# Supplementary material for: The molecular landscape of high-risk early breast cancer: comprehensive biomarker analysis of a phase III adjuvant population
Source: NPJ Breast Cancer. 2016 Jul 13;2:16022–. doi: 10.1038/npjbcancer.2016.22 (PMC5515335; doi:10.1038/npjbcancer.2016.22)
Supplement: Supplemental Information – Appendix 1 [file npjbcancer201622-s3.xls]

## Sheet: Sample_Clinic_Info_submission
Appendix 1 - Sample Clinical Information for the 861 profiled tumors
Specimen	Patient	PIK3CA.mutation	Ki67.Score.GNE	HER2	PR	ER	PAM50calls	PAM50conf	TTDFS	CSDFS
HP-62655	2	MND	0.5	NEGATIVE	Negative	Negative	Basal	0.6432	2366	0
HP-50794	7	Pk_E545K	0.2	NEGATIVE	Positive	Positive	LumA	0.8583	939	1
HP-63374	11	Pk_E542K	0.2	NEGATIVE	Positive	Positive	LumA	0.5765	2361	0
HP-50796	12	MND	0.02	NEGATIVE	Positive	Positive	LumA	0.6133	2331	0
HP-50793	15	Pk_E545K	0.65	POSITIVE	Negative	Negative	Her2	0.7401	2350	0
HP-50795	19	MND	0.05	NEGATIVE	Positive	Positive	LumA	0.7255	2347	0
HP-50797	20	MND	0.3	NEGATIVE	Positive	Positive	LumA	0.5315	766	1
HP-65866	21	MND	0.2	NEGATIVE	Positive	Positive	LumB	0.6334	2415	0
HP-50799	25	no call	0.15	NEGATIVE	Positive	Positive	LumA	0.6449	2357	0
HP-56319	28	MND	0.75	NEGATIVE	Negative	Negative	Basal	0.8799	2178	0
HP-50800	29	MND	0.3	POSITIVE	Positive	Positive	LumB	0.8594	1857	0
HP-63377	36	MND	0.15	NEGATIVE	Negative	Positive	LumB	0.4468	2226	0
HP-59080	41	MND	0.3	NEGATIVE	Negative	Negative	Basal	0.7848	2332	0
HP-65144	43	MND	0.25	NEGATIVE	Positive	Positive	LumB	0.7484	2366	0
HP-63379	46	MND	0.8	NEGATIVE	Negative	Negative	Basal	0.6422	2381	0
HP-56321	47	MND	0.1	NEGATIVE	Positive	Positive	LumB	0.4958	2421	0
HP-56320	48	MND	0.75	NEGATIVE	Negative	Negative	Basal	0.8711	2436	0
HP-65145	50	#N/A	0.85	NEGATIVE	Positive	Positive	LumB	0.3154	523	1
HP-63378	52	MND	0.3	NEGATIVE	Negative	Negative	Basal	0.9189	543	1
HP-66089	53	Pk_H1047R	0.5	NEGATIVE	Negative	Negative	Her2	0.7778	2353	0
HP-63380	67	Pk_G1049R	0.15	NEGATIVE	Negative	Positive	LumB	0.5305	2700	0
HP-58893	68	MND	0.7	NEGATIVE	Negative	Negative	Basal	0.8611	2350	0
HP-76513	72	MND	0.8	NEGATIVE	Negative	Negative	Basal	0.8274	493	1
HP-65112	74	#N/A	0.45	POSITIVE	Negative	Negative	Her2	0.3806	1763	0
HP-50836	79	MND	0.3	NEGATIVE	Positive	Positive	LumA	0.8144	2182	0
HP-76514	82	#N/A	0.9	NEGATIVE	Negative	Negative	Basal	0.5086	275	1
HP-62657	85	Pk_G1049R	0.2	POSITIVE	Negative	Negative	Her2	0.752	2366	0
HP-50802	86	#N/A	0.7	NEGATIVE	Negative	Negative	Basal	0.8732	2433	0
HP-63381	88	MND	0.02	NEGATIVE	Positive	Negative	LumA	0.9683	2235	0
HP-63382	91	MND	0.8	NEGATIVE	Negative	Negative	Basal	0.7865	2409	0
HP-65114	94	#N/A	0.6	NEGATIVE	Negative	Negative	Basal	0.8714	2231	0
HP-63384	96	MND	0.3	NEGATIVE	Negative	Negative	Basal	0.7354	2516	0
HP-59083	103	MND	0.75	NEGATIVE	Negative	Negative	Basal	0.9231	2388	0
HP-66090	108	MND	0.8	NEGATIVE	Negative	Negative	Basal	0.9671	2537	0
HP-63383	125	MND	0.25	NEGATIVE	Positive	Positive	LumB	0.4792	2478	0
HP-56323	127	MND	0.7	NEGATIVE	Negative	Negative	Basal	0.8508	937	1
HP-63389	132	MND	0.9	POSITIVE	Negative	Positive	Basal	0.8518	2295	0
HP-65116	133	Pk_E542K	0.75	NEGATIVE	Positive	Positive	LumA	0.6451	2368	0
HP-59084	134	#N/A	0.4	NEGATIVE	Positive	Positive	LumB	0.6165	2266	0
HP-50837	135	MND	0.8	POSITIVE	Negative	Negative	Her2	0.672	2346	0
HP-56362	138	MND	0.01	NEGATIVE	Positive	Positive	LumA	0.8652	2357	0
HP-50838	139	Pk_H1047R	0.2	NEGATIVE	Positive	Positive	LumA	0.933	2555	0
HP-65117	150	MND	0.2	NEGATIVE	Positive	Positive	LumA	0.9624	2385	0
HP-59085	152	MND	0.65	NEGATIVE	Negative	Negative	Basal	0.7806	2458	0
HP-65118	155	MND	0.4	NEGATIVE	Negative	Negative	Basal	0.8385	2398	0
HP-66092	156	MND	0.02	NEGATIVE	Positive	Positive	LumA	0.8981	2466	0
HP-50810	162	Pk_E542K	0.25	NEGATIVE	Positive	Positive	Her2	0.5752	2536	0
HP-66439	163	Pk_H1047R	0.4	NEGATIVE	Negative	Negative	Her2	0.5031	675	1
HP-66440	165	Pk_E545K	0.1	NEGATIVE	Positive	Positive	LumB	0.5589	1339	1
HP-66438	169	MND	0.6	NEGATIVE	Negative	Negative	Basal	0.8707	2408	0
HP-66441	170	MND	0.05	NEGATIVE	Positive	Positive	LumA	0.9361	2368	0
HP-56326	175	MND	0.15	NEGATIVE	Positive	Positive	LumB	0.5381	2411	0
HP-65120	176	Pk_E542K	0.1	NEGATIVE	Positive	Positive	LumA	0.9863	2288	0
HP-66095	178	MND	0.35	NEGATIVE	Negative	Negative	Basal	0.671	2011	0
HP-66443	181	Pk_E542K	0.6	NEGATIVE	Negative	Negative	Basal	0.4766	2387	0
HP-59088	185	MND	0.95	NEGATIVE	Negative	Negative	Basal	0.6343	2574	0
HP-50811	190	MND	0.7	NEGATIVE	Negative	Negative	Basal	0.7947	1102	0
HP-65122	195	MND	0.75	NEGATIVE	Negative	Negative	Basal	0.7903	2366	0
HP-56327	196	MND	0.05	NEGATIVE	Positive	Positive	LumA	0.6322	2340	0
HP-56328	197	MND	0.25	NEGATIVE	Negative	Negative	Basal	0.4783	2353	0
HP-65123	198	MND	0.85	NEGATIVE	Negative	Negative	Her2	0.5464	2380	0
HP-50839	203	MND	0.8	NEGATIVE	Positive	Positive	LumB	0.4839	2384	0
HP-63391	208	#N/A	0.25	NEGATIVE	Positive	Positive	LumA	0.9801	2395	0
HP-50813	209	MND	0.95	NEGATIVE	Negative	Negative	Basal	0.9281	2346	0
HP-76515	211	MND	0.3	NEGATIVE	Negative	Negative	Basal	0.826	473	1
HP-59091	212	MND	0.1	NEGATIVE	Positive	Negative	LumA	0.8978	2543	0
HP-65124	213	MND	0.25	NEGATIVE	Positive	Positive	LumB	0.5535	1964	0
HP-65869	217	MND	0.2	NEGATIVE	Negative	Negative	Basal	0.4833	2400	0
HP-65125	220	MND	0.1	NEGATIVE	Positive	Positive	LumA	0.8895	2399	0
HP-63464	223	MND	0.01	NEGATIVE	Positive	Positive	LumA	0.7775	2466	0
HP-63465	228	Pk_H1047L	0.1	NEGATIVE	Positive	Positive	LumA	0.9638	2243	0
HP-50815	231	MND	0.65	NEGATIVE	Negative	Negative	Basal	0.7885	2367	0
HP-50817	233	MND	0.5	NEGATIVE	Negative	Negative	Her2	0.6424	2106	0
HP-65127	238	MND	0.1	NEGATIVE	Negative	Negative	LumA	0.8758	2492	0
HP-65128	242	MND	0.02	NEGATIVE	Positive	Positive	LumA	0.8739	149	0
HP-63470	243	MND	0.1	NEGATIVE	Positive	Positive	LumA	0.6518	1317	1
HP-63469	244	Pk_E545K	0.1	NEGATIVE	Positive	Positive	LumA	0.915	2381	0
HP-65129	248	Pk_E545X	0.01	NEGATIVE	Positive	Positive	LumA	0.9242	2367	0
HP-63472	250	MND	0.65	NEGATIVE	Negative	Negative	Basal	0.9173	1954	0
HP-50823	254	Pk_E545K	0.2	NEGATIVE	Positive	Positive	LumA	0.9408	2047	1
HP-50818	255	MND	0.3	NEGATIVE	Negative	Negative	Her2	0.6324	2320	0
HP-63471	256	MND	0.75	NEGATIVE	Negative	Negative	Basal	0.3579	2457	0
HP-56330	261	MND	0.3	NEGATIVE	Negative	Negative	Basal	0.9017	2388	0
HP-56364	266	MND	0.35	NEGATIVE	Positive	Negative	Basal	0.7197	1276	1
HP-50824	268	no call	0.8	NEGATIVE	Negative	Negative	Basal	0.9013	2315	0
HP-50820	270	MND	0.35	NEGATIVE	Negative	Negative	Her2	0.4151	1271	1
HP-66096	281	MND	0.15	NEGATIVE	Positive	Positive	LumB	0.7595	2307	0
HP-65140	282	Pk_H1047R	0.05	NEGATIVE	Positive	Positive	LumA	0.9338	2405	0
HP-56365	284	MND	0.9	POSITIVE	Negative	Negative	Basal	0.737	1667	0
HP-65130	289	MND	0.2	NEGATIVE	Positive	Positive	Her2	0.3976	1513	1
HP-76497	290	Pk_H1047L	0.65	NEGATIVE	Positive	Positive	LumB	0.4819	2443	0
HP-63392	292	Pk_H1047L	0.1	NEGATIVE	Positive	Positive	LumA	0.699	2410	0
HP-59094	293	MND	0.1	NEGATIVE	Negative	Positive	LumA	0.8162	2410	0
HP-63474	294	Pk_G1049R	0.01	NEGATIVE	Positive	Positive	LumA	0.9385	2483	0
HP-50826	301	MND	0.75	NEGATIVE	Negative	Negative	Basal	0.5673	2570	0
HP-65871	304	MND	0.8	NEGATIVE	Negative	Negative	Basal	0.6939	2375	0
HP-56366	305	MND	0.2	NEGATIVE	Positive	Positive	LumA	0.6388	2290	0
HP-56334	313	MND	0.2	NEGATIVE	Positive	Positive	LumA	0.8245	2440	0
HP-63479	315	MND	0.85	NEGATIVE	Negative	Negative	Basal	0.9028	2325	0
HP-50828	318	MND	0.25	NEGATIVE	Positive	Positive	LumA	0.6342	2387	0
HP-63481	324	MND	0.7	NEGATIVE	Negative	Negative	Basal	0.8871	781	1
HP-56336	327	MND	0.25	NEGATIVE	Positive	Positive	LumB	0.4601	2412	0
HP-63482	328	MND	0.65	NEGATIVE	Negative	Negative	Her2	0.4579	2052	0
HP-63484	333	MND	0.2	NEGATIVE	Negative	Negative	Her2	0.3012	2364	0
HP-62658	334	MND	0.2	POSITIVE	Negative	Negative	Her2	0.7076	2409	0
HP-56337	335	Pk_E545K	0.05	NEGATIVE	Positive	Positive	LumA	0.9361	2499	0
HP-65131	339	Pk_H1047R/E545K	NA	NA	NA	NA	LumA	0.6736	2381	0
HP-63485	340	#N/A	0.65	NEGATIVE	Negative	Negative	Basal	0.9556	738	0
HP-50841	341	Pk_N345K	0.1	NEGATIVE	Positive	Positive	LumA	0.9833	2352	0
HP-50840	343	MND	0.35	NEGATIVE	Positive	Positive	LumA	0.6129	1320	0
HP-76516	345	MND	0.8	NEGATIVE	Negative	Negative	Basal	0.8969	765	1
HP-63394	346	MND	0.75	NEGATIVE	Negative	Negative	Basal	0.9382	2382	0
HP-63483	351	MND	0.05	NEGATIVE	Positive	Positive	LumA	0.9378	1041	0
HP-66099	353	#N/A	0.75	NEGATIVE	Negative	Negative	Basal	0.613	806	1
HP-63393	354	#N/A	0.15	POSITIVE	Negative	Negative	Her2	0.3821	450	1
HP-63486	356	MND	0.15	NEGATIVE	Negative	Positive	LumB	0.5024	2312	1
HP-50832	358	MND	1	NEGATIVE	Negative	Negative	Basal	0.9702	2345	0
HP-63487	360	Pk_E542K	0.5	NEGATIVE	Negative	Negative	Basal	0.8149	2298	0
HP-50835	362	MND	0.2	NEGATIVE	Positive	Positive	LumA	0.2455	1605	0
HP-50834	364	MND	0.1	NEGATIVE	Positive	Positive	LumA	0.8467	2363	0
HP-50829	369	Pk_H1047R	0.2	POSITIVE	Positive	Positive	LumA	0.6368	885	0
HP-58897	370	MND	0.1	NEGATIVE	Positive	Positive	LumA	0.9799	2353	0
HP-51134	377	MND	0.5	NEGATIVE	Negative	Negative	Basal	0.667	2353	0
HP-59955	378	MND	0.15	NEGATIVE	Positive	Positive	LumA	0.7874	2396	0
HP-63490	379	MND	0.5	POSITIVE	Negative	Negative	Her2	0.6885	2387	0
HP-66102	381	MND	0.5	NEGATIVE	Negative	Negative	Basal	0.7439	2422	0
HP-51132	383	MND	0.15	NEGATIVE	Positive	Positive	LumA	0.7759	2443	0
HP-51133	384	Pk_E545K	0.7	POSITIVE	Negative	Negative	Basal	0.5998	2110	0
HP-56339	389	MND	0.3	NEGATIVE	Negative	Negative	Basal	0.8649	2382	0
HP-63491	392	MND	0.5	NEGATIVE	Negative	Negative	Basal	0.8753	2512	0
HP-63396	398	MND	0.6	POSITIVE	Negative	Negative	Her2	0.7268	2273	0
HP-58894	399	MND	NA	NA	NA	NA	Basal	0.8544	2437	0
HP-63395	412	MND	0.75	NEGATIVE	Negative	Negative	Basal	0.8588	2379	0
HP-56340	413	MND	0.4	NEGATIVE	Positive	Positive	LumB	0.5096	2403	0
HP-62662	416	Pk_H1047L	0.2	NEGATIVE	Positive	Positive	LumA	0.9033	1491	1
HP-51141	420	Pk_H1047R	0.55	POSITIVE	Positive	Positive	LumB	0.7653	2352	0
HP-59956	422	MND	0.85	NEGATIVE	Negative	Negative	Basal	0.6823	2395	0
HP-63494	425	MND	0.75	NEGATIVE	Negative	Negative	Basal	0.7002	1382	0
HP-51142	426	MND	0.75	NEGATIVE	Negative	Positive	LumB	0.4567	785	0
HP-65135	428	MND	0.05	NEGATIVE	Positive	Positive	LumA	0.8811	976	1
HP-62663	438	MND	0.2	NEGATIVE	Negative	Negative	Basal	0.6048	2222	0
HP-51145	443	MND	0.7	NEGATIVE	Negative	Negative	Basal	0.6934	2491	0
HP-63397	449	Pk_C420R	0.01	POSITIVE	Positive	Positive	LumA	0.9326	740	0
HP-63495	451	MND	0.65	NEGATIVE	Negative	Negative	Basal	0.6772	2450	0
HP-51147	453	MND	0.35	NEGATIVE	Negative	Negative	Basal	0.7648	1863	0
HP-59957	456	MND	0.6	NEGATIVE	Negative	Negative	Basal	0.8121	2352	0
HP-62338	457	MND	0.35	NA	Positive	Positive	Her2	0.5569	910	1
HP-66103	460	MND	0.05	NEGATIVE	Positive	Positive	Basal	0.917	2283	0
HP-65138	461	MND	0.15	NEGATIVE	Positive	Positive	LumA	0.8384	2360	0
HP-51148	463	MND	0.75	NEGATIVE	Negative	Positive	Basal	0.7445	638	1
HP-63500	467	MND	0.01	NEGATIVE	Negative	Positive	LumA	0.97	2283	0
HP-62666	468	MND	0.1	NEGATIVE	Negative	Positive	LumB	0.6018	2325	0
HP-63501	474	MND	0.75	NEGATIVE	Negative	Negative	Basal	0.7866	2438	0
HP-63498	482	MND	0.9	NEGATIVE	Negative	Negative	Basal	0.796	2504	0
HP-56343	483	MND	0.85	NEGATIVE	Positive	Positive	LumB	0.4959	45	1
HP-63502	485	MND	0.6	NEGATIVE	Negative	Negative	Basal	0.8721	2557	0
HP-65405	486	MND	0.05	NEGATIVE	Positive	Positive	LumA	0.9585	2398	0
HP-51180	487	Pk_N345K	0.05	NEGATIVE	Positive	Positive	LumA	0.9057	2383	0
HP-56344	490	MND	0.7	POSITIVE	Negative	Negative	Basal	0.7909	2431	0
HP-58895	492	MND	0.3	NEGATIVE	Negative	Positive	LumB	0.5953	2458	0
HP-66104	493	MND	0.2	NEGATIVE	Negative	Negative	Basal	0.8825	2336	0
HP-65706	497	MND	0.8	POSITIVE	Negative	Negative	Her2	0.5668	414	1
HP-56345	503	Pk_H1047R	0.2	NEGATIVE	Positive	Positive	LumA	0.7043	2513	0
HP-62339	504	MND	0.8	NEGATIVE	Negative	Negative	Basal	0.7182	2359	0
HP-59959	508	MND	0.4	NEGATIVE	Negative	Negative	Basal	0.8055	183	0
HP-62668	515	Pk_N345K	0.1	NEGATIVE	Positive	Positive	LumA	0.983	155	0
HP-56367	519	Pk_H1047R	0.2	NEGATIVE	Positive	Positive	LumA	0.602	2265	0
HP-65707	522	MND	0.75	NEGATIVE	Negative	Negative	Basal	0.7784	701	1
HP-63506	523	Pk_H1047R	0.01	NEGATIVE	Positive	Positive	LumA	0.965	2324	0
HP-63507	524	MND	0.4	NEGATIVE	Positive	Positive	Basal	0.8307	2172	0
HP-56348	525	MND	0.15	NEGATIVE	Negative	Positive	LumA	0.6293	2409	0
HP-63505	529	#N/A	0.15	NEGATIVE	Positive	Positive	LumA	0.6983	2323	0
HP-62669	532	MND	0.7	NEGATIVE	Negative	Negative	Basal	0.9524	1159	0
HP-65873	535	MND	0.4	NEGATIVE	Negative	Negative	Basal	0.9302	2900	0
HP-56349	536	Pk_H1047R	0.65	POSITIVE	Negative	Negative	Normal	0.3211	694	0
HP-62341	542	MND	0.15	NA	Negative	Positive	LumA	0.8242	2429	1
HP-76517	545	Pk_G1049R	0.1	NEGATIVE	Positive	Positive	LumA	0.9104	480	1
HP-66106	549	MND	0.07	NEGATIVE	Negative	Negative	Basal	0.7871	2250	0
HP-62670	553	MND	0.12	POSITIVE	Positive	Positive	LumA	0.8673	2353	0
HP-63398	555	#N/A	0.3	NEGATIVE	Positive	Positive	LumB	0.3839	2337	0
HP-65708	556	MND	0.65	POSITIVE	Negative	Negative	Her2	0.7266	345	1
HP-65709	559	Pk_Q546X	0.4	NEGATIVE	Positive	Positive	LumA	0.4902	1346	1
HP-63512	571	MND	0.5	NEGATIVE	Negative	Negative	Basal	0.6826	2492	0
HP-63513	574	MND	0.05	NEGATIVE	Positive	Positive	LumA	0.8622	2428	0
HP-62671	575	MND	0.15	NEGATIVE	Positive	Positive	LumA	0.6408	2232	0
HP-62342	576	Pk_E545K	0.35	NEGATIVE	Negative	Positive	LumB	0.6167	2303	0
HP-63399	582	MND	0.15	NEGATIVE	Positive	Negative	LumA	0.6558	2220	0
HP-51153	596	MND	0.4	NEGATIVE	Negative	Negative	Basal	0.5707	2379	0
HP-64221	598	MND	0.2	NEGATIVE	Positive	Positive	LumA	0.8816	2245	0
HP-62343	600	MND	0.9	NEGATIVE	Negative	Negative	Basal	0.6377	1478	0
HP-51156	603	MND	0.2	NEGATIVE	Positive	Positive	LumA	0.6928	681	1
HP-64220	604	MND	0.05	NEGATIVE	Positive	Positive	LumA	0.8561	2503	0
HP-51159	611	MND	0.2	NEGATIVE	Positive	Positive	LumB	0.5928	2322	0
HP-63400	612	Pk_E542K	0.5	NEGATIVE	Positive	Negative	LumB	0.3337	964	0
HP-63401	620	Pk_H1047X	0.1	NEGATIVE	Positive	Positive	LumA	0.9638	2635	0
HP-64223	623	MND	0.6	NEGATIVE	Negative	Negative	Basal	0.5791	1566	0
HP-76552	624	Pk_E545K	0.05	NEGATIVE	Positive	Positive	LumA	0.5653	1026	1
HP-64224	626	#N/A	0.25	NEGATIVE	Positive	Positive	LumB	0.4138	686	1
HP-56354	634	Pk_E542K	0.2	NEGATIVE	Negative	Negative	Her2	0.5155	1804	1
HP-62673	640	MND	0.7	NEGATIVE	Negative	Positive	LumB	0.6393	2396	0
HP-62674	644	Pk_H1047R	0.01	NEGATIVE	Positive	Positive	LumA	0.9593	2358	0
HP-56353	651	Pk_H1047L	0.55	NEGATIVE	Negative	Negative	Her2	0.5059	1898	0
HP-51166	652	Pk_E545K	0.1	NEGATIVE	Negative	Positive	LumB	0.4391	2480	0
HP-76506	653	MND	0.2	NEGATIVE	Positive	Positive	LumB	0.5255	1602	1
HP-64226	654	MND	0.1	NEGATIVE	Positive	Positive	LumA	0.4802	2366	0
HP-56359	659	MND	0.15	NEGATIVE	Negative	Positive	LumA	0.9152	2415	0
HP-51169	662	MND	0.95	NEGATIVE	Negative	Negative	Basal	0.917	2256	0
HP-76519	663	Pk_C420R	0.6	NEGATIVE	Positive	Positive	LumB	0.5404	1108	1
HP-51167	664	Pk_E545K	0.25	NEGATIVE	Positive	Positive	LumA	0.6724	3097	0
HP-51163	669	MND	0.35	NEGATIVE	Negative	Positive	LumB	0.6946	2455	0
HP-59963	671	MND	0.1	NEGATIVE	Positive	Positive	LumA	0.7214	2461	0
HP-51181	672	MND	0.6	NEGATIVE	Negative	Positive	Normal	0.4426	2360	0
HP-51170	673	#N/A	0.3	NEGATIVE	Positive	Positive	LumA	0.6865	2140	0
HP-59966	685	MND	0.65	NEGATIVE	Negative	Negative	Basal	0.8734	2359	0
HP-63402	687	MND	0.15	NEGATIVE	Negative	Positive	LumB	0.5227	129	0
HP-51172	688	MND	0.15	NEGATIVE	Positive	Positive	LumA	0.9387	2426	0
HP-64228	691	Pk_E542K	0.15	NEGATIVE	Negative	Positive	LumA	0.4025	2381	0
HP-51168	693	MND	0.1	NEGATIVE	Negative	Positive	LumB	0.4979	2438	0
HP-62677	697	MND	0.3	NEGATIVE	Positive	Positive	LumA	0.7617	2346	0
HP-57166	698	MND	0.85	NEGATIVE	Negative	Negative	Basal	0.3939	2351	0
HP-56361	702	MND	0.65	NEGATIVE	Negative	Negative	Basal	0.7811	2372	0
HP-57125	705	Pk_H1047R	0.05	NEGATIVE	Positive	Positive	LumA	0.8976	52	1
HP-59968	710	MND	0.1	POSITIVE	Positive	Positive	LumA	0.7414	2268	0
HP-59967	714	MND	0.9	NEGATIVE	Negative	Negative	Basal	0.6206	2437	0
HP-59969	717	Pk_H1047R	0.15	POSITIVE	Positive	Positive	LumA	0.8528	2366	0
HP-64229	720	MND	0.7	NEGATIVE	Negative	Negative	Basal	0.8807	2465	0
HP-64230	723	Pk_H1047R	0.5	NEGATIVE	Positive	Positive	LumB	0.3898	2343	0
HP-57126	725	Pk_H1047R	0.4	NEGATIVE	Positive	Positive	LumB	0.7805	2342	0
HP-51176	728	MND	0.7	NEGATIVE	Negative	Negative	Basal	0.763	2358	0
HP-57127	731	Pk_H1047L	0.5	NEGATIVE	Negative	Positive	LumB	0.6779	1911	0
HP-63403	732	MND	0.25	NEGATIVE	Positive	Positive	LumA	0.7838	2358	0
HP-51182	734	MND	0.5	NEGATIVE	Positive	Positive	LumB	0.7328	2392	0
HP-62678	739	MND	0.35	NA	Negative	Positive	LumB	0.4859	450	1
HP-64232	742	MND	0.75	NEGATIVE	Negative	Negative	Basal	0.9667	2003	0
HP-51292	757	MND	0.75	NEGATIVE	Negative	Negative	Basal	0.9801	2360	0
HP-64233	758	#N/A	0.2	NEGATIVE	Positive	Positive	LumA	0.8606	2334	0
HP-63405	762	MND	0.5	NEGATIVE	Negative	Negative	Basal	0.6781	187	1
HP-64235	768	#N/A	0.2	NEGATIVE	Positive	Positive	LumA	0.8228	2353	0
HP-51289	769	MND	0.35	NEGATIVE	Positive	Positive	LumB	0.4984	2430	0
HP-51291	770	MND	0.9	NEGATIVE	Negative	Negative	Basal	0.8796	2319	0
HP-57129	771	MND	0.3	NEGATIVE	Positive	Positive	LumB	0.6122	2418	0
HP-62346	772	MND	0.95	NEGATIVE	Negative	Negative	Basal	0.5214	2418	0
HP-51328	777	MND	0.25	NEGATIVE	Positive	Positive	LumA	0.7561	2367	0
HP-66115	780	MND	0.35	NEGATIVE	Negative	Negative	Basal	0.9842	2593	0
HP-51294	788	MND	0.01	NEGATIVE	Positive	Positive	LumA	0.9878	2429	0
HP-51296	792	MND	0.65	POSITIVE	Negative	Negative	Basal	0.8265	2343	0
HP-51290	793	MND	0.15	NEGATIVE	Positive	Positive	LumA	0.8383	2421	0
HP-64234	794	#N/A	0.15	NEGATIVE	Negative	Positive	LumA	0.7941	2586	0
HP-51297	797	MND	0.07	NEGATIVE	Positive	Positive	LumA	0.8306	2377	0
HP-57130	800	MND	0.2	POSITIVE	Negative	Negative	Her2	0.7314	2429	0
HP-66116	801	MND	0.5	NEGATIVE	Negative	Negative	Basal	0.6049	2376	0
HP-57133	805	MND	0.65	NEGATIVE	Negative	Negative	Basal	0.8332	2556	0
HP-51295	807	MND	0.1	NEGATIVE	Positive	Positive	LumA	0.6558	2393	0
HP-51329	814	MND	0.15	NEGATIVE	Positive	Positive	LumA	0.8076	2381	0
HP-63406	818	MND	0.25	NEGATIVE	Positive	Positive	LumA	0.5013	2374	1
HP-51300	820	MND	0.5	NEGATIVE	Negative	Negative	Basal	0.9252	2494	0
HP-62349	824	MND	0.15	NEGATIVE	Negative	Negative	Basal	0.312	2276	0
HP-57137	826	MND	0.1	NEGATIVE	Positive	Positive	LumA	0.5922	2368	0
HP-62350	832	MND	0.7	NEGATIVE	Negative	Negative	Basal	0.9147	2268	0
HP-76523	835	#N/A	0.5	POSITIVE	Negative	Negative	Her2	0.7217	731	1
HP-64236	840	Pk_H1047R	0.35	NEGATIVE	Positive	Positive	LumA	0.7032	2427	0
HP-51331	841	MND	0.9	NEGATIVE	Negative	Negative	Basal	0.6169	23	0
HP-51330	843	Pk_H1047R	0.2	NEGATIVE	Positive	Positive	LumA	0.6351	1445	0
HP-51332	856	MND	0.95	NEGATIVE	Negative	Negative	Basal	0.6878	2425	0
HP-51303	858	MND	0.15	NEGATIVE	Positive	Positive	LumA	0.4621	493	0
HP-64243	859	MND	0.12	NEGATIVE	Positive	Positive	LumA	0.9082	2352	0
HP-51301	861	MND	0.9	NEGATIVE	Negative	Negative	Basal	0.9674	970	0
HP-64242	864	#N/A	0.1	NEGATIVE	Positive	Positive	LumA	0.8733	1357	0
HP-65874	865	MND	0.2	NEGATIVE	Negative	Negative	Her2	0.4608	920	1
HP-51333	874	Pk_E542K	0.05	NEGATIVE	Positive	Positive	LumA	0.996	150	0
HP-63404	881	MND	0.3	NEGATIVE	Negative	Positive	LumB	0.493	2432	0
HP-64251	896	MND	0.6	NEGATIVE	Negative	Negative	Basal	0.8561	2396	0
HP-64250	899	MND	0.2	POSITIVE	Negative	Negative	LumA	0.521	2438	0
HP-57140	901	MND	0.95	NEGATIVE	Negative	Negative	Basal	0.8946	2634	0
HP-63408	902	MND	0.25	POSITIVE	Positive	Positive	LumB	0.5353	444	1
HP-63407	903	MND	0.85	NEGATIVE	Negative	Negative	Basal	0.8765	1801	0
HP-76553	911	Pk_H1047R	0.1	NEGATIVE	Negative	Negative	LumB	0.535	2054	1
HP-66119	912	MND	0.3	NEGATIVE	Positive	Positive	LumB	0.4193	1642	1
HP-51307	914	Pk_E542K	0.3	NEGATIVE	Positive	Positive	LumA	0.6105	2422	0
HP-64252	917	MND	0.3	NEGATIVE	Positive	Positive	LumB	0.7134	2219	0
HP-76503	918	MND	0.9	NEGATIVE	Negative	Negative	Basal	0.9329	313	1
HP-51334	919	Pk_E545K	0.01	NEGATIVE	Negative	Positive	LumA	0.7214	2464	0
HP-51305	922	Pk_H1047R	0.4	NEGATIVE	Positive	Positive	LumA	0.4419	2359	0
HP-51308	924	MND	0.85	NEGATIVE	Negative	Negative	Basal	0.9001	1286	0
HP-51311	927	MND	0.2	NEGATIVE	Positive	Positive	LumA	0.9463	2393	0
HP-57167	935	MND	0.3	NEGATIVE	Negative	Positive	LumB	0.5314	1142	0
HP-57139	937	MND	0.85	NEGATIVE	Negative	Negative	Basal	0.6219	2475	0
HP-65407	940	Pk_E545K	0.1	NEGATIVE	Positive	Positive	LumA	0.8279	2333	0
HP-57177	942	no call	0.15	NEGATIVE	Positive	Positive	LumA	0.6862	1569	1
HP-57169	942	MND	0.15	NEGATIVE	Positive	Positive	LumA	0.7499	1569	1
HP-76526	943	MND	0.05	NEGATIVE	Positive	Positive	LumA	0.9269	1097	1
HP-51313	945	MND	0.4	NEGATIVE	Negative	Positive	LumB	0.6803	2354	0
HP-62683	947	Pk_H1047R	0.1	NEGATIVE	Positive	Positive	LumA	0.7962	2375	0
HP-63409	948	MND	0.8	NEGATIVE	Negative	Negative	Basal	0.5531	2411	0
HP-51335	950	MND	0.95	NEGATIVE	Negative	Negative	Basal	0.8251	2590	0
HP-57168	951	MND	0.8	NEGATIVE	Negative	Negative	Basal	0.3156	2423	0
HP-57142	953	Pk_H1047R	0.1	NEGATIVE	Negative	Positive	LumA	0.6273	2426	0
HP-51314	954	MND	0.9	NEGATIVE	Negative	Negative	Basal	0.7932	2411	0
HP-59977	956	Pk_H1047R	0.15	NEGATIVE	Positive	Positive	LumA	0.6354	2338	0
HP-57144	959	Pk_N345K	0.2	NEGATIVE	Negative	Positive	Basal	0.8888	316	1
HP-64256	962	MND	0.5	NEGATIVE	Positive	Positive	LumB	0.391	2449	0
HP-51336	963	MND	0.2	NEGATIVE	Positive	Positive	LumA	0.8773	1106	0
HP-62684	965	Pk_E542K	0.35	POSITIVE	Positive	Positive	LumB	0.4569	2319	0
HP-57143	969	MND	1	NEGATIVE	Negative	Negative	Her2	0.4934	2652	0
HP-76527	971	MND	0.7	NEGATIVE	Negative	Positive	Basal	0.7901	439	1
HP-64253	976	MND	0.2	NEGATIVE	Positive	Positive	LumA	0.6891	2264	1
HP-64255	981	Pk_E545K	0.1	NEGATIVE	Positive	Positive	LumA	0.9079	867	0
HP-64246	985	Pk_H1047R	0.1	NEGATIVE	Negative	Positive	LumA	0.9163	1947	0
HP-51319	990	MND	0.9	NEGATIVE	Negative	Negative	Basal	0.9701	2373	0
HP-76528	994	MND	0.3	NEGATIVE	Negative	Positive	LumB	0.464	1898	1
HP-51324	996	MND	0.95	NEGATIVE	Negative	Negative	Her2	0.553	2321	0
HP-51321	999	MND	0.5	NEGATIVE	Negative	Positive	LumB	0.5184	2362	0
HP-51337	1004	Pk_E542K	0.1	NEGATIVE	Positive	Positive	LumA	0.9037	2025	0
HP-51325	1007	Pk_E545K	0.3	NEGATIVE	Positive	Positive	LumA	0.648	2227	0
HP-51463	1011	Pk_H1047R	0.8	NEGATIVE	Negative	Negative	Basal	0.652	338	1
HP-51320	1015	MND	0.15	NEGATIVE	Positive	Positive	LumA	0.532	2358	0
HP-59978	1016	MND	0.8	NEGATIVE	Positive	Positive	Basal	0.827	2500	0
HP-57149	1022	MND	0.02	NEGATIVE	Positive	Positive	LumA	0.9958	1460	0
HP-57170	1024	Pk_H1047R	0.02	NEGATIVE	Positive	Positive	LumA	0.6367	2361	0
HP-76507	1025	MND	0.15	NEGATIVE	Positive	Positive	LumB	0.5259	674	1
HP-65410	1030	MND	0.02	NEGATIVE	Positive	Positive	LumA	0.9541	2464	0
HP-51413	1033	Pk_E545K	0.2	NEGATIVE	Positive	Positive	LumB	0.5534	2399	0
HP-51411	1034	Pk_E542K	0.05	NEGATIVE	Positive	Positive	LumA	0.5782	2385	0
HP-51412	1035	MND	0.8	POSITIVE	Positive	Negative	Her2	0.3856	2531	0
HP-76563	1039	Pk_E545K	0.15	NEGATIVE	Positive	Positive	LumA	0.7795	1951	1
HP-57171	1040	MND	0.85	NEGATIVE	Negative	Negative	Basal	0.9405	1792	1
HP-65411	1049	MND	0.25	NEGATIVE	Negative	Negative	Basal	0.4769	1732	0
HP-65412	1051	MND	0.3	NEGATIVE	Positive	Positive	LumA	0.4957	2424	0
HP-51326	1056	no call	0.9	POSITIVE	Negative	Negative	Basal	0.9524	2332	0
HP-64260	1059	Pk_N345K	0.01	NEGATIVE	Positive	Positive	LumA	0.9856	1415	0
HP-65413	1069	MND	0.05	NEGATIVE	Negative	Negative	LumA	0.65	2332	0
HP-51464	1071	MND	0.9	NEGATIVE	Negative	Negative	Basal	0.7426	2355	0
HP-51465	1076	MND	0.95	NEGATIVE	Negative	Negative	Basal	0.9239	2351	0
HP-65414	1077	MND	0.6	POSITIVE	Negative	Positive	LumB	0.5547	2281	0
HP-59981	1078	Pk_H1047R	0.15	NEGATIVE	Positive	Positive	LumA	0.9205	817	0
HP-51410	1079	MND	0.3	NEGATIVE	Negative	Negative	Basal	0.8864	1469	1
HP-64262	1082	MND	0.4	NEGATIVE	Negative	Negative	Basal	0.9156	2342	0
HP-64263	1089	Pk_H1047R	0.1	NEGATIVE	Positive	Positive	LumB	0.6068	1822	1
HP-57153	1090	MND	0.25	NEGATIVE	Positive	Positive	LumA	0.6112	2405	0
HP-59982	1092	MND	0.6	NEGATIVE	Negative	Negative	LumB	0.6533	1571	0
HP-58898	1094	Pk_H1047R	0.05	NEGATIVE	Positive	Positive	LumA	0.8743	2023	0
HP-57155	1097	Pk_H1047R	0.65	NEGATIVE	Negative	Positive	LumB	0.5989	2431	0
HP-51417	1098	MND	0.2	NEGATIVE	Negative	Positive	LumA	0.7451	2415	0
HP-65415	1102	MND	0.15	NEGATIVE	Negative	Positive	LumA	0.5224	2378	0
HP-64264	1103	#N/A	0.3	NEGATIVE	Negative	Negative	Basal	0.9219	2209	0
HP-51418	1108	MND	0.6	NEGATIVE	Negative	Negative	Basal	0.7999	593	0
HP-64265	1109	MND	0.15	NEGATIVE	Positive	Positive	LumB	0.4739	2318	0
HP-59984	1112	MND	0.25	NEGATIVE	Positive	Positive	LumA	0.6904	2380	0
HP-65417	1114	MND	0.2	NEGATIVE	Positive	Positive	LumB	0.4974	2375	0
HP-59983	1115	#N/A	0.3	NEGATIVE	Positive	Positive	LumA	0.4881	1287	1
HP-51422	1116	Pk_C420R	0.3	NEGATIVE	Negative	Negative	LumA	0.4577	2332	1
HP-51426	1125	Pk_H1047L	0.01	NEGATIVE	Positive	Positive	LumA	0.9387	1957	0
HP-51428	1127	MND	0.4	NEGATIVE	Negative	Positive	LumB	0.7699	2355	0
HP-65419	1128	Pk_C420R	0.5	POSITIVE	Positive	Positive	LumA	0.4014	2422	0
HP-59985	1132	MND	0.6	NEGATIVE	Negative	Negative	Basal	0.7857	2358	0
HP-51423	1136	MND	0.9	NEGATIVE	Negative	Negative	Basal	0.8625	2337	0
HP-51427	1138	MND	0.05	NEGATIVE	Positive	Positive	LumA	0.9712	1384	0
HP-64267	1142	MND	0.02	NEGATIVE	Positive	Positive	LumA	0.9899	2388	0
HP-51424	1145	MND	0.95	NEGATIVE	Negative	Negative	Basal	0.9222	2187	0
HP-65420	1146	Pk_H1047R	0.01	NEGATIVE	Negative	Positive	LumB	0.599	2376	0
HP-57157	1147	Pk_H1047R	0.55	NEGATIVE	Negative	Positive	LumB	0.7464	2322	0
HP-51431	1153	MND	0.35	NEGATIVE	Negative	Negative	Basal	0.8105	2128	0
HP-57159	1156	Pk_E545K	0.1	NEGATIVE	Positive	Positive	LumA	0.9702	2372	0
HP-59987	1159	Pk_H1047R	0.05	NEGATIVE	Positive	Positive	LumA	0.8064	496	0
HP-62359	1160	MND	0.9	NEGATIVE	Negative	Negative	Basal	0.9596	2398	0
HP-62687	1161	MND	0.5	NEGATIVE	Negative	Positive	LumB	0.7818	2382	0
HP-51440	1175	MND	0.75	NEGATIVE	Negative	Negative	Basal	0.619	2446	0
HP-51438	1176	MND	0.95	NEGATIVE	Negative	Negative	Basal	0.6057	2431	0
HP-59986	1185	Pk_H1047R	0.4	NEGATIVE	Negative	Negative	Basal	0.3783	2301	0
HP-51442	1191	MND	0.65	NEGATIVE	Negative	Negative	Basal	0.8448	1688	0
HP-51441	1196	MND	0.3	NEGATIVE	Negative	Positive	LumB	0.5723	2401	0
HP-57162	1203	MND	0.05	NEGATIVE	Positive	Positive	LumA	0.9475	2359	0
HP-51444	1204	MND	0.3	NEGATIVE	Positive	Positive	LumB	0.6013	2389	0
HP-57173	1206	Pk_H1047R	0.35	NA	Positive	Positive	LumA	0.6415	2437	0
HP-64354	1212	MND	0.75	NEGATIVE	Negative	Negative	Basal	0.8174	2379	0
HP-51450	1213	MND	0.5	NEGATIVE	Negative	Negative	Basal	0.6531	2423	0
HP-76529	1216	Pk_H1047R	0.1	NEGATIVE	Positive	Positive	LumA	0.6477	1080	1
HP-51448	1223	MND	0.8	NEGATIVE	Positive	Positive	LumB	0.8535	2401	0
HP-62362	1225	MND	0.95	NEGATIVE	Negative	Negative	Basal	0.8118	616	1
HP-62361	1232	MND	0.95	NEGATIVE	Negative	Negative	Basal	0.9073	2410	0
HP-64352	1233	Pk_E545K	0.05	NEGATIVE	Positive	Positive	LumA	0.9627	2381	0
HP-51447	1234	MND	0.1	NEGATIVE	Negative	Negative	LumA	0.3804	2450	0
HP-65429	1235	MND	0.2	NEGATIVE	Positive	Positive	LumA	0.5731	2277	0
HP-57174	1236	MND	0.95	NEGATIVE	Negative	Negative	Basal	0.75	999	0
HP-51455	1244	MND	0.8	NEGATIVE	Negative	Negative	Her2	0.697	2213	0
HP-51458	1248	MND	0.35	POSITIVE	Negative	Negative	Her2	0.7154	709	1
HP-51466	1250	Pk_H1047R	0.01	NEGATIVE	Positive	Positive	LumA	0.9546	2308	0
HP-62691	1251	Pk_H1047R	0.05	NA	Positive	Positive	LumA	0.4694	2185	0
HP-57175	1256	Pk_H1047R	0.2	NEGATIVE	Positive	Positive	LumA	0.7779	2334	0
HP-57176	1258	MND	0.9	NEGATIVE	Negative	Negative	Basal	0.756	2384	0
HP-51462	1270	MND	0.1	NEGATIVE	Positive	Positive	LumA	0.5684	2479	0
HP-51461	1276	MND	1	NEGATIVE	Negative	Negative	Basal	0.7205	2250	0
HP-51467	1278	MND	0.3	POSITIVE	Positive	Positive	LumB	0.3475	2387	0
HP-66125	1284	MND	0.25	NEGATIVE	Positive	Positive	LumB	0.4279	2462	0
HP-65433	1285	Pk_H1047R	0.4	POSITIVE	Negative	Negative	Her2	0.6391	2208	0
HP-64357	1287	MND	0.2	POSITIVE	Negative	Positive	LumA	0.4129	2109	1
HP-64356	1291	#N/A	0.7	NEGATIVE	Negative	Negative	Basal	0.8388	410	1
HP-57763	1292	MND	0.1	NEGATIVE	Positive	Positive	LumA	0.7589	2401	0
HP-66126	1297	MND	NA	NA	NA	NA	LumA	0.978	2386	0
HP-62692	1299	Pk_E542K	0.15	POSITIVE	Negative	Negative	Her2	0.696	1829	1
HP-65434	1303	Pk_E545X	0.4	NEGATIVE	Negative	Negative	Her2	0.4685	676	1
HP-76531	1307	MND	0.95	NEGATIVE	Negative	Negative	Basal	0.9181	431	1
HP-62364	1313	MND	0.05	POSITIVE	Negative	Negative	Her2	0.7023	618	1
HP-65436	1315	MND	0.65	POSITIVE	Negative	Negative	Her2	0.586	2184	0
HP-59993	1320	MND	0.6	NEGATIVE	Positive	Positive	LumB	0.3985	1841	0
HP-57766	1324	MND	0.95	NEGATIVE	Negative	Negative	Basal	0.9614	2428	0
HP-59989	1327	MND	0.65	NEGATIVE	Positive	Negative	Basal	0.846	1063	0
HP-76532	1329	MND	0.95	NEGATIVE	Negative	Negative	Basal	0.5199	1217	1
HP-65437	1330	MND	0.2	NEGATIVE	Positive	Positive	LumA	0.802	2542	0
HP-51733	1336	MND	0.6	NEGATIVE	Negative	Negative	Basal	0.9736	2332	0
HP-63413	1338	MND	0.7	NEGATIVE	Positive	Positive	LumB	0.7201	2677	0
HP-59991	1339	Pk_E545K	0.1	NEGATIVE	Positive	Positive	LumA	0.9467	2264	0
HP-65439	1340	Pk_H1047L	0.35	POSITIVE	Negative	Positive	LumB	0.4509	2393	0
HP-51780	1341	MND	1	NEGATIVE	Negative	Negative	Basal	0.7968	2360	0
HP-51732	1344	Pk_H1047R	0.15	NEGATIVE	Positive	Positive	LumA	0.4969	2385	0
HP-51731	1346	Pk_H1047R	0.07	POSITIVE	Positive	Positive	LumA	0.373	1266	0
HP-57770	1347	MND	0.6	NEGATIVE	Positive	Negative	Basal	0.8047	2462	0
HP-65441	1352	MND	0.15	NEGATIVE	Positive	Negative	LumB	0.5629	2175	0
HP-76501	1353	#N/A	0.5	NEGATIVE	Negative	Negative	Basal	0.7817	460	1
HP-59994	1356	MND	0.2	NEGATIVE	Negative	Positive	LumB	0.4512	2571	0
HP-51734	1359	MND	0.5	NEGATIVE	Negative	Negative	Basal	0.8558	1490	0
HP-65442	1361	Pk_H1047R	0.3	NEGATIVE	Positive	Positive	LumA	0.9484	2410	0
HP-62365	1365	MND	0.85	POSITIVE	Negative	Negative	Her2	0.4683	2601	0
HP-57771	1371	MND	0.05	NEGATIVE	Positive	Positive	LumA	0.9524	2437	0
HP-63412	1377	MND	0.6	NEGATIVE	Negative	Positive	LumB	0.3847	2378	0
HP-65876	1381	MND	0.15	NEGATIVE	Positive	Positive	LumA	0.8536	2189	0
HP-57811	1384	MND	0.9	NEGATIVE	Negative	Negative	Basal	0.8042	2392	0
HP-64358	1386	MND	0.07	NEGATIVE	Negative	Positive	LumA	0.5192	1391	1
HP-63411	1391	MND	0.95	NEGATIVE	Negative	Negative	Basal	0.6305	1527	0
HP-65443	1393	MND	0.5	NEGATIVE	Positive	Positive	LumB	0.3879	2373	0
HP-57775	1396	MND	0.6	NEGATIVE	Negative	Negative	Basal	0.8592	2439	0
HP-65444	1398	MND	0.2	NEGATIVE	Positive	Negative	Basal	0.8735	2415	0
HP-57774	1399	Pk_E542K	0.3	NEGATIVE	Positive	Positive	LumA	0.5406	70	0
HP-51742	1400	MND	0.4	NEGATIVE	Positive	Positive	LumB	0.6663	1722	1
HP-51736	1402	Pk_H1047R	0.03	NEGATIVE	Positive	Positive	LumA	0.9226	106	0
HP-64360	1404	MND	0.1	POSITIVE	Negative	Positive	LumB	0.3821	2514	0
HP-57776	1407	MND	0.95	NEGATIVE	Negative	Negative	Basal	0.7426	2095	0
HP-51737	1409	MND	0.8	NEGATIVE	Negative	Negative	Basal	0.8448	1983	1
HP-57812	1410	MND	0.1	NEGATIVE	Positive	Positive	LumA	0.9006	2427	0
HP-51743	1411	MND	0.75	NEGATIVE	Negative	Negative	Basal	0.8253	1199	0
HP-51745	1414	MND	0.4	POSITIVE	Positive	Positive	LumB	0.7141	657	0
HP-65915	1416	Pk_H1047R	0.2	NEGATIVE	Positive	Positive	LumA	0.5501	1213	0
HP-51744	1418	MND	0.35	POSITIVE	Negative	Positive	LumB	0.5299	2376	0
HP-64359	1419	Pk_H1047R	0.15	POSITIVE	Negative	Negative	Her2	0.5797	2334	0
HP-59998	1424	Pk_H1047R	0.07	NEGATIVE	Positive	Positive	LumA	0.9278	2347	0
HP-51746	1427	MND	0.15	POSITIVE	Negative	Positive	LumB	0.6008	2338	0
HP-51750	1433	#N/A	0.2	NEGATIVE	Negative	Negative	Her2	0.3816	2375	0
HP-62695	1434	MND	0.65	NEGATIVE	Negative	Negative	Basal	0.6676	2037	0
HP-64363	1435	#N/A	0.7	NEGATIVE	Negative	Positive	Basal	0.6615	2509	0
HP-57783	1436	Pk_E545K	0.15	NEGATIVE	Positive	Positive	LumA	0.6956	2373	0
HP-51756	1437	Pk_H1047R	0.05	NEGATIVE	Positive	Positive	LumA	0.9863	2352	0
HP-58899	1439	MND	0.2	NEGATIVE	Positive	Positive	LumB	0.6257	2374	0
HP-59997	1440	MND	0.4	NEGATIVE	Positive	Positive	LumA	0.7812	2540	0
HP-51781	1444	MND	0.8	NEGATIVE	Negative	Negative	Basal	0.9627	2401	0
HP-51751	1445	Pk_E542K	0.6	POSITIVE	Negative	Negative	Her2	0.5024	2413	0
HP-51741	1447	MND	0.4	NEGATIVE	Positive	Positive	LumA	0.7508	2150	0
HP-51755	1451	MND	0.4	POSITIVE	Negative	Negative	Basal	0.8161	2444	0
HP-65447	1459	Pk_E545X	0.2	NEGATIVE	Positive	Positive	LumA	0.5127	2402	0
HP-51752	1460	Pk_H1047R	0.65	NEGATIVE	Negative	Positive	LumB	0.6091	2337	0
HP-57784	1465	MND	0.65	NEGATIVE	Negative	Negative	Basal	0.8301	2404	0
HP-57813	1467	MND	0.25	NEGATIVE	Negative	Positive	LumA	0.3825	2518	0
HP-65450	1468	MND	0.35	NEGATIVE	Positive	Positive	LumB	0.5624	2395	0
HP-51782	1473	Pk_H1047R	0.7	NEGATIVE	Negative	Positive	LumA	0.4695	359	0
HP-64365	1474	#N/A	0.1	NEGATIVE	Positive	Positive	LumA	0.8673	2288	0
HP-51762	1479	MND	0.4	POSITIVE	Positive	Positive	LumB	0.5964	2346	0
HP-57814	1482	Pk_H1047R	0.2	NEGATIVE	Positive	Positive	LumB	0.6159	2422	0
HP-51753	1487	MND	0.85	NEGATIVE	Negative	Negative	Basal	0.9424	2393	0
HP-51761	1490	MND	0.3	POSITIVE	Negative	Negative	Basal	0.7698	2041	0
HP-51764	1491	MND	0.1	NEGATIVE	Positive	Positive	LumA	0.7512	2281	0
HP-64367	1493	#N/A	0.15	NEGATIVE	Positive	Positive	LumA	0.9491	2263	0
HP-57789	1496	MND	0.15	NEGATIVE	Negative	Positive	LumA	0.7168	2339	0
HP-58900	1497	MND	0.25	NEGATIVE	Negative	Negative	Basal	0.3449	2397	0
HP-59996	1498	MND	0.1	NEGATIVE	Positive	Positive	LumA	0.7513	2695	0
HP-63415	1505	MND	0.1	NEGATIVE	Positive	Positive	LumA	0.9337	2471	0
HP-57794	1508	Pk_E545K	0.1	NEGATIVE	Positive	Positive	LumA	0.8449	2444	0
HP-57790	1509	MND	0.75	NEGATIVE	Negative	Negative	Basal	0.8538	2388	0
HP-57787	1510	MND	0.02	NEGATIVE	Positive	Positive	LumA	0.9176	2447	0
HP-51763	1511	MND	0.25	NEGATIVE	Negative	Negative	Basal	0.8963	2359	0
HP-57788	1512	#N/A	0.9	NEGATIVE	Negative	Negative	Basal	0.6238	2409	0
HP-57815	1515	MND	0.3	POSITIVE	Positive	Positive	Her2	0.3882	1142	0
HP-64368	1518	#N/A	0.8	NEGATIVE	Negative	Negative	Basal	0.7692	2393	0
HP-60000	1520	Pk_H1047R	0.1	NEGATIVE	Positive	Positive	LumA	0.7194	2389	0
HP-62369	1522	MND	0.2	NEGATIVE	Positive	Positive	LumA	0.4962	2246	0
HP-57796	1526	MND	0.3	NEGATIVE	Negative	Negative	Basal	0.6704	312	1
HP-51767	1527	MND	0.15	NEGATIVE	Negative	Positive	LumA	0.464	2388	0
HP-57798	1528	MND	0.5	POSITIVE	Positive	Positive	LumB	0.7955	2367	0
HP-65451	1530	MND	0.1	NEGATIVE	Negative	Negative	Basal	0.6649	2338	0
HP-63416	1533	Pk_H1047L	0.8	NEGATIVE	Negative	Negative	Her2	0.521	2392	0
HP-65452	1534	MND	NA	NA	NA	NA	LumA	0.5473	2310	0
HP-57799	1539	Pk_H1047L	0.15	POSITIVE	Positive	Positive	LumA	0.9315	2035	0
HP-65453	1542	Pk_E545X	0.2	NEGATIVE	Positive	Positive	LumA	0.6264	2145	0
HP-65454	1543	MND	0.1	NEGATIVE	Positive	Positive	LumA	0.961	148	1
HP-57797	1544	MND	0.15	NEGATIVE	Positive	Positive	LumA	0.847	2654	0
HP-51771	1553	MND	0.5	NEGATIVE	Negative	Negative	Basal	0.6262	2444	0
HP-51772	1554	MND	0.25	NEGATIVE	Positive	Positive	LumB	0.5643	2374	0
HP-58911	1555	MND	0.9	POSITIVE	Positive	Negative	Basal	0.8595	2503	0
HP-57800	1555	Pk_H1047R	0.9	POSITIVE	Positive	Negative	Her2	0.6015	2503	0
HP-64371	1559	#N/A	0.7	NEGATIVE	Negative	Negative	Basal	0.9711	2274	0
HP-57805	1565	Pk_H1047R	0.05	POSITIVE	Negative	Negative	Her2	0.4292	2039	0
HP-51783	1566	Pk_H1047L	0.1	NEGATIVE	Positive	Positive	LumA	0.8245	2405	0
HP-57802	1571	MND	0.01	NEGATIVE	Positive	Positive	LumA	0.917	2387	0
HP-63417	1577	MND	0.8	NEGATIVE	Positive	Positive	LumB	0.8301	2525	0
HP-65877	1579	Pk_H1047R	0.2	NEGATIVE	Positive	Positive	LumA	0.5256	1436	0
HP-57801	1581	MND	0.02	NEGATIVE	Positive	Positive	LumA	0.9516	2315	0
HP-65636	1593	MND	0.25	NEGATIVE	Negative	Positive	LumA	0.479	2535	0
HP-65637	1596	MND	0.25	POSITIVE	Negative	Negative	Her2	0.541	611	0
HP-51842	1598	MND	0.5	NEGATIVE	Positive	Positive	LumB	0.6112	2386	0
HP-57809	1599	MND	0.02	NEGATIVE	Negative	Positive	LumA	0.7506	2453	0
HP-61794	1600	MND	0.2	NEGATIVE	Positive	Positive	LumA	0.5364	2378	0
HP-65638	1610	MND	0.1	POSITIVE	Negative	Positive	LumB	0.5991	2431	0
HP-76508	1615	MND	0.15	NEGATIVE	Positive	Positive	LumA	0.5283	205	1
HP-66135	1626	MND	0.3	NEGATIVE	Negative	Negative	Basal	0.8958	170	1
HP-65639	1627	MND	0.5	NEGATIVE	Negative	Negative	Basal	0.7843	2417	0
HP-64375	1628	Pk_E545X	0.4	NEGATIVE	Positive	Positive	LumB	0.4974	2421	0
HP-76534	1629	MND	0.3	NEGATIVE	Negative	Negative	Basal	0.8942	481	1
HP-65635	1635	MND	0.5	NEGATIVE	Negative	Negative	Basal	0.8134	2233	0
HP-76535	1637	#N/A	0.6	NEGATIVE	Negative	Negative	Basal	0.9494	126	1
HP-51784	1638	MND	0.95	NEGATIVE	Negative	Negative	Basal	0.8068	2145	1
HP-64379	1649	no call	0.1	NEGATIVE	Negative	Positive	LumB	0.5892	116	0
HP-51896	1656	MND	0.4	POSITIVE	Negative	Positive	LumB	0.4715	2414	0
HP-62629	1659	#N/A	0.3	NEGATIVE	Positive	Positive	Her2	0.5431	2315	0
HP-64382	1663	#N/A	0.1	NEGATIVE	Positive	Positive	LumA	0.8307	2430	0
HP-57997	1664	MND	0.2	NEGATIVE	Negative	Negative	Basal	0.6724	2394	0
HP-51861	1666	MND	0.9	NEGATIVE	Negative	Negative	Basal	0.9144	1940	0
HP-58062	1667	Pk_H1047R	0.1	NEGATIVE	Positive	Positive	LumA	0.8642	2427	0
HP-58061	1668	MND	0.8	NEGATIVE	Negative	Negative	Basal	0.8734	2372	0
HP-58063	1670	Pk_E545K	0.75	NEGATIVE	Positive	Positive	LumB	0.6682	2520	1
HP-58067	1670	Pk_E545K	0.75	NEGATIVE	Positive	Positive	LumB	0.8265	2520	1
HP-65640	1671	MND	0.9	NEGATIVE	Negative	Negative	Basal	0.7912	3	0
HP-66137	1672	MND	0.3	POSITIVE	Positive	Positive	LumA	0.783	2186	0
HP-58000	1679	Pk_H1047L	0.3	POSITIVE	Negative	Negative	Her2	0.6165	2509	0
HP-64381	1683	no call	0.05	NEGATIVE	Negative	Positive	LumA	0.8464	2253	1
HP-64380	1684	#N/A	0.9	NEGATIVE	Negative	Negative	Basal	0.7744	1884	0
HP-51865	1685	MND	0.2	NEGATIVE	Positive	Positive	LumA	0.5934	1073	1
HP-65641	1686	MND	0.65	POSITIVE	Negative	Negative	Basal	0.7097	2003	0
HP-51863	1687	MND	0.5	NEGATIVE	Negative	Negative	Her2	0.4499	2352	0
HP-64383	1689	Pk_E542K	0.07	NEGATIVE	Positive	Positive	LumA	0.8229	2392	0
HP-57999	1694	MND	0.2	NEGATIVE	Positive	Positive	LumA	0.8688	2360	0
HP-58024	1699	Pk_H1047R	0.2	POSITIVE	Positive	Positive	LumA	0.6222	2290	0
HP-64385	1700	#N/A	0.1	NEGATIVE	Positive	Positive	LumA	0.848	2299	0
HP-58001	1702	MND	0.1	POSITIVE	Positive	Positive	LumA	0.9177	2397	0
HP-51868	1705	MND	0.5	POSITIVE	Negative	Negative	Her2	0.6501	1434	0
HP-51897	1707	MND	0.9	NEGATIVE	Negative	Negative	Basal	0.9295	2392	0
HP-51867	1712	Pk_H1047R	0.05	NEGATIVE	Positive	Positive	LumA	0.9944	2385	0
HP-58901	1714	Pk_E545K	0.15	NEGATIVE	Positive	Positive	LumA	0.9379	2618	0
HP-65645	1719	Pk_E542K	0.1	NEGATIVE	Positive	Positive	LumA	0.9609	2389	0
HP-64386	1721	#N/A	0.8	NEGATIVE	Negative	Negative	Basal	0.7808	2337	0
HP-51852	1727	Pk_H1047R	0.6	POSITIVE	Negative	Negative	Basal	0.9382	2405	0
HP-51871	1728	MND	0.3	NEGATIVE	Negative	Negative	Basal	0.7938	666	1
HP-63418	1732	MND	0.25	NEGATIVE	Positive	Positive	LumA	0.7961	2536	0
HP-58030	1733	MND	0.75	NEGATIVE	Positive	Positive	LumB	0.7269	1045	1
HP-65643	1738	MND	0.3	POSITIVE	Negative	Negative	Her2	0.5876	2387	0
HP-58028	1739	MND	0.05	NEGATIVE	Positive	Positive	Basal	0.8317	2444	0
HP-65879	1747	MND	0.6	POSITIVE	Negative	Negative	Her2	0.5502	2287	0
HP-58026	1748	Pk_H1047R	0.1	NEGATIVE	Positive	Positive	LumA	0.6282	1460	1
HP-64387	1749	#N/A	0.3	POSITIVE	Negative	Negative	Her2	0.4154	2341	0
HP-62371	1750	MND	0.6	NEGATIVE	Negative	Negative	Basal	0.7745	687	1
HP-58025	1751	MND	0.35	POSITIVE	Negative	Negative	Basal	0.4594	2425	0
HP-58027	1753	MND	0.85	NEGATIVE	Negative	Negative	Basal	0.378	588	1
HP-58033	1754	Pk_H1047R	0.1	NEGATIVE	Positive	Positive	LumA	0.9737	2368	0
HP-61802	1757	MND	0.6	NEGATIVE	Negative	Negative	Basal	0.7458	2354	0
HP-64389	1758	MND	0.4	NEGATIVE	Negative	Negative	Basal	0.715	2310	0
HP-58031	1759	Pk_H1047R	0.4	NEGATIVE	Negative	Negative	LumA	0.9927	2393	0
HP-51870	1761	MND	0.05	NEGATIVE	Positive	Positive	LumA	0.9381	2358	0
HP-64388	1764	#N/A	0.3	NEGATIVE	Negative	Positive	LumB	0.4512	2341	0
HP-51874	1765	MND	0.2	NEGATIVE	Positive	Positive	LumB	0.6415	1581	0
HP-65647	1770	MND	0.7	NEGATIVE	Positive	Positive	LumB	0.5076	1715	1
HP-58064	1777	MND	0.8	NEGATIVE	Positive	Positive	Basal	0.7796	2391	0
HP-58032	1783	MND	0.3	NEGATIVE	Positive	Positive	LumA	0.7757	2237	0
HP-51882	1785	MND	0.3	NEGATIVE	Negative	Negative	Basal	0.801	2412	0
HP-65880	1786	MND	NA	NA	NA	NA	Basal	0.9271	2376	0
HP-64392	1788	#N/A	0.05	NEGATIVE	Positive	Positive	LumA	0.9486	2361	0
HP-58037	1790	MND	0.75	NEGATIVE	Positive	Positive	LumB	0.3933	1508	1
HP-61803	1793	MND	0.85	NEGATIVE	Positive	Positive	Normal	0.3382	2414	0
HP-58039	1794	MND	NA	NA	NA	NA	LumA	0.8649	2337	0
HP-64393	1795	#N/A	0.2	POSITIVE	Negative	Negative	Her2	0.5385	2353	0
HP-51880	1799	Pk_H1047R	0.6	NEGATIVE	Negative	Negative	LumA	0.4714	2343	0
HP-58041	1800	Pk_N345K	0.25	NEGATIVE	Positive	Positive	LumB	0.4562	330	0
HP-58043	1804	MND	0.9	NEGATIVE	Negative	Negative	Basal	0.8404	2485	0
HP-58042	1807	MND	0.2	NEGATIVE	Negative	Negative	LumA	0.7473	1919	0
HP-65649	1808	MND	0.15	NEGATIVE	Positive	Positive	LumA	0.741	1936	1
HP-58044	1810	MND	0.3	POSITIVE	Positive	Positive	LumA	0.4726	2358	0
HP-51886	1811	MND	0.75	NEGATIVE	Negative	Negative	Basal	0.5681	2514	0
HP-58045	1813	MND	0.9	NEGATIVE	Negative	Negative	LumA	0.2822	2380	0
HP-51885	1817	Pk_E545K	0.4	POSITIVE	Negative	Negative	Her2	0.5661	2258	0
HP-58036	1819	MND	0.95	NEGATIVE	Negative	Positive	Basal	0.844	2406	0
HP-51889	1823	MND	0.6	NEGATIVE	Negative	Negative	Basal	0.8027	1318	1
HP-64394	1832	#N/A	0.1	NEGATIVE	Positive	Positive	LumA	0.9892	2395	0
HP-58048	1833	MND	0.85	NEGATIVE	Positive	Negative	Basal	0.9332	268	0
HP-51892	1836	MND	0.9	NEGATIVE	Negative	Negative	Basal	0.9097	2405	0
HP-58049	1840	MND	0.65	NEGATIVE	Negative	Negative	Her2	0.5171	520	1
HP-65882	1845	MND	0.1	NEGATIVE	Positive	Positive	LumA	0.793	2433	0
HP-51899	1847	MND	0.95	POSITIVE	Negative	Negative	Basal	0.8954	2496	0
HP-58050	1848	MND	0.7	POSITIVE	Negative	Negative	Her2	0.6465	2390	0
HP-64395	1849	MND	0.6	NEGATIVE	Negative	Negative	Basal	0.6498	2135	0
HP-51891	1852	MND	0.4	NEGATIVE	Negative	Negative	Basal	0.786	2305	0
HP-65650	1855	MND	0.1	POSITIVE	Positive	Positive	LumA	0.9014	2079	1
HP-64633	1859	#N/A	0.35	NEGATIVE	Positive	Positive	LumA	0.6385	2462	0
HP-64634	1861	#N/A	0.25	POSITIVE	Negative	Negative	Her2	0.4285	1195	1
HP-58053	1863	Pk_H1047R	0.95	NEGATIVE	Positive	Negative	LumA	0.8641	2328	0
HP-58065	1865	Pk_H1047R	0.2	NEGATIVE	Positive	Positive	LumA	0.8078	2437	0
HP-58066	1872	MND	0.75	NEGATIVE	Positive	Positive	Basal	0.7738	2321	0
HP-58051	1876	Pk_E545K	0.25	NEGATIVE	Negative	Positive	LumA	0.8276	2317	0
HP-65881	1877	Pk_E542K	0.1	NEGATIVE	Positive	Positive	LumA	0.8087	2360	0
HP-58056	1880	MND	0.2	NEGATIVE	Negative	Positive	LumA	0.7015	783	0
HP-63419	1886	MND	0.8	NEGATIVE	Negative	Negative	Basal	0.7991	2420	0
HP-52294	1887	MND	0.3	NEGATIVE	Negative	Negative	Basal	0.4894	1807	1
HP-58058	1889	Pk_H1047R	0.1	NEGATIVE	Positive	Positive	LumA	0.322	419	1
HP-52298	1892	MND	0.5	POSITIVE	Negative	Negative	Her2	0.7153	1613	1
HP-58052	1893	MND	0.15	NEGATIVE	Positive	Positive	Basal	0.8379	1642	0
HP-64637	1897	#N/A	0.8	NEGATIVE	Negative	Negative	Basal	0.9623	2385	0
HP-51898	1898	MND	0.95	NEGATIVE	Negative	Negative	Basal	0.7889	2339	0
HP-61805	1900	MND	0.95	NEGATIVE	Negative	Negative	Her2	0.2813	2356	0
HP-58057	1903	Pk_E545K	0.05	NEGATIVE	Positive	Positive	LumA	0.8354	990	0
HP-58054	1908	MND	0.01	POSITIVE	Negative	Negative	LumA	0.5051	1569	0
HP-52293	1917	MND	0.15	NEGATIVE	Positive	Positive	LumB	0.6392	2406	0
HP-65653	1918	MND	0.3	NEGATIVE	Negative	Positive	Normal	0.3649	671	1
HP-65656	1919	MND	0.4	NEGATIVE	Negative	Negative	Basal	0.9881	2342	0
HP-52311	1920	MND	0.45	NEGATIVE	Positive	Positive	LumA	0.6538	2382	0
HP-58187	1923	MND	0.6	NEGATIVE	Negative	Negative	Basal	0.9083	2346	0
HP-52304	1927	MND	0.65	POSITIVE	Positive	Positive	LumB	0.5796	1623	0
HP-62528	1928	MND	0.2	NEGATIVE	Positive	Positive	LumB	0.5221	2415	0
HP-65657	1930	MND	0.15	NEGATIVE	Positive	Positive	LumA	0.521	90	0
HP-62374	1931	Pk_E545K	0.75	POSITIVE	Negative	Negative	Her2	0.77	2571	0
HP-62529	1940	Pk_H1047R	0.25	POSITIVE	Negative	Negative	LumA	0.7934	491	1
HP-58363	1941	MND	0.8	POSITIVE	Negative	Negative	Her2	0.5022	2435	0
HP-58189	1945	MND	0.85	NEGATIVE	Negative	Negative	Basal	0.9508	2351	0
HP-58190	1945	MND	0.85	NEGATIVE	Negative	Negative	Basal	0.9229	2351	0
HP-58364	1946	MND	0.8	NEGATIVE	Positive	Positive	LumB	0.5895	925	0
HP-58191	1948	MND	0.15	NEGATIVE	Negative	Negative	LumA	0.8616	2406	0
HP-52607	1949	MND	0.5	POSITIVE	Negative	Negative	Her2	0.6719	2457	0
HP-65658	1954	MND	0.75	NEGATIVE	Negative	Negative	Basal	0.7368	657	1
HP-58188	1957	MND	0.7	NEGATIVE	Positive	Positive	LumA	0.593	2477	0
HP-58365	1963	MND	0.95	NEGATIVE	Negative	Negative	Basal	0.9868	2355	0
HP-65883	1964	MND	0.1	POSITIVE	Negative	Negative	Her2	0.5852	1255	1
HP-76539	1969	MND	0.8	NEGATIVE	Negative	Negative	Basal	0.7727	775	1
HP-61808	1970	MND	0.95	NEGATIVE	Negative	Negative	Basal	0.9543	2346	0
HP-58192	1971	MND	0.6	NEGATIVE	Positive	Negative	Basal	0.9013	2332	0
HP-65659	1973	MND	0.1	NEGATIVE	Positive	Positive	LumA	0.6435	2368	0
HP-62530	1977	Pk_H1047R	0.01	NEGATIVE	Positive	Positive	Her2	0.6012	120	0
HP-58902	1978	MND	0.1	NEGATIVE	Positive	Positive	LumA	0.6979	2406	0
HP-52316	1979	MND	0.4	NEGATIVE	Negative	Negative	Basal	0.764	2363	0
HP-58366	1980	Pk_N345K	0.35	NEGATIVE	Positive	Positive	LumA	0.4632	2473	0
HP-58194	1982	Pk_H1047R	0.35	POSITIVE	Positive	Positive	LumA	0.661	2318	0
HP-58195	1992	MND	0.5	POSITIVE	Positive	Positive	Her2	0.3025	2374	0
HP-52323	1993	MND	0.2	NEGATIVE	Positive	Positive	LumA	0.8657	43	0
HP-58202	2004	MND	0.4	POSITIVE	Negative	Negative	Her2	0.2832	2299	0
HP-58196	2005	MND	0.7	POSITIVE	Negative	Negative	Her2	0.5644	2051	0
HP-64646	2009	MND	0.85	NEGATIVE	Negative	Negative	Basal	0.9574	2339	0
HP-58201	2010	Pk_E542K	0.9	NEGATIVE	Negative	Positive	LumB	0.6916	2480	0
HP-58198	2013	MND	0.25	NEGATIVE	Negative	Positive	LumB	0.4894	2430	0
HP-58197	2013	MND	0.25	NEGATIVE	Negative	Positive	LumB	0.5166	2430	0
HP-58206	2015	MND	0.1	NEGATIVE	Negative	Negative	Her2	0.4077	2432	0
HP-62531	2016	Pk_H1047R/Pk_C420R	0.1	POSITIVE	Negative	Negative	Basal	0.959	2609	0
HP-58207	2017	MND	0.6	NEGATIVE	Negative	Negative	Basal	0.905	961	1
HP-58209	2023	MND	0.8	NEGATIVE	Negative	Negative	Basal	0.7635	2366	0
HP-62375	2025	Pk_E542K	0.2	NEGATIVE	Positive	Positive	LumA	0.9717	1129	1
HP-52327	2027	MND	0.4	NEGATIVE	Positive	Positive	LumB	0.5189	219	1
HP-58208	2028	Pk_E542K	0.15	NEGATIVE	Positive	Positive	LumB	0.8053	1184	0
HP-58203	2029	MND	0.75	NEGATIVE	Negative	Negative	Basal	0.8744	1105	1
HP-61811	2031	Pk_H1047R	0.1	NEGATIVE	Positive	Positive	LumA	0.9561	2160	0
HP-58210	2036	Pk_E545K	0.75	POSITIVE	Positive	Positive	LumB	0.5767	2454	0
HP-52324	2038	MND	0.75	NEGATIVE	Negative	Negative	Basal	0.6835	2351	0
HP-58211	2048	MND	0.65	NEGATIVE	Negative	Negative	Basal	0.7814	1180	1
HP-52329	2051	MND	0.25	NEGATIVE	Positive	Positive	LumA	0.8678	2416	0
HP-62630	2054	#N/A	0.8	POSITIVE	Negative	Negative	LumA	0.6961	2396	0
HP-58903	2058	MND	0.3	NEGATIVE	Positive	Positive	LumA	0.5727	2372	0
HP-58214	2059	MND	0.4	POSITIVE	Negative	Negative	Her2	0.4736	2389	0
HP-76540	2065	MND	0.9	NEGATIVE	Negative	Negative	Basal	0.7211	583	1
HP-52608	2068	MND	0.75	NEGATIVE	Negative	Negative	Basal	0.9429	2387	0
HP-58216	2069	MND	0.3	NEGATIVE	Positive	Positive	LumB	0.5129	2002	0
HP-64650	2076	Pk_E542K	0.2	POSITIVE	Positive	Positive	LumB	0.4451	2342	0
HP-76541	2077	#N/A	0.7	NEGATIVE	Negative	Negative	Her2	0.4606	288	1
HP-52610	2079	MND	0.9	NEGATIVE	Negative	Negative	Basal	0.7762	2408	0
HP-52452	2087	Pk_H1047L	0.05	NEGATIVE	Positive	Positive	LumA	0.9256	2381	0
HP-58219	2088	Pk_E545K	0.4	NEGATIVE	Positive	Positive	LumA	0.7588	1949	0
HP-52334	2089	Pk_H1047R	0.3	NEGATIVE	Negative	Negative	Her2	0.5807	2201	0
HP-58218	2090	Pk_E545K	0.25	NEGATIVE	Positive	Positive	LumA	0.8208	2226	0
HP-62534	2091	MND	0.25	NEGATIVE	Negative	Negative	Basal	0.8577	393	0
HP-52454	2103	MND	0.25	NEGATIVE	Negative	Negative	Basal	0.8016	2197	0
HP-65664	2110	Pk_E545X	NA	NA	NA	NA	LumA	0.9904	2354	0
HP-58221	2111	MND	0.3	NEGATIVE	Positive	Positive	LumB	0.5366	1884	1
HP-65662	2112	MND	0.07	NEGATIVE	Positive	Positive	LumA	0.6132	2388	0
HP-62536	2113	MND	0.6	NEGATIVE	Negative	Negative	Basal	0.8294	91	0
HP-52455	2117	MND	0.2	NEGATIVE	Positive	Positive	LumA	0.8658	2380	0
HP-58367	2118	MND	0.65	NEGATIVE	Positive	Positive	LumA	0.5231	2542	0
HP-52328	2120	MND	0.35	NEGATIVE	Positive	Positive	LumB	0.5705	2335	0
HP-76543	2124	MND	0.8	NEGATIVE	Negative	Negative	Basal	0.9111	366	1
HP-58224	2125	MND	0.3	POSITIVE	Negative	Negative	Her2	0.6024	2316	0
HP-58223	2132	MND	0.2	NEGATIVE	Positive	Positive	LumB	0.4471	2450	0
HP-58222	2135	MND	0.7	NEGATIVE	Negative	Negative	Basal	0.7606	2369	0
HP-52457	2137	Pk_E545K	0.25	NEGATIVE	Positive	Positive	LumA	0.8077	2375	0
HP-65665	2139	MND	0.1	NEGATIVE	Positive	Positive	LumA	0.5702	2387	0
HP-61814	2140	MND	0.3	POSITIVE	Positive	Positive	LumB	0.4251	2424	0
HP-76502	2150	MND	0.75	NEGATIVE	Positive	Positive	LumB	0.6831	693	1
HP-58225	2152	MND	0.85	NEGATIVE	Negative	Negative	Basal	0.9537	2325	0
HP-52459	2153	MND	0.7	NEGATIVE	Negative	Negative	Basal	0.3781	2325	0
HP-64658	2156	Pk_E542K	0.25	NEGATIVE	Positive	Positive	LumA	0.7417	2311	0
HP-64656	2160	MND	0.1	NEGATIVE	Positive	Positive	LumA	0.9794	2363	0
HP-62538	2162	MND	0.7	NEGATIVE	Negative	Negative	Basal	0.9875	52	0
HP-58228	2165	MND	0.3	NEGATIVE	Positive	Positive	LumA	0.6644	2352	0
HP-52609	2167	MND	0.8	NEGATIVE	Negative	Negative	Basal	0.9375	552	0
HP-63420	2168	MND	0.6	NEGATIVE	Positive	Positive	LumB	0.462	2423	0
HP-58226	2171	Pk_G1049R	0.1	NEGATIVE	Positive	Positive	LumA	0.9757	2339	0
HP-58227	2174	MND	0.25	NEGATIVE	Positive	Positive	LumA	0.5693	2493	0
HP-64653	2175	Pk_H1047R	0.15	POSITIVE	Positive	Positive	Her2	0.4059	1768	0
HP-65667	2182	MND	0.5	NEGATIVE	Positive	Positive	Basal	0.8859	2351	0
HP-61815	2184	MND	0.4	NEGATIVE	Positive	Positive	LumB	0.7108	737	0
HP-58229	2185	MND	0.75	NEGATIVE	Negative	Negative	Basal	0.6618	455	1
HP-61816	2191	MND	NA	NA	NA	NA	Basal	0.6334	648	0
HP-61558	2193	MND	0.9	NEGATIVE	Negative	Negative	Basal	0.7845	550	1
HP-76544	2196	MND	0.3	NEGATIVE	Negative	Negative	Basal	0.4206	854	1
HP-61560	2198	MND	0.6	NEGATIVE	Negative	Negative	Basal	0.8476	1652	0
HP-62540	2201	MND	0.4	NEGATIVE	Positive	Positive	Basal	0.8937	413	1
HP-63421	2203	Pk_E545K	0.1	NEGATIVE	Positive	Positive	LumA	0.6033	2162	0
HP-52461	2204	Pk_E542K	0.35	NEGATIVE	Positive	Positive	LumA	0.7323	1261	0
HP-64660	2205	MND	0.4	NEGATIVE	Positive	Positive	LumA	0.5098	2541	0
HP-58833	2206	MND	0.75	POSITIVE	Negative	Negative	Basal	0.7379	2335	0
HP-76546	2211	MND	0.6	POSITIVE	Negative	Negative	Basal	0.8254	339	1
HP-58834	2213	#N/A	0.15	POSITIVE	Positive	Positive	LumA	0.8513	2149	0
HP-58839	2214	Pk_E545K	0.3	NEGATIVE	Positive	Positive	LumB	0.6189	2025	0
HP-58836	2218	MND	0.9	NEGATIVE	Negative	Negative	Basal	0.9722	2554	0
HP-64663	2223	MND	0.15	NEGATIVE	Positive	Positive	LumA	0.7953	2377	0
HP-61739	2227	Pk_E545K	0.15	NEGATIVE	Negative	Positive	LumA	0.769	771	0
HP-65669	2230	MND	0.05	NEGATIVE	Positive	Positive	LumA	0.7129	2386	0
HP-65671	2235	Pk_C420R	0.25	NEGATIVE	Positive	Positive	LumB	0.5028	803	1
HP-65676	2236	Pk_E545X	0.1	POSITIVE	Negative	Positive	LumA	0.6018	2438	0
HP-76545	2237	MND	0.15	NEGATIVE	Positive	Positive	LumB	0.7388	1233	1
HP-65668	2238	MND	0.4	POSITIVE	Negative	Negative	Basal	0.9639	2414	0
HP-61561	2239	MND	0.35	NEGATIVE	Negative	Negative	Basal	0.7857	2378	0
HP-63422	2241	MND	0.4	POSITIVE	Negative	Negative	Her2	0.5236	2433	0
HP-66459	2244	MND	0.1	NEGATIVE	Negative	Negative	Her2	0.4289	2373	0
HP-58841	2246	MND	0.15	POSITIVE	Negative	Negative	Her2	0.666	2368	0
HP-62542	2248	MND	0.8	NEGATIVE	Negative	Negative	Basal	0.9141	1480	1
HP-58840	2250	Pk_H1047R	0.1	NEGATIVE	Positive	Positive	LumA	0.9392	2390	0
HP-64665	2253	Pk_E542K	0.75	NEGATIVE	Negative	Negative	Basal	0.437	166	1
HP-58842	2261	MND	0.6	NEGATIVE	Negative	Negative	Basal	0.6886	2529	0
HP-58888	2262	MND	0.95	NEGATIVE	Negative	Negative	Basal	0.7049	2278	0
HP-58904	2267	no call	0.25	NEGATIVE	Positive	Positive	LumA	0.6537	2431	0
HP-76555	2269	Pk_E545K	0.2	NEGATIVE	Positive	Positive	LumB	0.4921	1	0
HP-65680	2270	MND	0.08	NEGATIVE	Positive	Positive	LumB	0.4988	2396	0
HP-65884	2279	MND	0.1	NEGATIVE	Negative	Negative	LumA	0.7055	2372	0
HP-65677	2284	MND	0.75	NEGATIVE	Negative	Negative	Basal	0.9725	329	1
HP-58843	2286	MND	0.5	POSITIVE	Positive	Positive	LumA	0.6379	2364	0
HP-64666	2288	Pk_E542K	0.2	NEGATIVE	Positive	Positive	LumA	0.8263	2454	0
HP-62543	2293	MND	0.8	NEGATIVE	Negative	Negative	Basal	0.9714	415	1
HP-64664	2294	Pk_E542K	0.25	NEGATIVE	Positive	Positive	LumB	0.3886	2081	0
HP-66461	2295	Pk_E545K	0.1	NEGATIVE	Negative	Positive	LumA	0.3677	2351	0
HP-64667	2300	MND	0.02	NEGATIVE	Positive	Positive	LumA	0.9844	2462	0
HP-58852	2301	MND	0.75	NEGATIVE	Negative	Negative	Basal	0.9062	2495	0
HP-61740	2303	MND	0.9	NEGATIVE	Negative	Negative	Her2	0.5082	1710	0
HP-65886	2310	MND	0.1	NEGATIVE	Positive	Positive	Basal	0.8931	2345	0
HP-61568	2312	MND	0.9	NEGATIVE	Negative	Negative	Basal	0.8719	2154	0
HP-64671	2318	MND	0.85	NEGATIVE	Negative	Negative	Basal	0.8582	2402	0
HP-65887	2323	MND	0.7	NEGATIVE	Negative	Negative	LumA	0.9606	2221	0
HP-64669	2328	Pk_E545K	0.2	NEGATIVE	Positive	Positive	LumA	0.5015	2354	0
HP-58855	2329	MND	0.15	NEGATIVE	Positive	Positive	LumA	0.9283	2358	0
HP-61570	2330	Pk_H1047R	0.1	NEGATIVE	Positive	Positive	LumA	0.9906	2352	0
HP-64672	2339	MND	0.15	NEGATIVE	Positive	Positive	LumA	0.9176	2309	0
HP-64668	2340	MND	0.3	NEGATIVE	Negative	Positive	LumB	0.6819	2438	0
HP-61569	2346	MND	0.65	NEGATIVE	Negative	Negative	Basal	0.7889	2382	0
HP-58854	2352	Pk_H1047R	0.3	NEGATIVE	Positive	Positive	LumA	0.6281	894	0
HP-61741	2353	Pk_H1047L	0.25	NEGATIVE	Positive	Positive	LumA	0.7684	663	0
HP-61818	2358	MND	0.95	NEGATIVE	Positive	Positive	LumB	0.3719	753	1
HP-76548	2360	MND	0.5	NEGATIVE	Negative	Negative	Basal	0.65	720	1
HP-64675	2362	Pk_H1047R	0.01	NEGATIVE	Negative	Negative	LumA	0.8802	2235	0
HP-66460	2364	MND	0.05	NEGATIVE	Positive	Positive	LumA	0.9321	2333	0
HP-61574	2365	MND	0.85	NEGATIVE	Positive	Positive	Basal	0.9296	2346	0
HP-64674	2368	#N/A	0.25	NEGATIVE	Positive	Positive	LumB	0.5194	2270	0
HP-58905	2372	MND	0.9	NEGATIVE	Negative	Negative	Basal	0.9051	965	0
HP-76511	2376	Pk_G1049R	0.1	NEGATIVE	Negative	Positive	Basal	0.7573	1296	1
HP-65888	2377	MND	0.6	NEGATIVE	Negative	Negative	Basal	0.7635	2204	0
HP-65889	2377	MND	0.6	NEGATIVE	Negative	Negative	LumA	0.3917	2204	0
HP-58877	2381	MND	0.6	NEGATIVE	Negative	Negative	Basal	0.9294	2395	0
HP-58874	2383	Pk_H1047R	0.2	POSITIVE	Positive	Positive	LumA	0.4719	2336	0
HP-61743	2391	Pk_E542K/E545K	0.3	NEGATIVE	Positive	Positive	LumA	0.7351	2407	0
HP-61576	2396	MND	0.1	NEGATIVE	Negative	Positive	LumA	0.5749	2282	0
HP-58876	2398	Pk_H1047R	0.05	NEGATIVE	Positive	Positive	LumA	0.8956	2267	0
HP-61578	2399	MND	0.9	NEGATIVE	Negative	Negative	Basal	0.9681	1064	1
HP-59046	2400	MND	0.3	NEGATIVE	Positive	Positive	LumA	0.7033	2435	0
HP-65890	2401	MND	NA	NA	NA	NA	Basal	0.6182	2335	0
HP-64679	2402	MND	0.7	NEGATIVE	Negative	Negative	Basal	0.4712	2306	0
HP-62545	2403	MND	0.9	NEGATIVE	Negative	Negative	Basal	0.8436	2418	0
HP-61577	2405	MND	0.95	POSITIVE	Negative	Negative	Basal	0.9594	2163	0
HP-61745	2406	MND	0.2	NEGATIVE	Negative	Positive	LumB	0.4033	1805	0
HP-76504	2408	MND	0.8	NEGATIVE	Negative	Negative	Basal	0.9169	2250	0
HP-62633	2410	#N/A	0.95	POSITIVE	Negative	Negative	Basal	0.9556	2285	0
HP-61820	2411	#N/A	0.25	NEGATIVE	Positive	Positive	LumA	0.64	2328	0
HP-76550	2412	MND	0.75	NEGATIVE	Negative	Negative	Basal	0.9549	1082	1
HP-59047	2413	MND	0.25	NEGATIVE	Positive	Positive	LumA	0.8949	2450	0
HP-61744	2416	MND	0.1	NEGATIVE	Positive	Positive	LumA	0.9824	2287	0
HP-65891	2418	MND	0.5	NEGATIVE	Negative	Negative	LumA	0.9193	784	0
HP-62378	2420	MND	0.1	NEGATIVE	Positive	Positive	LumA	0.5732	491	1
HP-65893	2422	#N/A	0.02	NEGATIVE	Negative	Positive	Basal	0.2769	2368	0
HP-64680	2426	MND	0.15	NEGATIVE	Positive	Positive	LumA	0.4525	2176	0
HP-65895	2427	Pk_E545K	0.6	NEGATIVE	Negative	Positive	Her2	0.4509	2160	0
HP-65894	2428	MND	0.3	NEGATIVE	Negative	Negative	Basal	0.832	566	1
HP-65897	2433	MND	0.7	NEGATIVE	Negative	Negative	Basal	0.869	2219	0
HP-61580	2434	Pk_E545K	0.1	NEGATIVE	Positive	Positive	LumA	0.9623	2163	0
HP-59051	2436	MND	0.9	NEGATIVE	Negative	Negative	Basal	0.9099	2323	1
HP-65900	2437	MND	0.7	NEGATIVE	Negative	Negative	Basal	0.8685	1817	0
HP-59064	2444	MND	0.8	NEGATIVE	Negative	Negative	Basal	0.539	1918	0
HP-61821	2445	MND	0.95	NEGATIVE	Positive	Positive	Basal	0.8428	667	0
HP-61746	2446	MND	0.95	NEGATIVE	Negative	Negative	Basal	0.8256	2281	0
HP-61582	2448	MND	0.9	NEGATIVE	Negative	Negative	Basal	0.8109	2388	0
HP-64682	2450	MND	0.15	POSITIVE	Negative	Negative	Basal	0.5911	2355	0
HP-58907	2453	#N/A	0.7	NEGATIVE	Negative	Negative	Basal	0.5149	236	0
HP-58908	2454	MND	0.65	NEGATIVE	Positive	Positive	LumA	0.5274	2247	0
HP-59052	2456	Pk_N345K	0.15	NEGATIVE	Positive	Positive	LumA	0.8761	2387	0
HP-61583	2457	MND	0.85	NEGATIVE	Positive	Negative	Basal	0.8022	166	0
HP-62634	2459	#N/A	0.95	NEGATIVE	Negative	Negative	Basal	0.9542	89	0
HP-61584	2463	Pk_H1047R	0.05	NEGATIVE	Negative	Positive	LumA	0.7864	1822	0
HP-65899	2465	MND	0.15	NEGATIVE	Positive	Positive	LumA	0.9111	2367	0
HP-64681	2469	MND	0.9	POSITIVE	Negative	Negative	Basal	0.7414	2305	0
HP-76556	2473	Pk_H1047R	NA	NA	NA	NA	LumA	0.5902	1418	1
HP-59053	2478	Pk_N345K	0.1	NEGATIVE	Positive	Positive	LumA	0.9554	2395	0
HP-61587	2479	MND	0.15	NEGATIVE	Positive	Positive	LumA	0.7714	2382	0
HP-59054	2481	Pk_H1047R	0.25	NEGATIVE	Positive	Positive	LumA	0.5557	2378	0
HP-61747	2488	MND	0.6	NEGATIVE	Negative	Negative	Basal	0.2645	2265	0
HP-59055	2490	MND	0.1	NEGATIVE	Negative	Positive	LumA	0.6806	2394	0
HP-59057	2492	MND	0.4	NEGATIVE	Negative	Negative	Her2	0.4371	2045	0
HP-62380	2495	MND	0.02	NEGATIVE	Positive	Positive	LumA	0.8229	2394	0
HP-62381	2498	MND	0.2	NEGATIVE	Positive	Positive	LumA	0.8955	2392	0
HP-59062	2499	MND	0.2	NEGATIVE	Positive	Positive	LumA	0.5174	2379	0
HP-65902	2503	MND	0.15	NEGATIVE	Positive	Positive	LumA	0.5871	2374	0
HP-61585	2507	Pk_H1047R	0.1	NEGATIVE	Positive	Positive	LumA	0.8422	2358	0
HP-63423	2510	MND	0.75	NEGATIVE	Negative	Negative	Basal	0.8214	2337	0
HP-62382	2513	Pk_C420R	0.1	NEGATIVE	Negative	Negative	LumA	0.7054	2147	0
HP-65103	2514	MND	0.05	NEGATIVE	Positive	Positive	LumA	0.9326	2191	0
HP-59063	2516	MND	0.35	NEGATIVE	Positive	Positive	LumB	0.5773	2378	0
HP-61589	2521	Pk_E545K	0.15	NEGATIVE	Positive	Positive	LumA	0.8036	2362	0
HP-61823	2524	Pk_H1047R/E545K	0.05	NEGATIVE	Positive	Positive	LumA	0.9407	2371	0
HP-59060	2526	#N/A	0.15	NEGATIVE	Positive	Positive	LumA	0.9904	1810	0
HP-65104	2529	MND	0.05	NEGATIVE	Positive	Positive	LumA	0.8536	420	0
HP-65105	2531	MND	0.35	NEGATIVE	Negative	Negative	Basal	0.7565	2259	0
HP-61590	2535	Pk_H1047R	0.1	NEGATIVE	Positive	Positive	LumA	0.9004	472	0
HP-59066	2537	MND	0.05	NEGATIVE	Positive	Positive	LumA	0.7065	2359	0
HP-65905	2540	MND	0.35	NEGATIVE	Positive	Positive	LumB	0.7007	2301	0
HP-58889	2546	MND	0.4	NEGATIVE	Negative	Positive	LumB	0.5474	2104	0
HP-59065	2549	Pk_E545K	0.15	NEGATIVE	Positive	Positive	LumA	0.9342	2269	0
HP-65107	2551	MND	0.4	NEGATIVE	Positive	Positive	LumB	0.6258	899	0
HP-65904	2557	MND	0.3	NEGATIVE	Positive	Positive	LumA	0.6706	2099	0
HP-65908	2558	Pk_E542K	0.02	NEGATIVE	Positive	Positive	LumA	0.9707	1631	0
HP-65106	2559	#N/A	0.1	NEGATIVE	Positive	Positive	LumA	0.7538	2322	0
HP-59068	2561	Pk_H1047R	0.3	NEGATIVE	Positive	Positive	LumA	0.8492	2336	0
HP-61594	2563	Pk_H1047R	NA	NA	NA	NA	LumA	0.8903	2329	0
HP-59067	2569	Pk_C420R	0.15	NEGATIVE	Positive	Positive	LumA	0.8954	2339	0
HP-61593	2570	MND	0.8	NEGATIVE	Positive	Positive	Basal	0.7518	2266	0
HP-65910	2573	MND	0.65	NEGATIVE	Negative	Negative	Basal	0.748	819	0
HP-65907	2577	Pk_E542K	0.15	NEGATIVE	Positive	Positive	LumB	0.4845	2184	0
HP-59074	2580	MND	0.8	NEGATIVE	Negative	Negative	Basal	0.9112	2326	0
HP-61597	2583	Pk_H1047R	0.01	NEGATIVE	Negative	Positive	LumA	0.9909	2327	0
HP-65912	2588	MND	0.15	NEGATIVE	Positive	Positive	LumA	0.7057	2318	0
HP-59071	2591	MND	0.6	NEGATIVE	Negative	Negative	Basal	0.9133	589	1
HP-61748	2595	MND	0.9	NEGATIVE	Positive	Negative	Basal	0.8553	2169	0
HP-65914	2597	MND	0.1	NEGATIVE	Positive	Positive	LumA	0.6496	1986	0
HP-65913	2600	MND	0.7	NEGATIVE	Negative	Negative	Basal	0.7635	2306	0
HP-59076	2601	MND	0.3	NEGATIVE	Negative	Negative	Basal	0.7375	2206	0
HP-58890	2603	Pk_H1047R	0.05	NEGATIVE	Positive	Positive	LumA	0.4342	2269	0
HP-59078	2608	MND	0.5	NEGATIVE	Negative	Negative	Basal	0.7065	2190	0
HP-58891	2611	MND	0.9	NEGATIVE	Negative	Negative	Basal	0.9116	2265	0
