# Supplementary material for: The molecular landscape of high-risk early breast cancer: comprehensive biomarker analysis of a phase III adjuvant population
Source: NPJ Breast Cancer. 2016 Jul 13;2:16022–. doi: 10.1038/npjbcancer.2016.22 (PMC5515335; doi:10.1038/npjbcancer.2016.22)
Supplement: Supplemental Information – Appendix 2 [file npjbcancer201622-s4.xls]

## Sheet: NanoString_nCounter_Log10_Data
Appendix 2 - Normalized Gene Expression Data
Gene	HP-51147	HP-58061	HP-58063	HP-58065	HP-50793	HP-50794	HP-50795	HP-50796	HP-50797	HP-50799	HP-50800	HP-50802	HP-50810	HP-50811	HP-50813	HP-50815	HP-50817	HP-50818	HP-50820	HP-50823	HP-50824	HP-50826	HP-50828	HP-50829	HP-50832	HP-50834	HP-50835	HP-50836	HP-50837	HP-50838	HP-50839	HP-50840	HP-50841	HP-51132	HP-51133	HP-51134	HP-51141	HP-51142	HP-51145	HP-51148	HP-51153	HP-51156	HP-51159	HP-51163	HP-51166	HP-51167	HP-51168	HP-51169	HP-51170
ABCA2	-0.7778	-1.3236	-0.5723	-1.0696	-0.9677	-0.5496	-0.8785	-0.5808	-0.6617	-0.7087	-0.5467	-0.8883	-0.6671	-0.7051	-1.0728	-0.8773	-0.9991	-0.9535	-0.8214	-0.6197	-1.1065	-0.8972	-0.6603	-0.4712	-1.0724	-0.3953	-0.7838	-0.5783	-1.2134	-1.0342	-1.3686	-0.9967	-0.6961	-0.8503	-0.8355	-0.5655	-0.27	-1.3615	-0.6419	-0.7514	-1.183	-1.1063	-0.4571	-0.1344	-0.8414	-0.613	-0.6012	-1.1777	-0.7856
ABCA8	-0.9753	-1.0855	-0.9702	-0.0783	-1.4683	-1.049	-0.767	-1.3352	-0.6062	-1.001	-1.4201	-1.5525	-1.1802	-1.3818	-1.1656	-1.5441	-1.7772	-1.1719	-0.8884	-0.8538	-1.4246	-1.1276	-1.0966	-0.5851	-1.6076	-1.2726	-1.0792	-0.9965	-1.1181	-0.6165	-1.3686	-1.2465	-0.6727	-1.1639	-1.6993	-1.8621	-1.6326	-1.3276	-1.1512	-0.9597	-1.1161	-1.2014	-1.1222	-1.3201	-1.0989	-0.9709	-1.3346	-1.2679	-0.8525
ABI3BP	-0.2897	-0.6429	-0.3522	0.0023	-1.4014	-0.3958	-0.2035	-0.7203	-0.7489	-1.3576	-0.7932	-1.0866	-0.7986	-0.7964	-1.3739	-0.9742	-0.8394	-0.888	-0.2117	0.0719	-1.0232	-0.4942	-0.6365	0.0003	-1.0547	-0.2163	-0.5984	-0.2493	-0.3513	-0.4248	-0.9034	-0.8359	-0.4087	-0.9172	-1.0728	-1.5611	-0.9134	-0.9707	-0.0891	-0.8432	-0.94	-1.0108	-1.3263	-0.6945	-0.9093	-1.0071	-0.8838	-0.9047	-0.3297
ACTR3B	-0.881	-0.7945	-0.9925	-1.7685	-0.8485	-0.7537	-0.4659	-0.841	-0.6239	-0.5125	-0.8376	-0.3547	-1.0675	-0.1338	-0.2136	-0.3517	-1.1145	-0.888	-0.7371	-0.7212	-0.6378	-0.8724	-0.4434	-0.4238	-1.1304	-0.6541	-0.8252	-1.0105	-0.9481	-0.9837	-1.4253	-0.9789	-1.0513	-0.9964	-0.9744	-0.669	-1.1097	-1.2765	-0.5409	-0.2955	-0.6287	-1.0343	-0.5293	-0.8678	-0.5608	-0.2825	-1.1026	-0.3081	-0.5763
ADCK2	-0.7156	-1.009	-0.6378	-0.5133	-0.7279	-0.5216	-0.3943	-0.3946	-0.5128	-0.7555	-0.6131	-0.5081	-0.6873	-0.5859	-0.5101	-0.5898	-0.6249	-0.497	-0.4762	-0.4317	-0.7851	-0.6091	-0.6483	-0.4882	-0.6855	-0.4727	-0.5432	-0.7095	-0.7652	-0.6053	-0.6039	-0.6134	-0.517	-0.6235	-0.9101	-0.4929	-0.5267	-0.9297	-0.7211	-0.5823	-1.1161	-0.6821	-0.6699	-0.5753	-0.6503	-0.3435	-0.7325	-0.7852	-0.5638
ADORA2B	-1.0314	-1.2656	-1.2298	-1.7685	-1.1003	-1.016	-1.4121	-1.5026	-1.159	-1.4959	-1.0823	-0.8091	-1.6115	-1.4276	-1.2574	-0.9912	-1.5062	-1.3828	-1.1225	-0.903	-1.291	-0.5594	-1.5116	-1.5851	-0.8092	-1.5414	-0.9982	-1.8416	-1.4922	-1.4351	-1.4355	-1.9375	-1.3011	-1.0721	-1.1411	-0.8621	-1.9548	-1.6287	-1.0891	-0.9597	-1.4493	-1.8916	-1.9004	-1.2329	-1.4	-1.5237	-1.565	-1.5367	-1.5058
AHNAK2	-1.1514	-0.7805	-0.949	-0.4898	-1.2051	-0.6375	-1.0933	-0.7288	-0.7254	-1.1202	-1.0171	-0.6842	-0.9883	-0.2712	-0.9693	-0.1797	-0.5268	-0.7608	-0.9262	-0.7212	-1.1693	-0.3873	-1.0802	-0.7722	-0.3256	-0.0769	-0.4174	-0.8046	-0.6133	-0.8601	-0.6054	-0.8266	-0.7303	-0.9172	-0.1931	-0.8052	-0.55	-1.5318	-0.9429	-0.3835	-1.183	-0.9278	-1.1802	-0.5419	-0.7631	-0.5907	-1.264	-0.5399	-0.6765
AKAP2	-0.2313	-0.4716	-0.3904	-0.1453	-0.4756	-0.4061	-0.2634	-0.5183	-0.5417	-0.7555	-0.433	-0.6095	-0.4156	-0.213	-0.5433	-0.1303	-0.4578	-0.7357	-0.1102	-0.3467	-0.7119	-0.0449	-0.5248	0.0003	-0.3663	-0.146	-0.2865	-0.497	-0.2643	-0.4366	-0.6767	-0.5256	-0.2975	-0.5135	-0.4788	-0.1445	-0.5171	-0.8652	-0.0003	0.1082	-0.3872	-0.5927	-0.5939	-0.4022	-0.4767	-0.5115	-0.4511	-0.2746	-0.3754
AKT1	0.2189	-0.1186	0.1633	0.176	0.2707	0.7738	0.3649	0.3693	0.963	0.5149	0.5111	0.0864	0.6413	0.5479	0.639	0.2741	0.6646	0.6831	0.6639	0.4977	0.0623	0.4	0.4022	0.6466	0.1622	0.7277	0.3828	0.5376	0.2157	0.2683	0.0454	0.0593	0.4627	0.447	0.3893	0.7061	0.8184	0.2449	0.496	0.3173	0.1553	0.2598	0.299	0.8499	0.5881	0.7103	0.3897	1.0579	0.3455
AKT1S1	-0.2361	-0.542	-0.5041	-0.4068	-0.2552	-0.4035	-0.2738	-0.3475	-0.1468	-0.3903	-0.3605	-0.5592	-0.3149	-0.2596	-0.4271	-0.4184	-0.4309	-0.3828	-0.1415	-0.3098	-0.6435	-0.0784	-0.2539	-0.108	-0.354	-0.2498	-0.3181	-0.4341	-0.4574	-0.471	-0.5222	-0.3823	-0.222	-0.1248	-0.601	-0.1937	-0.4593	-0.5756	-0.3675	-0.3577	-0.411	-0.4989	-0.1802	-0.2061	-0.2892	-0.0147	-0.332	-0.3973	-0.2102
AKT2	-0.0067	-0.2473	-0.2378	0.2271	-0.029	0.0552	0.2661	0.2245	0.2134	-0.0098	0.2169	0.0504	-0.0052	0.0939	-0.2091	0.0131	-0.1547	0.0184	0.2996	0.2069	-0.2638	0.13	0.0926	0.3971	0.0795	0.279	0.1129	0.2742	-0.14	0.0262	-0.0842	-0.0315	0.0611	0.4593	0.3295	0.2278	0.0197	-0.2746	0.0182	0.1332	-0.2034	-0.0484	0.3249	0.3627	-0.0338	0.4992	0.2923	-0.222	0.1149
AKT3	-0.1029	-0.6288	-0.5078	0.0888	-0.6782	-0.1546	-0.2102	-0.4901	-0.4359	-0.3736	-0.6505	-0.1519	-0.3811	-0.3732	0.6088	-0.4447	-0.391	-0.391	-0.2194	-0.1771	0.3633	0.1966	-0.5385	-0.0053	-0.0872	-0.3865	-0.0512	-0.2708	-0.3534	-0.231	-0.5994	-0.3879	0.2818	-0.445	-0.3999	-0.4573	-0.4621	-0.8259	-0.1579	0.2937	-0.7503	-0.4602	-0.8492	-0.4323	-0.4503	-0.3776	-0.6958	0.4203	-0.0586
ALDH1A1	-0.5593	-1.2091	-0.7869	0.064	-0.9677	-0.6035	-0.9002	-0.8037	-0.7489	-1.1437	-0.8245	-0.573	-0.7542	-0.9753	-1.4086	-0.8577	-1.0395	-1.0818	-0.6665	-0.7212	-1.2427	-0.6225	-1.0644	-0.9831	-1.3065	-0.7238	-0.8994	-0.7389	-1.0199	-0.6447	-1.2327	-0.9703	-0.7021	-0.9472	-1.4153	-1.1809	-1.1223	-1.1444	-0.517	-1.2955	-1.1319	-1.0787	-1.0553	-0.9221	-1.0232	-0.9375	-0.8168	-1.1388	-1.1078
ALDH1A2	-1.215	-1.1687	-1.3962	-0.7271	-1.2922	-0.9298	-1.0289	-1.0341	-0.8	-1.1437	-1.5713	-1.5203	-1.2893	-1.3404	-1.0406	-1.5141	-1.7772	-1.1719	-0.8884	-0.9586	-1.3311	-1.0862	-1.2106	-0.6557	-1.4527	-1.0855	-0.9801	-1.2643	-1.4252	-1.078	-1.3686	-1.5165	-1.0314	-1.0933	-1.4708	-1.716	-1.6538	-1.3169	-1.3109	-0.8695	-1.0318	-1.4002	-1.4232	-1.2531	-1.3604	-0.9709	-1.2226	-1.5068	-0.9037
ALDH1A3	-0.4852	-0.8219	-0.5309	-0.0964	-0.7279	-0.7837	-1.2871	-0.9136	-0.8902	-1.001	-0.7993	-0.5297	-0.3837	-0.9504	-1.0728	-1.0991	-0.5031	0.2835	-0.0231	-0.4436	-0.577	0.3005	-0.9553	-0.5059	-0.5131	-0.6705	-0.5699	-0.6687	-0.3103	-0.4978	-0.9126	-0.4336	-0.1	-0.7711	-0.2895	-0.6069	-1.184	-1.5318	-0.5248	-0.3178	-0.6824	-1.0283	-1.5024	-0.9221	-0.217	-0.6285	-1.0335	-0.2029	-0.6765
ALDH3A1	-1.7948	-2.1229	-1.8733	-1.4675	-1.4014	-2.1517	-1.537	-1.888	-1.159	-1.6208	-1.8054	-1.4623	-2.1344	-1.6414	-1.6427	-1.9912	-1.9119	-1.8088	-0.9262	-1.301	-1.6764	-1.6505	-1.4702	-1.409	-2.4527	-1.7845	-1.7672	-2.4948	-2.0151	-1.8183	-2.2136	-2.0247	-2.8574	-1.353	-0.9047	-1.959	-2.0006	-2.3276	-1.3621	-1.2286	-1.7181	-2.0465	-1.5993	-1.5753	-1.7679	-2.0678	-1.7869	-1.9839	-1.2627
ALDH8A1	-1.1321	-1.6758	-1.2298	-1.7685	-1.1325	-1.2486	-1.3451	-0.8088	-1.0499	-1.001	-1.9516	-1.5525	-1.3563	-1.1265	-1.3117	-1	-1.5554	-1.2067	-0.8536	-1.1549	-1.2314	-0.7474	-0.9931	-0.439	-1.7123	-1.3451	-1.0171	-1.5405	-1.1181	-1.2348	-1.5273	-0.9789	-1.2554	-1.2183	-1.6993	-1.056	-1.3528	-1.3982	-0.818	-0.6587	-1.4841	-1.1357	-0.9709	-0.9319	-1.342	-1.4658	-0.8929	-1.0596	-0.8774
ALK1	-0.5962	-0.659	-0.4419	-0.4068	-0.6901	-0.4413	-0.4619	-0.5747	-0.557	-0.6136	-0.7367	-0.8213	-0.5288	-0.3464	-0.7474	-0.583	-0.7358	-0.6184	-0.4491	-0.4089	-1.0232	-0.2643	-0.6727	-0.3064	-0.7946	-0.6084	-0.5464	-0.581	-0.4642	-0.4961	-0.7846	-0.6445	-0.4245	-0.6783	-0.6609	-0.6021	-0.4985	-1.0846	-0.3787	-0.6423	-0.882	-0.5714	-0.77	-0.6511	-0.6116	-0.5237	-0.3947	-0.3155	-0.528
ANGPT1	-1.2897	-1.6605	-1.4931	-1.1665	-2.2465	-1.3983	-1.4913	-1.3529	-1.3052	-1.3198	-1.8054	-1.5525	-1.4654	-1.5367	-1.5847	-1.2923	-1.4909	-1.7418	-1.1894	-1.3979	-1.6764	-1.2825	-1.4324	-0.807	-1.1626	-1.1824	-1.0682	-1.5405	-1.5714	-1.4351	-1.6116	-1.4107	-1.4261	-1.3152	-0.4101	-1.3307	-1.6761	-1.8505	-1.2652	-0.7312	-1.609	-1.8502	-1.7243	-1.3449	-1.4669	-1.0901	-1.4189	-1.5367	-1.5058
ANGPT2	-1.0624	-1.1544	-1.192	-0.6894	-1.0423	-0.6697	-0.7923	-1.1533	-0.6819	-0.9676	-0.8512	-1.4112	-0.9488	-0.8975	-1.1868	-1.0467	-0.9405	-0.8967	-0.6454	-0.9586	-1.1323	-0.9815	-1.0492	-0.8862	-1.3557	-1.0063	-1.047	-1.0476	-0.664	-1.2163	-0.9126	-0.6867	-0.793	-1.0933	-1.1056	-1.056	-1.116	-1.4526	-0.9227	-0.7312	-0.8731	-0.9471	-0.7542	-0.9521	-0.9979	-0.8775	-0.8016	-0.8504	-0.8774
ANK3	-0.881	-1.1784	-0.618	-0.1665	-0.5389	-0.5182	-0.5135	-0.3369	-0.2048	-0.6666	-0.706	-0.204	-0.4685	-0.927	-0.4014	-0.2446	-0.4031	-0.6424	-0.3341	-0.9208	-0.4194	-0.4034	-0.5721	-0.1458	-0.7852	-0.4889	-0.5875	-0.4715	-0.5069	-0.3686	-1.0018	-1.0547	-0.2521	-0.2068	-0.3027	-0.5699	-0.435	-0.9566	-0.9034	-0.7726	-1.0719	-0.5168	-0.1865	-0.4261	-0.2023	-0.1112	-0.6356	-1.3211	-0.5763
ANLN	-1.4146	-1.2537	-1.0671	-1.7685	-0.7551	-1.016	-1.4913	-1.3907	-0.6424	-1.0187	-1.0707	-0.717	-1.1202	-0.912	-0.4464	-0.9049	-1.0725	-1.1719	-0.7635	-1.0457	-0.8097	-0.8054	-1.2328	-0.74	-0.9086	-1.3865	-1.1262	-1.2276	-1.2059	-1.4825	-1.0501	-1.5476	-1.7783	-1.2804	-0.8542	-0.5655	-1.1625	-1.3856	-1.2652	-0.6757	-1.2015	-1.1756	-0.7621	-1.0702	-1.1781	-0.7561	-1.3889	-0.9586	-0.9037
APH1B	-1.2897	-1.4895	-1.1251	-0.7685	-1.4683	-1.049	-0.4157	-1.131	-0.9249	-1.2229	-0.9878	-1.324	-1.0675	-1.2849	-1.4878	-1.2752	-1.2457	-1.2252	-0.7635	-0.8096	-1.4608	-1.0137	-1.3976	-0.5851	-1.4527	-0.8814	-1.2553	-1.1726	-1.3259	-1.1416	-1.5674	-0.9145	-0.8843	-0.9172	-1.2947	-1.2389	-1.184	-1.6287	-1.119	-1.2286	-1.4841	-1.0165	-0.6332	-1.084	-0.916	-0.6699	-0.9022	-1.4524	-1.1078
APLN	-1.0314	-1.7427	-1.192	-1.7685	-1.5475	-1.2138	-1.0441	-1.0799	-0.6819	-0.9676	-0.9973	-1.5203	-1.2893	-0.927	-1.2091	-0.9826	-1.4092	-0.9435	-1.2686	-1.0457	-1.3911	-1.1734	-1.2563	-0.6557	-1.4749	-0.6012	-1.3279	-1.3644	-0.8554	-1.4504	-1.1895	-1.6365	-1.4103	-0.8146	-0.6926	-1.415	-1.199	-1.8158	-1.4201	-1.2286	-1.1008	-1.1673	-1.0111	-0.8593	-1.0409	-1.0901	-1.15	-0.7691	-0.8774
APLNR	-0.8706	-1.1317	-0.8319	-0.6546	-1.2922	-0.8964	-0.6783	-0.9849	-0.9627	-1.2229	-1.1592	-1.2351	-0.8481	-1.0016	-1.0406	-1.037	-0.8964	-1.2647	-1.0133	-0.903	-1.304	-1.0137	-1.4324	-0.5437	-1.0461	-1.1824	-0.8921	-1.1524	-1.0942	-1.2163	-1.4905	-1.0547	-0.793	-0.8262	-1.2004	-1.3058	-0.55	-1.7836	-1.061	-1.0323	-1.2845	-0.9995	-1.3563	-1.0982	-1.2308	-0.7891	-0.7455	-0.7964	-1.0286
APOD	0.039	0.1214	0.1752	1.377	-0.6667	0.3593	-0.6587	-0.2474	1.3183	-0.3778	-0.7529	-0.6797	-0.2652	-0.6259	-1.0899	-0.4649	0.3032	1.6073	2.3197	1.1105	-0.7543	-0.1499	0.085	1.3287	-0.8294	-0.2163	0.2873	0.1127	0.2445	1.3477	0.1095	0.3326	0.6328	0.5412	-0.5604	-0.6803	-0.6761	0.1527	-0.4391	-0.5965	0.0909	0.0911	-0.6512	0.1642	-0.3312	0.0185	-0.4412	-0.8021	0.7017
APPBP2	-0.1118	-0.6487	-0.4824	-0.0783	-0.4335	0.1421	0.0528	0.1797	0.1262	0.1943	0.0835	-0.2667	0.1288	-0.2901	-0.3874	-0.267	-0.4374	-0.2752	-0.0811	0.3	-0.252	-0.0595	0.0096	0.1857	-0.337	0.0575	-0.2139	-0.2826	-0.3419	-0.2245	-0.2968	-0.0374	-0.1195	-0.1614	-0.2485	-0.0466	-0.0639	0.0755	-0.045	0.0198	-0.581	-0.3784	0.14	0.197	-0.04	0.0239	0.0338	-0.069	-0.0908
AR	-0.9027	-1.0024	-0.9595	0.0766	-0.4014	-0.125	0.2789	0.2717	0.2339	-0.1711	-0.055	-1.5872	-0.1373	-0.6828	-1.1656	-1.3285	-0.3747	0.0585	0.467	0.0454	-1.3173	-0.8972	0.2256	0.4213	-1.4315	0.1649	-0.5734	0.2068	0.0481	-0.1994	-0.3256	-0.2879	-0.0472	-0.4599	-0.8089	-1.415	-0.4456	-0.2707	-1.186	-0.7312	-1.0069	0.1153	-0.2669	0.0611	0.0283	0.1982	-0.2511	-1.0596	0.1327
ARAF	-0.287	-0.75	-0.5552	-0.3706	-0.3222	0.0027	-0.0304	-0.0582	0.172	-0.1711	-0.1386	-0.2498	-0.1899	-0.1591	-0.2892	-0.3806	-0.6566	-0.3565	-0.0281	0.0129	-0.5193	0.0571	-0.001	0.0961	-0.4749	-0.0363	-0.32	-0.3487	-0.6512	-0.4825	-0.6522	-0.5318	-0.2916	-0.6868	-0.123	0.1192	-0.2638	-0.6464	0.0136	0.1542	-0.3056	-0.7455	-0.0711	0.0146	-0.1881	-0.0508	-0.183	0.0091	-0.1078
AREG	-1.5396	-1.3986	-0.8733	-0.2003	-0.8847	-0.1958	-0.935	-0.4925	-0.4727	0.3302	-1.0485	-1.5525	-0.9988	-1.6037	-1.4086	-1.2923	0.1894	-1.888	-0.7635	-0.1337	-1.8683	-1.3495	0.2578	0.135	-1.2352	-1.2104	-0.0338	-0.5731	-1.0885	-0.0475	-0.282	-1.2307	0.698	-1.0933	-1.6993	-1.385	0.2402	-0.5623	-1.5662	-1.2286	-1.4841	-1.4002	-2.0253	-1.4614	-0.6253	0.7107	-1.0599	-1.6037	-0.5058
ARHGAP8	-1.1514	-1.2841	-0.9388	-0.1453	-0.5475	-0.5082	-0.8192	0.0135	-0.0129	-0.2591	0.1405	-0.6133	-0.2632	-0.4157	-0.4922	-0.8978	-1.2209	-0.0658	0.1908	-0.4749	-0.6211	-0.4842	-0.4702	-0.1008	-0.5442	-0.2373	-0.6211	-0.7705	-0.8901	-0.6934	-0.6039	-0.6229	-0.6643	-0.2212	-0.417	-0.4747	-0.2524	-0.8883	-0.6631	-0.1292	-0.5855	-0.6038	-0.1541	-0.3348	-0.1958	-0.2483	-0.2167	-0.9753	-0.3225
ARHGDIB	0.3701	-0.2988	0.2059	0.2689	0.3182	0.3162	0.6197	0.4708	0.2364	-0.1318	0.3249	0.0763	0.328	0.1951	0.0943	0.1057	0.0817	-0.2947	0.4304	0.637	-0.1007	0.7486	0.2723	0.7473	-0.0319	0.2177	0.229	0.1613	0.1209	-0.0695	-0.0806	-0.1796	0.2115	0.1148	-0.1177	0.4036	0.0905	-0.3298	0.6401	0.6112	0.0463	-0.1013	-0.2146	0.5893	0.0695	0.4706	0.2385	0.1799	0.3987
ASH1L	-0.1695	-0.4726	-0.2756	0.365	-0.1783	0.2025	0.1945	-0.0996	0.3403	-0.0297	0.0992	-0.1519	-0.0997	0.1715	-0.0548	-0.1665	-0.3427	-0.1872	0.1497	0.2042	-0.0853	0.0738	-0.2106	0.2107	-0.2235	0.1978	-0.1961	-0.1056	-0.1611	-0.0886	-0.2983	-0.0017	0.073	-0.0383	-0.076	-0.0158	-0.0138	-0.3603	0.0773	0.1167	-0.4019	-0.1681	0.3038	0.2191	-0.1179	0.3327	-0.1653	0.0239	-0.2213
ASNS	-0.7695	-1.0547	-0.919	-0.8654	-0.5563	-0.5994	-0.4049	-0.8942	-1.0041	-0.7757	-0.415	-0.5945	-0.677	-0.6414	-0.4835	-0.2116	-0.7358	-0.9741	-0.4113	-0.4559	-0.5129	-0.2411	-0.7634	-0.3547	-0.4113	-0.4623	-0.4528	-0.5999	-0.5175	-0.7392	-0.6785	-0.8057	-0.7819	-0.662	-0.4951	-0.6021	-0.9337	-0.9429	-0.459	-0.4716	-0.91	-0.5356	-0.3625	-0.718	-0.5951	-0.8503	-0.7455	-0.6336	-0.7099
ATAD2	-0.3667	-0.3995	-0.0233	-0.4463	-0.3488	-0.2291	-0.0615	-0.6192	0.1451	-0.2686	0.1046	-0.1337	-0.3563	0.202	0.0804	-0.267	-0.5677	-0.1306	-0.148	-0.3187	0.0679	-0.2192	-0.1461	0.2002	-0.1092	-0.0521	-0.2019	-0.0133	-0.5628	-0.4488	-0.1768	-0.2731	-0.5291	-0.23	0.0767	0.0277	-0.2791	-0.4008	-0.197	-0.1872	-0.239	0.0044	-0.2849	0.1314	-0.4299	-0.0508	-0.6156	0.0916	-0.1255
ATM	-0.3294	-0.8677	-0.5855	-0.3706	-0.6232	-0.5913	-0.1508	-0.6917	-0.6617	-0.8192	-0.6638	-0.8469	-0.5288	-0.5367	-0.4625	-0.5141	-0.6769	-0.888	-0.1682	-0.4881	-0.7851	-0.0307	-0.4624	0.0534	-0.7123	-0.5477	-0.5368	-0.6435	-0.802	-0.6495	-0.998	-1.0199	-0.595	-0.7223	-0.6285	-0.4892	-0.6693	-0.9612	-0.0556	-0.5296	-0.8229	-0.8704	-0.6962	-0.5542	-0.6887	-0.5055	-0.4681	-0.6961	-0.3596
ATR	-0.3635	-0.6884	-0.4484	-0.3061	-0.6554	-0.2188	-0.2457	-0.3547	-0.2638	-0.4594	-0.2832	-0.2599	-0.2101	-0.0555	-0.3479	-0.6333	-0.6523	-0.4598	-0.3443	-0.3053	-0.4143	-0.2138	-0.2811	-0.138	-0.4936	-0.253	-0.4716	-0.3709	-0.5114	-0.3572	-0.5889	-0.3823	-0.3921	-0.445	-0.3261	0.0464	-0.4337	-0.9566	-0.2045	-0.4205	-0.4594	-0.5042	-0.5386	-0.2511	-0.4574	-0.2045	-0.5738	-0.3504	-0.6165
AURKA	-0.8036	-0.9028	-0.6428	-1.2914	-0.8151	-0.6603	-0.767	-0.9549	-0.6239	-0.9365	-0.7314	-0.4334	-0.6821	-0.543	-0.5847	-0.8978	-1.1609	-0.8161	-0.7635	-0.6478	-0.5236	-0.6805	-0.9553	-0.5851	-1.0133	-0.9094	-0.8921	-0.8368	-0.7734	-1.0342	-0.5591	-0.9746	-1.0445	-0.932	-0.734	-0.5237	-0.5139	-1.0784	-0.7466	-0.7119	-0.8074	-1.0165	-0.8122	-0.5419	-0.8137	-0.7778	-0.3245	-0.384	-0.7099
AXL	-0.4895	-0.7181	-0.648	-0.3372	-0.5061	-0.3128	-0.5882	-0.3733	-0.557	-0.4851	-0.6593	-0.8276	-0.4184	-0.4575	-0.8857	-0.338	-0.5093	-0.5187	-0.6058	-0.1278	-0.7618	-0.2703	-0.6031	-0.409	-0.693	-0.2104	-0.3585	-0.3565	-0.4836	-0.4062	-0.5469	-0.3424	-0.2332	-0.5748	-0.5879	-0.3181	-0.5171	-0.731	-0.3409	-0.3028	-0.7998	-0.5168	-0.5024	-0.374	-0.3739	-0.2825	-0.5397	-0.8195	-0.5893
Arginase1	-1.6487	-2.009	-1.6692	-1.7685	-1.5475	-1.5148	-1.5882	-1.888	-1.159	-1.1685	-1.7474	-1.8883	-1.6573	-1.9047	-1.4464	-1.611	-2.1082	-1.8088	-1.3655	-1.3979	-1.9774	-1.3495	-1.4702	-1.0411	-1.7537	-1.3865	-1.5242	-2.1938	-2.1242	-1.7214	-1.9796	-1.8998	-1.7113	-1.6162	-1.6993	-2.084	-2.0006	-1.9297	-1.4201	-1.1706	-1.6602	-1.6611	-1.5024	-1.5753	-1.643	-1.5237	-1.6108	-1.7798	-1.3297
B7H3	-0.0081	0.1101	0.1512	0.2845	0.2292	0.4974	0.0862	0.2902	0.3815	0.1451	0.1584	0.1571	0.385	0.2093	-0.0813	0.1831	0.2822	0.2012	0.1043	0.5315	0.0549	0.1276	0.0082	0.2244	0.1752	0.4402	0.3591	0.2376	0.255	0.1784	0.2337	0.2244	0.4259	0.065	0.1487	0.2016	0.18	-0.1262	0.1362	0.3396	0.0569	0.2592	0.1594	0.1297	0.3137	0.3676	0.0562	0.298	0.1475
B7H4	-0.7014	-0.4716	-0.59	0.3387	-1.1673	0.4529	-1.6462	0.1695	-0.6617	0.5783	0.0423	-0.0889	0.1673	0.7228	0.3067	-0.2219	-0.5992	-0.0791	-0.4235	-0.4034	0.3359	-0.1023	0.716	0.1966	-0.6076	-0.5353	0.181	-0.3059	-0.0891	0.5864	-0.2212	0.2284	-0.4391	0.2646	0.3388	0.8565	-0.8476	-0.1023	0.0204	0.7052	0.1739	0.2757	0.1931	-0.55	-1.217	-1.0466	-1.6619	-0.0374	0.43
BAG1	-0.914	-0.6005	-0.891	-0.4261	-0.7279	-0.5532	-0.4499	-0.7331	-0.6617	-0.7362	0.0197	-0.737	-0.8557	-0.6742	-0.574	-1.037	-1.0557	-0.8016	-0.7123	-0.6882	-1.1065	-0.5713	-0.7407	-0.5244	-1.2096	-0.5292	-0.9543	-0.7584	-1.0942	-0.7273	-1.1557	-0.5287	-0.3774	-0.2125	-0.4728	-0.6021	-0.9911	-1.1304	-0.9429	-0.7726	-1.0861	-0.781	0.2411	-0.4926	-1.1907	-0.5055	-0.4786	-0.8255	-0.9939
BAG2	-0.8036	-0.4824	-0.919	-0.4675	-0.7693	-0.6511	-0.7837	-0.7331	-0.7254	-0.9518	-1.0171	-0.4789	-0.7365	-0.395	-0.4159	-0.736	-0.8741	-0.7674	-0.6252	-0.4749	-0.5972	-0.5713	-0.7263	-0.3299	-0.693	-0.5872	-0.6289	-0.5528	-0.7288	-0.59	-0.9618	-0.5862	-0.595	-0.654	-0.7679	-0.9177	-0.9462	-1.3276	-0.7738	-0.1052	-0.6188	-0.8017	-1.272	-0.8678	-0.7979	-0.8006	-0.9418	-0.6375	-0.7654
BAK1	-0.4982	-0.8285	-0.891	-0.7685	-0.5475	-0.3958	-0.5275	-0.6612	-0.499	-0.6666	-0.4491	-0.637	-0.5324	-0.4601	-0.7474	-0.517	-0.7801	-0.6375	-0.4361	-0.2924	-0.7618	-0.3352	-0.5721	-0.3948	-0.5496	-0.2966	-0.5	-0.7584	-0.8232	-0.7836	-0.8914	-0.7803	-0.6022	-0.6309	-0.4993	-0.341	-0.497	-1.0605	-0.3158	-0.3178	-0.6882	-0.9831	-0.3952	-0.4051	-0.6466	-0.4658	-0.4858	-0.5656	-0.5168
BAX	0.0577	-0.3671	-0.2279	-0.0964	-0.2642	-0.177	-0.0364	-0.0483	-0.1233	-0.1948	0.037	-0.081	-0.0589	0.2597	-0.0376	-0.0871	-0.1492	-0.2252	0.0855	0.0335	-0.156	0.0542	0.0659	0.1473	-0.2134	0.0575	-0.1225	-0.253	-0.1471	-0.1186	-0.2069	-0.0672	-0.0513	0.1472	-0.2244	0.1201	-0.0153	-0.4454	-0.0075	0.0567	-0.1161	-0.0923	-0.1222	0.0691	-0.1424	0.2696	-0.0585	0.0117	0.0352
BCL2	-0.1082	-0.725	-0.3146	0.3214	-0.4014	0.4583	0.5766	0.132	0.2463	0.0825	0.4981	-0.5945	-0.1916	-0.4041	-0.2301	-0.4834	-0.5468	-0.7876	0.1968	0.7994	-0.5998	0.3021	0.1848	0.6024	-0.5232	0.9256	-0.065	0.1392	-0.6038	0.2897	-0.6039	0.4056	0.2538	0.3011	-0.5015	-0.0024	0.2427	-0.1746	0.3632	-0.1243	-0.4361	-0.3084	0.867	0.3453	-0.3979	0.4836	0.8092	-0.0701	0.44
BCL2L2	-1.0167	-1.2904	-1.016	-0.9234	-1.1673	-0.7311	-0.7204	-0.6092	-0.4021	-0.7555	-0.8245	-1.023	-0.8712	-0.8195	-1.0254	-1.0181	-0.7772	-0.8794	-0.6454	-0.6777	-0.6493	-0.5594	-0.8781	-0.5437	-1.2096	-0.4571	-0.9982	-0.8715	-1.1432	-0.8522	-1.0501	-0.8926	-0.7502	-0.7131	-0.8401	-0.6216	-0.8376	-1.2669	-0.8338	-0.6113	-1.2015	-0.9374	-0.5202	-0.5223	-0.8031	-0.613	-0.7726	-0.8568	-0.7099
BCLXL	-0.0196	-0.4564	-0.1024	-0.1453	0.1567	0.3397	0.133	0.3504	0.3724	0.2877	0.4557	-0.2737	0.4625	0.0583	-0.0762	0.1825	-0.1331	0.2563	0.3748	0.5491	-0.1579	0.5178	0.0948	0.3494	-0.2485	0.3286	0.0347	0.1437	-0.1108	-0.1165	-0.2399	-0.0199	0.1152	0.097	0.2234	0.5502	0.1272	-0.2983	0.2091	0.3225	0.0388	-0.156	0.2219	0.4128	0.1916	0.2278	0.2819	0.128	0.3072
BDCA1	-0.9886	-1.4997	-1.317	-0.8654	-1.6444	-1.4527	-0.7923	-1.6192	-0.9249	-1.4959	-1.7474	-1.625	-1.4976	-1.3818	-1.6427	-1.736	-1.6311	-1.6327	-0.6665	-1.301	-2.0443	-0.9815	-1.3075	-0.5851	-1.2913	-1.4323	-1.1789	-1.2643	-1.5222	-1.0913	-1.6438	-1.8028	-1.4957	-1.353	-1.5828	-1.716	-1.9134	-1.6993	-0.9641	-1.3747	-1.7851	-1.7455	-1.3563	-1.4962	-1.4211	-2.0678	-1.3346	-1.4524	-0.9939
BDCA2	-1.0024	-1.2537	-1.4583	-1.7685	-1.4683	-1.7257	-0.868	-1.557	-1.4021	-1.6208	-1.6505	-1.7122	-1.5701	-1.5689	-1.7097	-1.7871	-1.8072	-1.5455	-1.0133	-1.301	-1.8225	-1.1734	-1.7334	-0.7722	-1.9086	-1.4834	-1.5564	-1.8927	-1.9279	-2.0524	-1.7365	-2.1338	-1.6813	-1.4913	-1.7718	-1.5611	-2.0006	-1.6744	-0.9227	-1.1706	-1.308	-1.9885	-1.8035	-1.3993	-1.6808	-1.7668	-1.3889	-1.7798	-1.0664
BF	0.0073	-0.7785	-0.1129	-0.2914	-1.1003	0.5359	-0.2817	-0.0105	0.3422	0.3554	0.4667	-0.9675	-0.0997	-0.6073	-0.3003	-0.7217	-0.4776	-1.1098	-0.9262	0.4066	-0.5065	0.0247	0.3209	-0.1153	-0.7243	0.5111	-0.0094	0.1618	-0.7875	-0.2753	-0.1825	-0.3087	0.2853	-0.1957	0.0636	0.2759	0.6124	-0.2972	-0.4522	-0.4716	-0.0649	-1.1357	0.5564	0.325	-1.069	-0.0167	0.4244	-0.7238	-0.0784
BGN	0.47	0.0128	0.24	0.4745	0.0231	0.3575	-0.1074	0.3234	0.2654	-0.0851	0.1481	-0.2702	0.3219	-0.0201	-0.281	0.3468	0.4429	0.2788	0.1938	0.4662	-0.1476	0.3333	0.0806	0.2073	0.1	0.4382	0.316	0.3823	0.3798	0.3342	-0.1192	0.3447	0.6223	0.1108	0.3535	-0.0322	0.3748	-0.2022	-0.0075	-0.0443	-0.2536	0.088	-0.4854	0.031	0.373	0.42	0.0765	0.3274	0.4237
BID	-0.8917	-1.0366	-0.9095	-0.8143	-1.1325	-1.0973	-0.7131	-1.2016	-0.9627	-0.8192	-0.9262	-0.7688	-0.904	-1.0201	-1.2325	-1.1104	-0.9802	-0.8709	-1.0133	-0.886	-0.8931	-0.8489	-1.1692	-0.9831	-1.0133	-1.1561	-1.0792	-0.882	-0.9399	-0.929	-1.0459	-1.0495	-0.7369	-1.1902	-1.1698	-1.1632	-1.0254	-1.2863	-0.6854	-0.8432	-1.0069	-1.2195	-0.9709	-0.9521	-1.0146	-0.7561	-1.0736	-0.8767	-0.9617
BIM	-0.6425	-0.9706	-0.7398	-0.6224	-0.7693	-0.6245	-0.5882	-0.7936	-0.2483	-0.4644	-0.6963	-0.7914	-0.7085	-0.7534	-0.717	-0.7264	-0.7519	-0.6893	-0.5526	-0.4685	-1.0982	-0.5256	-0.8681	-0.2234	-0.8192	-0.2627	-0.946	-0.3565	-0.8079	-0.8112	-0.9065	-0.8717	-0.6901	-0.6309	-0.7798	-0.6021	-1.0358	-0.9254	-0.5662	-0.5552	-0.7307	-0.8916	-0.7781	-0.6615	-0.8771	-0.4824	-0.6407	-0.7852	-0.6307
BIRC5	-0.4407	-0.6635	-0.3962	-1.4675	-0.3656	-0.5954	-0.7923	-0.7986	0.0129	-0.1437	0.0046	0.1302	-0.1582	-0.129	0.6308	-0.5796	-0.728	0.0787	-0.3144	-0.2881	-0.0689	-0.0942	-0.3355	-0.3421	-0.1192	-0.9241	-0.2389	-0.6954	-0.6597	-0.9837	-0.2946	-0.6867	-0.8752	-0.7509	-0.1757	0.1879	-0.0469	-0.6967	0.038	0.4121	-0.5339	-0.7947	-0.3952	0.0591	-0.275	-0.2258	-0.6356	0.4116	-0.3835
BIT1	-0.6187	-0.7302	-0.7272	-0.3536	-0.6901	-0.4615	-0.4538	-0.495	-0.499	-0.4905	-0.3367	-0.5836	-0.0826	-0.3732	-0.6427	-0.622	-0.823	-0.4051	-0.4361	-0.5157	-0.5721	-0.3642	-0.391	-0.2629	-0.4936	-0.3998	-0.4528	-0.7095	-0.645	-0.4809	-0.3839	-0.4876	-0.5111	-0.602	-0.7718	-0.4856	-0.4376	-0.2014	-0.487	-0.4109	-0.882	-0.5531	-0.4269	-0.3712	-0.6887	-0.4767	-0.7325	-0.5757	-0.5515
BLVRA	-0.2243	-0.6727	-0.0344	0.051	0.048	0.1406	0.3867	0.1266	0.1294	-0.1685	0.1454	-0.4064	-0.1417	-0.1413	-0.1395	-0.2415	-0.1101	0.1299	0.0777	0.5018	-0.4551	0.0655	-0.3845	0.0003	-0.4912	-0.1361	-0.2503	-0.4654	-0.3409	-0.3424	-0.1589	-0.0813	-0.1448	-0.0087	-0.39	0.0601	-0.0833	-0.07	-0.0805	-0.1816	-0.4841	-0.2683	0.3458	0.075	-0.1412	0.4332	0.2288	-0.3775	0.1017
BMF	-0.9753	-1.424	-0.9925	-1.1665	-0.9454	-0.7775	-1.0441	-0.7203	-0.7031	-0.984	-0.9516	-0.9943	-0.9394	-0.8904	-0.8543	-1.0274	-1.3622	-0.8794	-0.3765	-0.6382	-1.0743	-0.4649	-0.9675	-0.3948	-1.3065	-0.4571	-0.9379	-1.1524	-1.0502	-1.0714	-1.2953	-1.3455	-0.9032	-1.0933	-0.7304	-0.7977	-1.116	-1.3276	-0.6119	-0.5552	-1.1161	-1.0051	-0.8896	-0.9521	-0.8771	-0.7668	-1.0335	-0.559	-0.9939
BMP2	-1.1716	-1.4795	-1.7272	-1.1665	-1.4014	-1.7257	-1.2125	-1.83	-1.4021	-1.4959	-1.8724	-1.6664	-1.6115	-1.7798	-1.5847	-1.611	-1.6311	-1.6327	-1.1894	-1.187	-1.7433	-0.8266	-1.6085	-1.2841	-1.4749	-1.4323	-1.4662	-1.9507	-1.4779	-1.5358	-1.8283	-1.8998	-1.5352	-1.353	-1.4515	-2.2601	-2.1767	-1.8505	-1.4201	-1.3747	-1.7181	-1.9374	-1.3885	-1.4292	-1.944	-1.5907	-1.7869	-1.9047	-1.1536
BMP4	-0.7695	-1.5319	-1.317	-0.6224	-1.1003	-0.5115	-1.0141	-0.76	-0.3707	-1.0565	-1.5044	-1.625	-0.7031	-1.6828	-1.5336	-1.1988	-0.8634	-1.0684	-0.2774	-0.5767	-1.5215	-0.7852	-1.0966	-0.2427	-1.7537	-0.7531	-0.946	-1.3187	-1.2211	-0.8183	-0.9653	-1.1039	-0.525	-0.9794	-0.5484	-0.3879	-0.2405	-1.3734	-1.3109	-0.6587	-1.609	-1.2384	-1.461	-1.4292	-0.5181	-0.8248	-1.1026	-1.1514	-0.9317
BMP9	-2.1928	-2.3448	-1.6692	-1.7685	-1.7693	-1.8506	-1.5882	-1.83	-0.9627	-1.6208	-2.1734	-1.7122	-2.1344	-1.7798	-1.5847	-1.8451	-2.0502	-1.5869	-1.6665	-1.3467	-2.1235	-1.6505	-1.7334	-1.108	-1.7123	-1.4834	-1.8252	-2.3187	-2.3672	-1.9433	-2.1557	-2.28	-2.1585	-1.6954	-2.2111	-2.084	-1.9548	-2.0266	-1.4201	-1.2286	-2.0861	-2.2895	-1.7243	-2.2743	-1.643	-1.5237	-1.6619	-2.2057	-1.2047
BMX	-1.3177	-1.5914	-1.3681	-1.1665	-1.4683	-1.2864	-1.537	-1.6539	-0.858	-1.6208	-1.5044	-1.5203	-1.3563	-1.5689	-1.2837	-1.6902	-1.698	-1.6327	-0.8884	-1.0705	-1.9194	-1.2825	-1.5573	-0.8862	-1.7123	-1.4323	-1.415	-1.5405	-1.7652	-1.6422	-1.697	-2.0247	-1.4957	-1.1902	-1.3818	-1.658	-1.6996	-1.8158	-1.2238	-0.9945	-1.4171	-1.4292	-1.3263	-1.3712	-1.5181	-1.2549	-1.3609	-1.9047	-0.9617
BRAF	-0.3866	-0.7013	-0.5991	-0.1351	-0.5652	-0.3432	-0.0141	-0.2574	-0.2717	-0.2003	-0.2306	-0.5203	-0.672	-0.3711	-0.4835	-0.5968	-0.6373	-0.4631	-0.3443	-0.2403	-0.6322	-0.2764	-0.3443	-0.108	-0.555	-0.1194	-0.4885	-0.4634	-0.5331	-0.1908	-0.573	-0.2362	-0.4261	-0.204	-0.5802	-0.2939	-0.5838	-0.8578	-0.3567	-0.5174	-0.7437	-0.5337	-0.1522	-0.417	-0.4645	-0.4146	-0.5197	-0.8021	-0.4357
BRCA1	-0.881	-1.1059	-0.9095	-1.1665	-1.1673	-1.0055	-0.6462	-1.0171	-0.4856	-0.7555	-0.3539	-1.324	-0.9488	-0.6414	-0.9437	-1.1717	-1.0448	-1.2647	-0.6058	-0.5157	-0.7019	-0.5256	-1.2811	-0.3547	-1.4749	-0.5736	-1.2079	-0.8563	-1.1368	-0.9244	-1.4355	-0.7914	-1.0581	-0.6462	-1.433	-1.2187	-0.3694	-1.1516	-0.9429	-0.5685	-0.7181	-0.8017	-0.4981	-0.6358	-1.0887	-0.5055	-0.7389	-0.6576	-0.528
BRCA2	-0.8603	-1.3167	-1.0951	-0.9904	-0.9912	-0.9756	-0.9999	-1.3907	-0.6424	-1.3989	-0.7872	-0.8535	-0.904	-0.9194	-0.6127	-1.122	-1.1404	-0.7608	-0.6888	-1	-0.8731	-0.6225	-1.0644	-0.8448	-0.7084	-0.8551	-0.8508	-1.0105	-1.1769	-1.3293	-1.0997	-1.3991	-1.3011	-0.9964	-0.9619	-0.2515	-0.656	-1.3276	-0.6969	-0.6935	-1.0318	-1.1926	-0.8303	-0.9626	-1.1311	-0.8125	-1.0465	-0.8905	-0.7654
BRD7	-0.2897	-0.626	-0.6428	-0.8654	-0.2051	-0.2138	-0.2125	-0.2692	-0.1653	-0.5729	-0.2526	0.0708	-0.4268	-0.2419	-0.2523	-0.4046	-0.4283	-0.2545	-0.1752	-0.1549	-0.457	-0.2138	-0.391	-0.108	-0.3645	-0.0081	-0.3543	-0.4715	-0.5054	-0.2641	-0.5591	-0.0857	-0.5879	-0.5493	-0.4276	-0.0957	-0.5155	-0.6532	-0.2159	-0.2044	-0.3405	-0.5884	-0.1115	-0.414	-0.3511	-0.265	-0.3026	-0.1326	-0.4266
BRD9	-0.3603	-0.533	-0.1709	-0.0696	-0.3274	-0.1416	-0.2102	-0.3232	-0.1233	-0.1045	-0.1015	-0.6578	-0.2479	-0.323	-0.1956	-0.2278	-0.5641	-0.4663	-0.3655	-0.0222	-0.3616	-0.1734	-0.4904	-0.1008	-0.3354	-0.1535	-0.4078	-0.2229	-0.1611	-0.3189	-0.3328	-0.0609	-0.2664	-0.3732	-0.4728	-0.0452	-0.2524	-0.5513	-0.197	-0.0914	-0.2579	-0.2939	-0.2191	-0.0882	-0.1356	-0.2166	-0.3775	-0.2746	-0.337
BRPF1	-0.4938	-0.9382	-0.5766	-0.4898	-0.3434	-0.5082	-0.3807	-0.5599	-0.4359	-0.6431	-0.6683	-0.5909	-0.6873	-0.3026	-0.4347	-0.4999	-0.6792	-0.4439	-0.26	-0.5528	-0.6464	-0.4649	-0.6855	-0.2329	-0.3977	-0.2759	-0.3379	-0.5578	-0.6748	-0.6351	-0.7027	-0.5987	-0.6144	-0.5618	-0.7487	-0.3736	-0.6204	-0.8844	-0.2608	-0.5422	-0.8731	-0.7393	-0.461	-0.4715	-0.5235	-0.3314	-0.5564	-0.3951	-0.4266
BTC	-1.3477	-1.9768	-1.6692	-1.4675	-1.3434	-1.1816	-0.9115	-1.0799	-1.527	-1.0979	-1.4744	-1.3877	-1.4976	-1.4276	-1.1656	-1.1988	-1.213	-1.4408	-1.2686	-0.9788	-1.304	-1.0137	-1.6085	-1.2841	-1.5776	-1.1078	-1.4662	-1.6497	-1.5069	-1.2073	-1.2879	-1.2714	-1.2664	-1.0519	-1.366	-0.6803	-1.4363	-1.6993	-1.6631	-1.1194	-1.7851	-1.6363	-1.8035	-1.2329	-1.1424	-1.1647	-1.3609	-1.4787	-1.3297
BTG2	0.2659	-0.1022	-0.1556	1.1405	-0.5837	0.6157	0.9651	0.2307	0.0997	0.1681	0.5601	-0.903	-0.0117	0.287	-0.6553	0.2577	-0.2561	-0.8794	-0.2955	0.1946	-0.5215	0.3333	0.2556	0.55	-0.5057	0.1673	0.0009	-0.0977	-0.2165	-0.1416	-0.3328	0.3958	0.2568	0.253	-0.5828	-0.1281	-0.1803	0.0002	0.2454	0.1305	-0.5102	-0.2683	0.3749	0.3832	-0.326	0.6753	-0.0063	-0.2973	0.1844
BTG3	-0.6743	-0.6288	-1.0041	-0.6546	-0.6782	-0.9386	-0.7131	-1.0171	-0.7031	-0.4447	-1.2888	-0.2303	-0.7603	-0.5336	-0.3479	-0.4754	-0.4662	-0.8709	-0.7371	-0.4436	-0.3542	-0.3283	-0.9931	-0.5244	-0.531	-0.8302	-0.7409	-0.5553	-0.5696	-0.8561	-0.5618	-0.5256	-0.5998	-0.537	-0.3261	-1.783	-0.5015	-1.4112	-0.7738	-0.2348	-0.5855	-0.9139	-1.272	-0.626	-0.7309	-0.7156	-0.9739	-0.0126	-0.7276
BUB1	-0.8917	-1.1884	-0.9812	-1.4675	-1.016	-1.1517	-1.169	-1.4321	-0.6617	-1.001	-0.9878	-0.6172	-1.1064	-0.8316	-0.4386	-1.0774	-1.1609	-1.3316	-0.9676	-1.0969	-0.7656	-0.8054	-1.3976	-0.9319	-0.8506	-1.4323	-1.0171	-1.1426	-1.2059	-1.8183	-1.1045	-1.4876	-1.6022	-1.0933	-0.8542	-0.642	-0.8579	-1.2962	-0.9864	-0.6935	-1.2208	-1.3234	-0.9709	-0.8272	-0.9513	-0.9886	-1.1178	-0.43	-0.8291
Bad	-0.507	-0.9768	-0.8647	-0.9234	-0.4204	-0.4384	-0.3239	-0.305	-0.4131	-0.5239	-0.5267	-0.5297	-0.4685	-0.5461	-0.216	-0.5864	-0.7254	-0.4866	-0.3548	-0.2006	-0.9652	-0.4374	-0.4324	-0.3064	-0.8786	-0.4623	-0.5911	-0.6989	-0.814	-0.7243	-1.0095	-0.6465	-0.5072	-0.8262	-0.546	-0.2013	-0.3855	-0.7867	-0.5328	-0.5055	-0.9612	-0.8663	-0.2146	-0.2329	-0.4742	-0.2685	-0.3245	-0.5399	-0.4357
CAPN2	0.0625	0.1928	0.2519	0.4794	0.196	0.4845	0.3263	0.3617	0.1777	0.2128	0.2291	0.0779	0.291	0.385	0.0769	0.3163	0.5453	0.5346	0.7468	0.4684	0.1399	0.5731	0.1127	0.1894	0.1649	0.2001	0.2328	0.3025	0.4943	0.1548	0.2606	0.2742	0.4832	-0.0999	0.3168	0.4638	0.0122	-0.229	0.1646	0.4514	0.0732	-0.0224	0.4489	0.4371	0.3415	0.6415	0.127	0.4576	0.1732
CASP3	-0.5747	-0.9161	-0.721	-0.7685	-0.7993	-0.6375	-0.5992	-0.5658	-0.5128	-0.6431	-0.7584	-0.7914	-0.5904	-0.6001	-0.7635	-0.4727	-0.698	-0.8088	-0.4624	-0.5228	-0.7891	-0.2703	-0.7407	-0.1786	-0.7806	-0.6012	-0.7161	-0.7059	-0.5191	-0.5712	-0.4976	-0.6546	-0.581	-0.7223	-0.8941	-0.6317	-0.4909	-0.9803	-0.5662	-0.5552	-0.8731	-0.816	-0.869	-0.5072	-0.5918	-0.5695	-0.6842	-0.67	-0.6928
CASP7	-0.411	-0.8976	-0.5192	-0.5133	-0.9912	-0.4527	-0.2764	-0.2647	-0.3607	-0.285	-0.5106	-0.9943	-0.5585	-0.4627	-0.8066	-0.699	-0.4776	-0.7004	-0.4762	-0.2557	-0.854	-0.3718	-0.6308	-0.2951	-0.8786	-0.1586	-0.6021	-0.5357	-0.7069	-0.6165	-0.6643	-0.32	-0.4213	-0.369	-0.7758	-0.1265	-0.5449	-0.7594	-0.4078	-0.4716	-0.8074	-0.6902	-0.5579	-0.5542	-0.576	-0.4712	-0.4036	-0.501	-0.2505
CASP8	-0.1227	-0.6386	-0.4788	-0.3061	-0.3952	-0.2188	0.0043	-0.4007	-0.226	-0.5297	-0.2322	-0.5172	-0.235	-0.2866	-0.5193	-0.3659	-0.3922	-0.4408	-0.0433	-0.1023	-0.7811	0.0683	-0.3845	0.1894	-0.4132	-0.253	-0.344	-0.2335	-0.3369	-0.455	-0.6573	-0.5623	-0.3134	-0.602	-0.6371	0.1607	-0.3843	-0.6013	0.1614	-0.3028	-0.4805	-0.4902	-0.4125	-0.2155	-0.4457	-0.3866	-0.2885	-0.5965	-0.3225
CASP9	-0.5853	-1.0191	-0.7593	-0.2634	-0.4683	-0.4796	-0.342	-0.5372	-0.4359	-0.5297	-0.7367	-0.903	-0.4472	-0.6658	-0.6127	-0.8451	-0.5695	-0.5869	-0.3241	-0.3419	-0.8139	-0.4649	-0.6031	-0.318	-0.8845	-0.3258	-0.6134	-0.7166	-0.6975	-0.5155	-0.8656	-0.5302	-0.4375	-0.4701	-0.8176	-0.4119	-0.7118	-0.9803	-0.5409	-0.5174	-0.7571	-0.6985	-0.3625	-0.3907	-0.4299	-0.3119	-0.3719	-0.5894	-0.3675
CAV1	-0.7778	-0.8241	-0.7661	-0.7271	-0.904	-0.8653	-0.838	-0.9338	-0.6062	-0.7555	-1.0823	-1.4112	-1.0675	-0.9425	-0.875	-0.942	-0.9665	-1.0429	-0.7123	-0.6777	-1.1235	-0.7127	-0.9434	-0.4548	-0.9212	-0.7738	-0.871	-0.9446	-0.9124	-0.8183	-0.8885	-0.8328	-0.7605	-0.6783	-1.16	-1.2187	-1.3114	-1.2485	-0.9429	-0.4609	-0.9612	-0.9048	-0.9004	-0.9032	-0.9026	-0.7354	-0.6459	-0.8021	-0.7099
CAV2	-0.8406	-0.7885	-1.0809	-0.3883	-1.1673	-0.9386	-1.0289	-1.0519	-0.6424	-1.0372	-1.4744	-1.1613	-1.0318	-1.0494	-0.9693	-0.9498	-0.7203	-0.9435	-0.9676	-0.8696	-1.1504	-0.8724	-1.1314	-0.6557	-0.8561	-1.0248	-0.7952	-1.1237	-0.7116	-0.8444	-1.0294	-0.8297	-0.8488	-0.9472	-1.132	-1.0697	-1.3638	-1.4383	-1.2652	-0.6423	-1.1008	-1.0343	-1.2014	-1.144	-0.974	-0.9886	-0.9629	-0.9669	-0.6765
CCL15	-1.5907	-2.1229	-1.4583	-1.2914	-1.7693	-1.4826	-1.3451	-1.888	-0.7031	-1.1202	-1.5713	-1.5872	-1.5701	-1.7286	-1.3739	-1.5441	-1.8072	-1.3565	-0.9676	-1.187	-1.4246	-0.8489	-1.3976	-0.9319	-1.5496	-1.2104	-1.6289	-1.5405	-1.5891	-1.8561	-1.7365	-1.8028	-1.7113	-1.2804	-1.5345	-1.658	-1.8409	-2.0266	-1.186	-0.8695	-1.4841	-1.5694	-1.5024	-1.7972	-1.5181	-1.3275	-1.3889	-1.6415	-1.1078
CCL17	-0.8603	-1.6758	-1.618	-1.7685	-1.2922	-1.5496	-0.64	-1.557	-1.101	-1.3989	-1.6963	-1.3654	-1.6115	-1.7286	-1.4878	-1.5441	-1.462	-1.0071	-0.8214	-1.187	-1.6464	-1.6505	-1.8126	-0.74	-0.5634	-1.9094	-0.9379	-1.0715	-1.245	-1.3293	-2.0174	-2.2008	-1.5564	-1.1156	-1.5579	-1.5197	-1.5931	-1.9755	-1.3621	-1.3747	-1.7181	-2.0465	-1.7243	-1.534	-1.6808	-1.4146	-1.7869	-1.5367	-0.9317
CCL18	0.2497	-0.7688	-0.5855	-1.7685	-0.4014	-1.3066	-0.6339	-1.4778	-1.0041	-1.3989	-0.9878	-1.2351	-1.2136	-0.6575	-1.6427	-0.6568	-1.0448	-1.6838	-0.9676	-1.0457	-1.0666	-0.2764	-1.5573	-0.74	-0.2853	-1.2726	-0.7209	-1.5917	-0.5714	-1.9944	-1.0417	-1.5987	-1.3803	-1.2804	-1.2947	-0.415	-0.4272	-1.4673	-0.3843	-1.2286	-1.0447	-2.1134	-1.0111	-1.2966	-1.4434	-1.4146	-0.9739	-0.7484	-1.1078
CCL19	0.4044	-0.0653	0.0905	-0.6894	-0.715	-0.6556	0.6432	-0.3927	-0.6819	-0.8549	-0.2224	-0.5558	-0.0469	-0.0711	-0.5687	-0.5258	-0.5519	-0.9337	0.4053	0.1862	-0.4143	0.3195	-0.1594	1.0814	-0.4253	-0.4275	0.0398	0.0645	-0.0966	0.1149	-0.6539	-1.28	-0.3311	-0.8503	-0.5931	-0.2916	-0.5349	-0.3409	0.9153	-0.1392	0.0366	-0.6929	-1.3563	-0.6022	-0.5638	-1.0678	-0.4751	-0.7238	0.5185
CCL2	-0.3477	-0.4716	-0.2143	-0.3214	-0.5304	-0.6331	0.0233	-0.5209	-0.3052	-1.0372	-1.2192	-0.5172	-0.3237	-0.1957	-0.3386	0.0122	-0.6956	-0.9148	-0.7635	-0.3665	-0.6435	-0.2951	-0.7263	-0.0601	-0.4335	-0.5353	-0.3671	-0.7351	0.0272	-0.764	-0.4859	-1.1594	-0.219	-0.3374	-0.1658	-0.2601	-0.0249	-0.7149	-0.3357	-0.5685	-0.6237	-0.9278	-0.9114	-0.3323	-0.6218	-0.9064	-0.4578	-0.4576	-0.4357
CCL21	-0.3148	-0.2969	-0.6229	-0.4463	-0.4541	-0.7714	1.1785	-1.0255	-0.7737	-0.9676	-1.3718	-1.0754	-0.6072	-0.5723	-1.1261	-0.9498	-1.1752	-1.1719	0.6739	-0.7447	-1.291	-0.5366	-0.7122	0.8674	-1.2623	-1.0248	-0.8314	-0.8513	-0.4265	-0.5611	-0.6877	-1.4876	-0.7082	-1.0519	-0.8889	-1.017	-0.8545	-0.952	-0.459	-0.6587	-0.7998	-0.9231	-1.3263	-0.8852	-1.3072	-1.2897	-0.9522	-1.3818	-0.1393
CCL22	-0.9753	-1.4997	-1.3418	-1.4675	-1.1673	-1.4247	-0.767	-1.3181	-1.0041	-1.285	-1.3718	-1.204	-1.1644	-1.3404	-1.5847	-1.368	-1.0088	-0.9337	-0.6454	-0.8239	-1.5215	-1.0137	-1.3976	-0.74	-0.8192	-1.2104	-0.8442	-0.9633	-1.184	-1.2348	-1.6274	-1.1865	-1.0186	-1.4401	-1.0208	-1.2187	-1.2559	-1.4673	-1.0347	-0.9945	-1.2845	-1.6611	-0.9584	-1.144	-0.974	-1.0264	-0.7137	-1.3606	-0.9317
CCL4L1	0.0059	-0.6804	-0.2439	-0.5924	-0.5389	-0.5954	-0.6989	-0.5317	-0.4243	-0.7862	-0.6505	-0.5492	-0.5324	-0.228	-0.6954	-0.4373	-0.6249	-0.9849	-0.6454	-0.3767	-0.8182	-0.132	-0.6308	-0.2141	-0.8346	-0.5605	-0.5336	-0.9037	-0.4166	-0.8147	-0.5632	-1.3661	-0.4342	-0.2974	-0.8638	-0.0768	-0.595	-1.0664	0.0832	-0.4205	-0.8911	-1.1756	-0.7466	-0.5753	-0.8031	-0.4244	-0.2511	-0.6658	-0.1835
CCL5	0.3387	-0.633	0.1241	-0.2371	-0.2378	-0.6117	-0.3009	-0.415	-0.7031	-1.1685	-0.3905	-0.097	-0.2119	-0.4133	-0.0299	-0.1162	-0.397	-1.3082	-0.3994	-0.0809	-0.2772	0.2088	-0.3102	0.3287	-0.3128	-0.6383	-0.1092	-0.2025	-0.4404	-0.5031	-0.5122	-0.9746	-0.2468	-0.8381	-0.3275	0.2285	-0.1487	-0.6744	0.5964	-0.2224	-0.2961	-1.2288	-1.0711	-0.2853	-0.1401	-1.0071	0.0272	-0.4324	-0.1536
CCL8	-0.7304	-0.9646	-0.9812	-1.2914	-1.2051	-1.267	-1.111	-1.2417	-0.9249	-1.9218	-1.5713	-1.0754	-1.093	-0.7586	-0.9437	-0.5141	-1.397	-1.4408	-1.1894	-1.301	-1.0443	-0.8972	-1.5116	-0.8448	-1.2623	-0.9241	-1.3086	-1.7958	-1.0662	-1.5358	-0.8466	-1.8998	-1.2777	-1.2183	-0.9871	-1.8621	-1.2145	-1.3065	-1.0891	-1.0737	-1.1653	-2.1134	-1.3885	-1.019	-1.3072	-1.3275	-1.1336	-1.4276	-1.0286
CCNA2	-0.6017	-0.875	-0.6746	-0.6894	-0.5837	-0.8806	-0.81	-1.0519	-0.6819	-0.8307	-0.8724	-0.024	-0.8873	-0.5155	-0.4309	-0.8037	-0.5897	-0.7418	-0.6058	-0.8096	-0.4921	-0.3873	-0.6855	-0.5244	-0.2928	-0.9552	-0.4398	-0.9763	-0.7069	-0.9244	-0.487	-0.9495	-1.1171	-0.9794	-0.5187	-0.3708	-0.5875	-1.0664	-0.5093	-0.176	-0.6882	-0.9471	-0.7781	-0.4292	-0.6049	-0.5237	-0.9118	-0.1266	-0.6765
CCNB1	-0.613	-0.5851	-0.4788	-0.5924	-0.1003	-0.2138	-0.5517	-0.9269	0.2438	-0.6914	-0.4952	-0.1613	-0.4384	-0.0191	0.092	-0.6946	-0.5317	-0.6092	-0.2352	-0.2967	-0.1098	-0.1454	-0.3845	-0.2234	-0.4398	-0.6231	-0.4885	-0.589	-0.385	-0.8256	-0.6009	-0.4961	-0.6785	-0.3569	-0.1757	0.0442	-0.2718	-0.4021	-0.4139	-0.2541	-0.2494	-0.457	-0.438	-0.0635	-0.4083	-0.0128	-0.7521	0.2665	-0.4357
CCND1	-0.0138	0.1761	0.2453	0.789	0.305	0.6819	1.2774	0.0501	1.1975	0.9454	0.7319	0.9837	0.1209	-0.1859	-0.4159	0.4146	0.1934	0.2055	0.3807	1.1737	-0.747	0.3133	0.0739	0.4039	0.8906	1.613	0.8584	0.624	0.0807	0.4475	0.1953	0.7453	0.4245	1.5723	-0.0752	0.9231	0.7653	0.2417	0.3226	0.524	-0.1176	0.5244	0.7772	0.8866	-0.2393	0.7023	0.8743	-0.1915	0.2724
CCND2	-0.4183	-0.895	-0.7149	-0.4898	-1.2465	-0.7595	-0.4659	-0.8037	-0.6062	-1.1685	-0.9023	-1.0432	-0.7194	-0.6916	-1.1868	-0.338	-0.7029	-0.7296	-0.6888	-0.602	-0.99	-0.3568	-0.8681	-0.2234	-0.9978	-0.8183	-0.645	-0.6197	-0.5645	-0.5837	-0.9126	-0.5573	-0.4509	-0.8892	-1.1797	-1.0048	-0.7995	-1.1973	-0.244	-0.8695	-0.9722	-1.0165	-1.0553	-0.7972	-0.7979	-0.6786	-0.6958	-1.0297	-0.6454
CCNE1	-1.0314	-1.033	-1.4931	-1.7685	-1.4683	-1.35	-1.4499	-1.3529	-0.7254	-1.2528	-1.119	-1.023	-0.8873	-0.418	0.0133	-0.9049	-1.3851	-1.4108	-0.7635	-1.1549	-0.7851	-0.6963	-1.3655	-0.74	-0.9828	-1.1078	-1.047	-1.8416	-1.1305	-1.5551	-1.2327	-1.4738	-1.6533	-1.0933	-0.2921	-1.0426	-1.3866	-1.1893	-0.7738	-0.6423	-0.7709	-1.5906	-0.77	-1.1282	-1.0501	-0.9709	-1.1178	-0.8633	-1.2047
CCNE2	-1.2385	-1.6178	-1.0951	-1.7685	-0.8847	-1.0847	-1.4121	-1.189	-0.5128	-0.9676	-0.8512	-1.0536	-1.0433	-0.6259	-0.9693	-1.3892	-1.2051	-1.0429	-1.1225	-1.2218	-0.7397	-1.2245	-1.1692	-0.9319	-1.2623	-0.9716	-1.2231	-1.0968	-1.2134	-1.2443	-0.7823	-1.5165	-1.4425	-0.963	-0.5905	-0.8451	-0.8277	-1.4383	-1.2652	-0.8432	-1.308	-1.3601	-1.2014	-0.8852	-1.2598	-0.8917	-1.264	-0.6961	-1.0286
CCNG2	0.1061	-0.5594	-0.0767	0.3214	0.235	0.4622	0.7328	0.7106	0.5091	0.5222	0.0271	0.1731	0.5315	0.1899	0.5165	0.025	0.0217	0.0595	0.3748	0.6786	-0.2404	0.3623	0.4148	0.97	-0.1162	0.573	0.3142	0.2432	0.1142	0.3445	0.2279	0.0937	0.2697	0.6447	-0.065	0.45	0.1564	-0.0023	0.355	0.2164	-0.1885	0.3166	0.5522	0.3571	0.2839	0.7172	0.2965	0.2251	0.5643
CCR5	-0.4768	-1.2596	-0.5855	-1.2914	-1.2922	-1.2486	-1.1488	-1.061	-0.9249	-1.1948	-1.3081	-0.903	-0.6478	-1.0596	-0.9693	-0.9193	-1.0342	-1.3316	-0.9676	-0.903	-1.0443	-0.4744	-0.8488	-0.409	-1.0133	-0.9394	-0.885	-0.9266	-1.1368	-1.1986	-1.1397	-1.5987	-0.9766	-1.3152	-1.132	-0.8709	-0.9337	-1.3982	-0.4201	-0.7312	-1.0318	-1.8502	-1.4232	-0.9032	-0.9587	-1.4146	-0.7325	-1.0494	-0.5638
CD10	-0.9375	-1.066	-0.9595	-0.7271	-1.0423	-0.7537	-1.4913	-0.83	-0.7489	-1.2528	-1.9516	-0.7914	-0.9781	-1.0107	-1.1656	-0.9268	-1.1338	-0.6948	-1.2686	-0.6478	-1.8683	-0.7474	-0.9434	-0.8862	-1.0909	-0.7738	-0.8442	-1.0105	-0.779	-0.7704	-0.9482	-1.2008	-0.908	-1.1639	-0.9381	-1.6069	-1.8087	-1.3499	-0.8849	-0.6587	-1.1161	-0.6768	-1.6573	-1.0702	-0.944	-1.0466	-1.565	-0.8136	-0.9037
CD11c	0.0709	-0.5666	-0.2542	-0.4261	-0.5222	-0.2308	-0.3239	-0.1289	-0.3414	-0.3819	-0.3605	-0.6133	-0.1244	-0.1736	-0.5384	-0.2308	-0.2106	-0.9148	-0.26	-0.0506	-0.5193	0.1324	-0.3813	0.0277	-0.3753	-0.2726	-0.2247	-0.2593	-0.0778	-0.6303	-0.4755	-0.5412	-0.3703	-0.3858	-0.5299	-0.04	-0.2987	-0.7962	0.0792	-0.2348	-0.6139	-0.528	-0.6391	-0.0516	-0.3681	-0.229	-0.2071	-0.384	-0.1122
CD123	-1.1514	-1.2969	-1.2935	-1.2914	-2.2465	-1.5148	-1.0289	-1.5026	-1.159	-1.1202	-1.5366	-1.5525	-1.4976	-1.4524	-1.4464	-1.736	-1.4092	-1.6838	-0.8884	-1.5228	-1.5215	-1.0862	-1.9095	-0.8448	-1.7994	-1.3865	-1.5242	-1.4736	-1.3782	-1.5358	-1.6438	-1.6365	-1.5352	-1.4401	-1.6993	-1.1632	-1.6996	-1.7536	-1.2652	-0.9945	-1.3328	-1.8502	-1.4232	-1.3993	-1.5461	-1.2897	-1.15	-1.4524	-0.8774
CD16a	-0.0466	-0.4518	0.0702	-0.4068	-0.1934	-0.016	-0.81	0.0621	-0.1176	-0.3382	-0.1089	-0.2531	0.1184	-0.0182	-0.2254	0.1173	-0.0788	-0.6375	-0.6454	-0.0222	-0.3001	0.3226	-0.1387	-0.4548	-0.3575	-0.2342	-0.2064	-0.1021	-0.0948	-0.3223	0.0371	0.4684	-0.1195	-0.2097	-0.2533	0.0024	-0.2594	-0.745	-0.1613	-0.2743	-0.3673	-0.2612	-0.6332	0.0179	0.086	-0.0128	0.0349	-0.1351	-0.4846
CD20	-1.6487	-2.2198	-1.618	-1.7685	-1.6444	-1.9298	-1.537	-1.83	-1.101	-1.6208	-1.9516	-1.5203	-1.9126	-1.6414	-1.7097	-1.7871	-1.5219	-2.1098	-1.6665	-1.301	-1.7086	-1.3495	-1.6665	-1.0411	-2.1516	-1.6876	-1.7161	-1.9507	-2.0151	-1.8975	-2.1045	-2.1338	-1.9032	-1.2804	-2.2111	-2.5611	-2.1767	-2.2307	-1.9641	-1.2955	-1.7181	-2.1134	-1.6573	-2.5753	-2.1201	-2.0678	-1.6108	-2.6829	-1.3297
CD22	-0.4726	-1.1834	-0.7089	-0.8654	-1.1003	-0.8579	0.317	-1.1768	-0.7489	-1.285	-0.5536	-1.324	-0.8191	-0.9504	-1.1454	-1.0467	-1.1974	-1.2859	0.3689	-0.5606	-1.003	-0.4374	-0.9318	0.7126	-1.2096	-0.6623	-0.7727	-0.957	-1.17	-0.929	-1.4567	-0.6956	-0.9384	-0.8262	-1.123	-0.7903	-0.9864	-1.0489	0.3497	-0.8184	-0.94	-1.0721	-0.3065	-0.2853	-1.2908	-0.4658	-0.8407	-1.4276	-0.3016
CD24	0.5253	0.4489	0.3727	0.1609	2.5013	0.9447	-0.2433	1.1028	1.1061	1.6325	1.2294	1.3054	0.8586	1.233	1.5106	1.1802	1.0694	0.8186	1.1258	0.9096	0.9899	1.6606	1.1498	1.0031	1.0086	0.6775	1.8517	1.0935	1.5141	0.8609	0.7414	-0.3465	0.8758	1.1112	1.7709	1.2112	0.6494	1.0691	1.2719	1.8495	1.1345	1.1942	-0.0993	1.1206	1.3756	0.8789	0.5412	0.968	1.3906
CD27	-0.2385	-1.0157	-0.5154	-1.0696	-0.8315	-1.0725	-0.1449	-0.7693	-0.8902	-1.285	-0.5861	-0.7633	-0.4562	-0.6259	-0.875	-0.4807	-0.7772	-1.3565	-0.148	-0.5606	-0.8013	-0.0005	-0.7192	0.3569	-0.7899	-0.8302	-0.4828	-0.6954	-0.5222	-0.6907	-1.0294	-1.6172	-0.7536	-1.1902	-0.9681	-0.7549	-0.7589	-1.0784	0.0402	-0.7514	-0.6768	-1.7155	-1.5482	-0.7302	-0.7309	-1.2897	-0.2014	-0.8136	-0.3154
CD29	0.4351	0.467	0.4141	0.7115	0.386	0.5275	0.4167	0.5883	0.4288	0.4668	0.4199	0.2506	0.4997	0.4906	-0.0078	0.7796	0.6096	0.5601	0.2996	0.7724	0.3341	0.5099	0.3523	0.5404	0.4708	0.4466	0.5046	0.5153	0.6541	0.5498	0.4561	0.7436	0.7289	0.295	0.5747	0.9195	0.5242	0.0861	0.4458	0.8943	0.4529	0.5591	0.5278	0.3736	0.4091	0.581	0.4483	0.4859	0.5206
CD33	-1.0314	-1.5914	-1.317	-1.0696	-1.4683	-1.2308	-1.3152	-1.3714	-0.9249	-1.1437	-1.2526	-1.4623	-1.2313	-1.2515	-1.2837	-1.31	-1.4762	-1.473	-1.0133	-1.1549	-1.5672	-0.9235	-1.6665	-0.6309	-1.5232	-1.0855	-1.3086	-1.3044	-1.3895	-1.4062	-1.5147	-1.5987	-1.4772	-1.2482	-1.2569	-1.1809	-1.3751	-1.8158	-1.119	-0.9597	-1.3591	-1.3601	-1.2983	-1.1951	-1.3072	-1.0901	-1.3346	-1.5367	-0.9037
CD34	-0.7695	-1.0401	-0.9002	-0.4675	-1.1325	-0.6117	-0.5828	-0.7463	-0.5728	-0.7177	-1.1065	-1.2351	-0.7664	-0.6916	-0.8857	-1.0774	-0.9577	-0.9849	-0.5204	-0.602	-1.0743	-0.9515	-0.9675	-0.4882	-1.2623	-0.7955	-0.9299	-0.9829	-0.8358	-0.958	-1.1611	-0.8998	-0.8488	-0.8629	-1.0279	-0.8621	-0.8721	-1.3734	-1.1512	-0.5823	-1.1483	-0.8704	-0.7171	-0.8045	-0.8771	-0.7891	-0.6958	-0.6001	-0.7461
CD39	-0.4256	-0.9894	-0.7593	-0.3214	-0.603	-0.3107	-0.7509	-0.5778	-0.4856	-0.6666	-0.6252	-0.7972	-0.3491	-0.6037	-0.717	-0.6183	-0.7438	-0.3389	-0.2955	-0.4259	-1.1413	0.0185	-0.6727	-0.0868	-1.0055	-0.5477	-0.5875	-0.8002	-0.7518	-0.6595	-1.095	-0.8028	-0.6022	-0.7923	-0.7879	-0.3463	-0.6877	-1.1516	-0.0665	-0.5552	-0.7639	-0.9326	-0.9226	-0.5419	-0.4503	-0.3602	-0.5119	-0.6535	-0.5763
CD3e	-0.134	-1.0976	-0.5004	-1.0696	-0.8151	-1.0973	-0.0274	-0.7693	-0.6819	-1.0565	-0.8245	-0.6979	-0.6525	-0.7144	-0.7025	-0.7659	-0.823	-1.2067	-0.2194	-0.3819	-0.7851	-0.2245	-0.7334	0.2073	-0.8346	-0.9241	-0.6021	-0.672	-0.9481	-0.8444	-1.081	-1.4604	-0.8005	-1.353	-1.16	-0.3597	-0.831	-1.3065	0.1836	-0.7514	-0.8151	-1.5906	-1.2237	-0.7241	-0.8031	-1.1647	-0.5119	-0.927	-0.495
CD4	-0.0706	-0.6344	-0.3122	-0.5924	-0.6667	-0.6893	-0.1391	-0.4192	-0.828	-0.984	-0.6211	-0.6887	-0.4354	-0.3504	-0.5793	-0.4649	-0.4031	-1.1245	-0.3994	-0.4317	-0.6672	-0.1782	-0.6031	0.0823	-0.5662	-0.5115	-0.4174	-0.3876	-0.4936	-0.6671	-0.5061	-0.882	-0.4882	-0.7509	-0.7758	-0.0348	-0.4621	-0.8844	-0.0891	-0.4302	-0.9005	-0.7581	-0.8896	-0.3058	-0.5668	-0.4996	-0.327	-0.5215	-0.3085
CD44	0.8152	0.4724	0.5026	0.3776	0.7833	0.7083	0.9571	0.6728	0.5979	1.2617	0.9071	0.428	0.4629	0.5075	0.7525	0.7368	0.6669	-0.0529	0.8406	0.8219	0.2991	1.1631	0.9634	1.0938	0.4798	0.9946	0.7516	0.5142	0.5078	0.8654	0.2616	0.9728	0.6972	1.2084	0.7858	1.3493	0.3603	0.4957	1.0595	0.9171	0.8017	0.7701	0.9715	0.5346	0.5129	0.8415	0.3488	1.4333	0.8357
CD45	-0.0738	-0.7669	-0.3904	-0.6546	-0.9677	-0.8729	0.0769	-0.7245	-0.8	-1.2229	-0.7872	-0.7972	-0.536	-0.543	-0.8066	-0.6371	-0.5124	-1.2067	-0.2194	-0.4317	-0.7019	-0.2951	-0.6603	0.3014	-0.5033	-0.8814	-0.54	-0.614	-0.623	-0.8041	-0.7365	-1.0981	-0.6453	-0.7223	-1.065	-0.3307	-0.6368	-1.1168	0.0159	-0.5965	-0.7307	-1.0403	-1.1802	-0.6022	-0.6653	-0.9375	-0.4931	-0.9194	-0.2386
CD45RO	0.1633	-0.5007	-0.0344	-0.4675	-0.302	-0.4469	0.4664	-0.3422	-0.5417	-0.6914	-0.2945	-0.3547	-0.0457	-0.2679	-0.405	-0.3438	-0.2991	-1.2252	0.3089	0.0212	-0.4646	0.3392	-0.2193	0.7104	-0.4093	-0.5941	-0.2325	-0.2115	-0.364	-0.455	-0.6522	-0.922	-0.3247	-0.7042	-0.5579	-0.0036	-0.4071	-0.8124	0.5511	-0.3661	-0.3227	-0.8622	-0.9461	-0.2232	-0.3072	-0.7061	-0.0981	-0.3045	0.0565
CD49f	-0.3385	-0.6516	-0.6802	-0.1351	-0.2378	-0.3066	0.4008	-0.8523	0.1357	-0.7087	-0.6728	-0.8339	-0.424	-0.4373	-0.2301	-0.1014	-0.2201	-0.3539	-0.3548	-0.1904	-0.3311	-0.017	-0.804	-0.08	-0.5388	-0.2827	-0.4102	-0.581	-0.4879	-0.4396	-0.7345	-0.4061	-0.64	-0.2705	-0.192	0.8517	-0.7453	-0.8728	0.1187	0.1082	-0.2149	-0.5862	0.0429	-0.5419	-0.7222	-0.2417	-0.4544	-0.2973	-0.5396
CD56	-1.0959	-1.6178	-1.2712	-0.9904	-1.0704	-1.1816	-1.0763	-1.3352	-0.6819	-1.0187	-1.3718	-1.2351	-1.1644	-1.2515	-1.0564	-1.368	-1.5062	-1.0684	-0.7371	-0.9788	-1.4075	-0.7474	-1.3655	-0.6309	-1.3223	-0.7955	-1.2389	-1.4341	-1.5379	-1.5753	-1.3598	-1.5987	-1.3803	-0.9964	-1.245	-1.0296	-1.4497	-1.4526	-0.8849	-0.6587	-1.0719	-1.5114	-1.0711	-1.2136	-1.342	-1.0678	-1.0879	-1.1777	-0.6307
CD68	0.039	-0.5764	-0.2734	-0.6546	-0.3891	-0.5757	-0.3773	-0.1684	-0.5892	-0.5794	-0.405	-0.7026	-0.2893	-0.1123	-0.3235	-0.1047	-0.2887	-0.8161	-0.3655	-0.2146	-0.4941	0.0216	-0.4509	-0.2629	-0.4727	-0.3998	-0.252	-0.4819	-0.2818	-0.6327	-0.5591	-0.6546	-0.4213	-0.4306	-0.5702	-0.0012	-0.2153	-0.6222	0.0249	-0.3924	-0.6494	-0.6794	-0.6332	-0.1408	-0.1881	-0.2754	-0.1288	-0.4576	-0.194
CD69	-0.3235	-1.2038	-0.618	-0.6894	-0.9677	-0.8226	-0.0425	-0.7886	-0.7737	-0.9518	-0.53	-0.8671	-0.779	-0.9753	-0.875	-0.9498	-1.0039	-1.3565	-0.3144	-0.5767	-1.0743	-0.5366	-0.804	0.1966	-1.0133	-0.9886	-0.7065	-0.6752	-1.0717	-1.1122	-1.2199	-1.3257	-0.8363	-0.8033	-0.9937	-0.735	-1.0975	-1.1815	-0.2277	-0.9597	-0.8643	-1.184	-1.2014	-0.5583	-0.7728	-1.0678	-0.7521	-1.1031	-0.4846
CD73	-0.8126	-1.1017	-0.59	-0.5924	-0.8847	-0.715	-0.6851	-0.6686	-0.527	-0.6666	-1.2356	-0.7799	-0.5662	-0.7744	-0.7244	-0.5199	-0.6588	-0.8626	-0.5204	-0.5228	-1.0443	-0.4842	-0.7407	-0.4712	-0.6331	-0.5414	-0.5699	-0.8273	-0.6554	-0.8112	-0.8059	-0.7694	-0.6843	-0.7609	-0.1266	-0.4276	-0.9726	-1.1304	-0.575	-0.1929	-0.5219	-0.8234	-1.04	-0.783	-0.5886	-0.6786	-0.7455	-0.5525	-0.495
CD79b	-0.9497	-1.5914	-1.4583	-1.2914	-1.4014	-1.6288	-0.5568	-1.529	-0.9249	-1.0565	-1.6505	-1.4903	-1.3105	-1.3026	-1.0899	-1.1988	-1.5554	-1.7418	-0.5874	-1.2218	-1.3454	-0.7127	-1.3976	-0.2234	-1.4749	-1.5414	-1.2724	-1.5654	-1.5222	-1.6671	-1.7577	-2.1338	-1.816	-1.4401	-1.6371	-1.1139	-1.5569	-1.7836	-0.6024	-0.8695	-1.1653	-1.9885	-1.461	-1.3201	-1.4669	-1.4658	-1.1026	-1.5689	-0.7856
CD8	0.0577	-1.1017	-0.2605	-0.9904	-0.5652	-0.7775	-0.342	-0.5839	-0.6239	-0.984	-0.4952	-0.3946	-0.3994	-0.7483	-0.4878	-0.4861	-0.7492	-1.2445	-0.3765	-0.187	-0.6764	0.0872	-0.4663	0.3125	-0.6138	-0.6231	-0.2847	-0.5478	-0.9279	-0.7769	-0.836	-1.1865	-0.5833	-0.8146	-0.7268	0.0979	-0.5875	-0.8542	0.6111	-0.4939	-0.5765	-1.5694	-1.2014	-0.5625	-0.3837	-0.9217	-0.2817	-0.6147	-0.2102
CD80	-0.6017	-1.1544	-0.9702	-1.0696	-0.9242	-0.8964	-0.935	-0.9006	-0.4727	-0.8938	-1.0273	-1.0132	-0.6821	-0.7586	-0.6683	-0.8151	-1.0395	-1.1398	-0.4491	-0.5086	-1.0901	-0.4744	-0.9553	-0.409	-0.9978	-0.7238	-0.9144	-1.1524	-1.0717	-1.2254	-1.0253	-1.1728	-1.1332	-1.1156	-0.9744	-0.4712	-0.9505	-1.3856	-0.5328	-0.6587	-0.882	-1.3731	-0.9839	-0.7558	-0.9093	-0.8917	-0.8407	-0.9839	-0.7654
CD86	-0.8503	-1.1834	-1.1409	-1.1665	-1.0704	-1.1816	-1.0763	-1.131	-0.7031	-1.0187	-1.3283	-1.2193	-1.0675	-1.1031	-1.1261	-0.9826	-1.2051	-1.4408	-1.0133	-0.903	-1.189	-0.8489	-1.0802	-0.7722	-1.1739	-1.0248	-1.047	-0.9965	-1.0772	-1.1651	-1.1895	-1.2887	-1.214	-1.2183	-1.3818	-0.959	-1.0915	-1.3499	-0.8672	-0.6265	-1.2208	-1.4145	-1.2237	-0.9126	-0.9587	-0.9539	-0.9315	-1.2515	-0.8291
CD8b	-0.6246	-1.6916	-0.9925	-1.4675	-1.2051	-1.267	-0.7589	-1.4109	-1.3052	-1.285	-1.3283	-0.5872	-1.0433	-1.4524	-1.1076	-1.243	-1.6109	-1.5077	-1.0645	-0.6777	-1.1992	-0.5713	-1.2563	-0.4548	-1.2623	-1.3451	-0.9144	-1.3644	-1.8554	-1.3065	-1.5536	-2.0758	-1.2664	-1.4913	-1.0889	-0.7549	-1.3751	-1.6075	-0.1446	-0.9597	-1.183	-1.8916	-1.5993	-1.3712	-1.1311	-1.4658	-0.9629	-1.1915	-0.8774
CDC20	-0.4768	-0.5642	-0.6428	-0.9904	-0.5563	-0.6843	-0.8478	-1.3529	0.0858	-0.4905	-0.764	-0.2367	-0.8481	-0.3211	0.4233	-0.5258	-0.6838	-0.6231	-0.6252	-0.8386	-0.2543	-0.23	-0.7873	-0.3547	-0.3191	-0.9394	-0.4971	-0.7958	-0.5494	-1.011	-0.6714	-0.9789	-1.0186	-1.0141	-0.2277	-0.0245	-0.4579	-0.7683	-0.4658	-0.0323	-0.4361	-0.9139	-0.6895	-0.4051	-0.7877	-0.53	-0.9315	0.0583	-0.4744
CDC25A	-1.1716	-1.3826	-1.1573	-1.1665	-1.1325	-1.35	-1.3451	-1.6192	-0.8	-1.2229	-1.2192	-1.1349	-1.4976	-0.9839	-0.8857	-1.4861	-1.0088	-1.3828	-1.1225	-1.4559	-1.179	-1.1734	-1.3355	-1.108	-1.3223	-1.3451	-1.415	-1.4948	-1.3565	-1.7214	-1.5024	-1.7002	-1.6022	-1.2482	-1.433	-0.97	-1.3528	-1.5873	-1.2652	-1.2955	-1.308	-1.8124	-1.2983	-1.2966	-1.2908	-1.5907	-1.5236	-1.2057	-1.2047
CDC25B	-0.4004	-0.8351	-0.4419	-0.4898	-0.603	-0.5719	-0.3482	-0.7419	-0.4131	-0.1815	-0.2776	-0.3969	-0.5146	-0.1077	-0.4504	-0.4888	-0.5519	-0.7481	-0.4624	-0.5016	-0.3396	0.0027	-0.9205	-0.1458	-0.5805	-0.5057	-0.5089	-0.7059	-0.7363	-0.6671	-0.7324	-0.5775	-0.4475	-0.5555	-0.1787	-0.3206	-0.4259	-0.8363	-0.2317	-0.4109	-0.2515	-0.7777	-0.6332	-0.3105	-0.5208	-0.4244	-0.1071	-0.1266	-0.3444
CDC25C	-1.3177	-1.5101	-1.192	-1.2914	-1.2922	-1.3066	-1.2608	-1.6539	-0.7489	-1.4447	-1.1454	-1.1479	-1.1064	-1.1915	-0.9693	-1.6488	-1.5916	-1.3082	-0.9262	-1.3979	-1.291	-1.1276	-1.3355	-1.108	-1.4984	-1.4834	-1.5564	-1.5171	-1.8554	-1.7214	-1.5147	-1.5018	-1.5564	-1.2183	-1.366	-1.1632	-1.3016	-1.6287	-1.3109	-1.0737	-1.1161	-1.6611	-1.3563	-1.1774	-1.4434	-1.0466	-1.3889	-0.927	-1.0286
CDC42	0.2313	-0.0344	0.0924	0.5368	-0.1565	0.083	0.5061	0.1058	0.1197	0.1261	-0.0441	0.0029	-0.0725	0.2592	-0.1149	-0.1351	0.2766	0.1282	0.1878	0.2305	0.1313	0.0307	0.1678	0.4319	0.1096	0.2608	0.1393	0.1362	0.2508	0.3556	0.2919	0.3565	0.2729	0.3037	-0.2122	0.0141	0.0877	-0.05	-0.1008	-0.0693	-0.167	0.4051	0.3269	0.2716	0.3192	0.2873	0.2021	-0.1158	0.1201
CDC45L	-0.7456	-1.0123	-0.9288	-1.1665	-0.9242	-1.1816	-0.9727	-1.3529	-0.5128	-0.9676	-0.8871	-0.5592	-1.1802	-0.7191	-0.8646	-1.1461	-0.8814	-0.9242	-0.9262	-0.9208	-0.9592	-0.9515	-1.0802	-0.6557	-0.7852	-0.9394	-0.8921	-1.1938	-1.0828	-1.3535	-0.7777	-1.3068	-1.2892	-0.7816	-0.9047	-0.6368	-0.7817	-1.3276	-1.0347	-0.8695	-0.8557	-1.0721	-0.8303	-0.9733	-1.1311	-0.7891	-1.1848	-0.8136	-0.8525
CDC6	-1.1136	-1.2308	-1.1409	-1.0696	-0.8151	-1.1236	-1.0599	-1.4109	-0.8902	-0.7655	-0.5234	-0.7914	-0.9988	-0.7586	-1.0107	-0.9912	-0.9848	-0.8545	-1.1894	-1.0969	-0.8055	-0.7659	-1.1894	-0.8862	-0.7669	-1.1313	-0.8252	-1.3334	-0.3123	-1.4062	-0.5787	-1.1338	-1.3523	-0.903	-0.6993	-0.7482	-0.773	-1.1235	-1.061	-0.8976	-0.9835	-1.0854	-1.0711	-1.2531	-1.275	-0.9539	-1.0335	-0.7908	-0.6765
CDCA1	-0.8603	-0.8629	-0.7661	-1.4675	-0.4204	-0.7537	-1.0763	-1.2707	-0.2407	-0.8804	-0.682	-0.2582	-0.6525	-0.4018	0.0372	-0.9343	-1.0557	-1.1398	-0.7915	-0.6197	-0.1244	-0.5366	-0.8781	-0.5851	-0.4356	-1.1078	-0.6926	-1.0324	-0.8232	-1.2641	-0.4688	-0.8998	-1.1499	-1.1156	-0.6733	-0.3736	-0.4806	-0.869	-0.6854	-0.1146	-0.7851	-1.0165	-0.9114	-0.55	-0.8771	-0.5428	-1.0087	-0.0586	-0.8291
CDCA5	-0.6425	-0.6044	-0.3574	-1.0696	-0.2378	-0.6943	-0.9598	-0.9622	-0.1291	-0.5125	-0.706	-0.1414	-0.2873	-0.2679	0.2947	-0.4497	-0.7602	-0.5957	-0.6454	-0.5157	-0.4298	-0.2526	-0.6855	-0.2841	-0.5415	-0.7845	-0.5497	-0.7239	-0.8422	-1.0463	-0.7345	-1.0344	-1.0445	-0.5882	-0.2729	0.0059	-0.1796	-0.4658	-0.4018	-0.2476	-0.3872	-0.8542	-0.438	-0.3105	-0.7399	-0.4446	-0.7017	0.0315	-0.3154
CDCA7	-0.7229	-0.8488	-0.919	-1.7685	-0.5563	-1.3735	-1.169	-1.4321	-0.5892	-1.1685	-1.0485	-0.4817	-1.3563	-0.5965	-0.3003	-1.0991	-0.9577	-1.3828	-0.9676	-0.9788	-0.8635	-0.6091	-1.3976	-0.439	-0.6968	-0.9241	-0.7409	-1.216	-1.2791	-1.379	-1.2879	-1.7748	-1.4595	-1.0721	-0.3614	-0.4438	-1.0358	-1.568	-0.6419	-0.5174	-0.6824	-1.2104	-1.7243	-1.4962	-1.1311	-1.2549	-1.3346	-0.3711	-0.8774
CDCA7L	-0.7862	-1.1362	-1.1409	-0.4898	-0.7413	-1.0055	-0.2926	-0.83	-0.6819	-0.4447	-1.4744	-0.3946	-0.7482	-0.5097	-0.2	-1	-0.8295	-1.1719	-0.3878	-0.2518	-0.1132	-0.6091	-0.8488	-0.2427	-0.4984	-0.0027	-0.5336	-0.581	-0.7288	-0.8368	-0.747	-0.6736	-0.8005	-0.4401	-0.4276	-0.2187	-1.3985	-1.1589	-0.4201	-0.4826	-0.8074	-0.8582	-1.2983	-0.5379	-0.8137	-0.5695	-1.0209	-0.4018	-0.6607
CDCP1	-1.0167	-0.698	-0.9388	-0.6224	-0.5837	-0.6375	-0.4659	-0.7646	-0.3809	-0.5664	-1.2192	-0.4112	-0.7139	-0.6785	-0.3448	-0.6038	-0.6089	-0.3082	-0.4762	-0.5301	-0.9964	-0.3352	-0.9675	-0.5244	-0.6266	-0.5804	-0.6289	-0.7095	-0.4879	-0.6257	-0.629	-0.731	-0.5998	-0.8033	-0.6314	-0.1362	-0.8793	-1.3856	-0.8028	-0.1929	-0.5632	-0.6198	-0.8035	-0.5976	-0.5127	-0.4446	-0.5356	-0.7238	-0.6607
CDH1	0.1727	0.1113	0.3259	-0.0127	0.6726	0.4723	0.7215	0.4667	0.5617	0.1196	0.7101	0.1059	0.5061	0.6901	0.1566	0.128	0.6538	0.7647	0.772	0.4956	-0.0109	0.4287	0.5067	0.4361	0.3532	0.7327	0.46	0.3339	0.3241	0.3661	0.5972	0.4853	0.3407	0.2896	0.3849	0.7271	0.517	0.45	0.002	0.5776	0.3232	0.3758	1.2876	0.7296	0.7009	0.8964	0.8981	-0.0098	0.3004
CDH2	-0.6246	-1.4327	-1.0537	-1.4675	-1.2465	-1.2864	-1.3773	-1.3907	-1.0499	-1.1437	-1.6091	-1.4112	-1.1966	-1.3026	-1.3417	-0.9659	-1.0239	-1.0187	-0.6058	-0.8696	-1.6764	-0.8489	-1.2563	-0.807	-1.2623	-1.0441	-1.0075	-1.3979	-1.245	-1.2541	-1.2262	-0.8786	-1.1853	-0.9964	-1.16	-1.6069	-1.1288	-1.6744	-1.061	-0.5055	-1.4493	-1.4002	-1.5024	-1.144	-0.2973	-0.9709	-1.2863	-1.0701	-0.9939
CDH3	0.0154	-0.2662	-0.891	-0.6894	-0.0675	-0.5049	-1.111	-1.142	-0.6617	-0.7087	-0.9878	-0.4385	-0.6573	0.1053	-0.405	-0.4649	-0.3545	-1.0306	-0.6454	-0.4202	-0.6184	0.2972	-0.8883	-0.807	0.0052	-1.1078	-0.1465	-0.6819	-0.2104	-0.4961	-0.4263	-1.0651	-0.5521	-0.6701	0.0423	0.2008	-0.9681	-1.1102	-0.4658	0.4591	0.2263	-0.9885	-0.8035	-0.8511	-0.8529	-0.6446	-1.1671	-0.5068	-0.5893
CDH5	-0.9027	-1.0295	-0.8014	-0.6546	-1.2051	-0.8653	-0.8192	-0.8246	-0.7489	-0.8549	-0.943	-1.324	-0.904	-0.8699	-1.1868	-1.0991	-0.9119	-0.9637	-0.7371	-0.886	-1.1065	-1.1276	-1.1499	-0.74	-1.0909	-0.9094	-0.946	-1.0554	-0.9162	-0.8847	-1.3345	-0.8961	-0.8446	-0.8629	-1.16	-1.1139	-0.9771	-1.2395	-0.9864	-1.1194	-1.1483	-0.8704	-0.869	-0.8852	-0.9898	-0.7668	-0.6842	-0.7852	-0.9037
CDK1	-0.7534	-0.807	-0.317	-0.7271	-0.1709	-0.5496	-0.7923	-0.9849	-0.159	-0.6281	-0.2049	0.0724	-0.3837	-0.1019	0.1712	-0.4325	-0.6566	-0.5575	-0.5204	-0.585	0.0366	-0.2245	-0.614	-0.3547	-0.6234	-0.8068	-0.6058	-0.4594	-0.4864	-0.8601	-0.7085	-0.6116	-0.8363	-0.6162	0.0429	-0.1395	-0.1198	-0.6625	-0.4201	-0.1872	-0.3757	-0.6985	-0.3292	-0.3993	-0.3797	-0.3235	-0.7657	0.1439	-0.5168
CDK10	-0.6425	-0.7338	-0.6914	-0.2003	-0.3656	-0.3191	-0.0916	-0.5747	-0.226	-0.4959	-0.4175	-0.5492	-0.6029	-0.2866	-0.7319	-0.4861	-0.5502	-0.4663	-0.1351	-0.3372	-0.4405	-0.3423	-0.5925	-0.2629	-0.6568	-0.0623	-0.553	-0.4014	-0.5766	-0.4893	-0.6696	-0.4724	-0.5478	-0.6701	-0.283	-0.2494	-0.3878	-0.6769	-0.5662	-0.5055	-0.5765	-0.4247	-0.2146	-0.3177	-0.3758	-0.2385	-0.2265	-0.468	-0.3519
CDK4	-0.4768	-0.765	-0.4324	-0.2634	-0.6232	-0.5017	-0.4343	-0.5026	-0.0646	-0.6208	-0.4574	-0.1599	-0.5623	-0.3155	-0.649	-0.7557	-0.514	-0.4079	-0.5526	-0.3233	-0.4441	-0.3718	-0.4397	-0.2049	-0.4505	-0.1934	-0.4608	-0.4102	-0.6349	-0.4519	-0.3677	-0.5573	-0.4213	-0.5431	-0.3054	-0.6526	-0.488	-0.6487	-0.4391	-0.4302	-0.5855	-0.4398	-0.4571	-0.4548	-0.529	-0.3275	-0.5276	-0.3884	-0.2949
CDK6	-0.8603	-1.1834	-1.192	-1.0696	-1.2465	-1.1374	-1.2871	-1.4543	-1.3052	-1.285	-1.6963	-0.737	-1.3105	-1.0808	-1.4464	-1.1717	-1.0612	-0.9435	-0.6058	-1.187	-1.3601	-0.5962	-1.6665	-0.8448	-0.8142	-1.3865	-0.9069	-1.1426	-1.1432	-1.3065	-1.4905	-1.1277	-1.0866	-1.6162	-1.366	-1.056	-1.4635	-1.7836	-0.9864	-0.8695	-1.1483	-1.4937	-1.6573	-1.0982	-1.4211	-1.2897	-1.3097	-1.2357	-1.2047
CDKN1A	-0.2711	-0.4399	-0.3654	-0.0964	-0.4906	-0.3024	-0.2899	-0.0163	-0.1468	-0.4959	0.2268	-0.5111	-0.3062	-0.5275	-0.5847	-0.2621	-0.1982	-0.5225	-0.3655	0.0108	-0.6764	-0.1832	-0.6195	-0.0349	-0.4704	-0.0769	-0.3803	-0.5553	-0.2747	-0.2795	-0.7104	-0.4166	-0.0903	-0.2012	-0.3094	-0.1017	-0.1892	-0.6201	-0.2566	-0.2743	-0.3128	-0.2085	-0.3292	-0.1637	-0.1971	-0.4394	-0.3475	-0.4134	-0.4266
CDKN1B	-0.7379	-1.1059	-0.949	-0.4261	-1.0423	-0.9212	-0.1371	-1.2279	-0.4601	-0.2986	-1.2356	-0.8403	-0.8557	-0.8568	-0.5384	-0.8978	-1.0557	-1.2252	-0.5052	-0.2596	-0.56	-0.3642	-0.9553	-0.1619	-0.8786	-0.1124	-0.807	-0.5478	-0.9916	-0.8483	-0.9906	-0.5707	-0.7536	-0.3732	-0.3982	-0.7903	-0.8614	-1.1516	-0.6217	-0.6935	-0.8557	-0.8017	-1.3563	-0.4355	-0.944	-1.0678	-0.5438	-0.5894	-0.4266
CDKN1C	-0.7156	-0.8605	-0.891	-0.25	-0.9677	-0.1926	-0.4382	-0.76	-0.4478	-0.8426	-0.9784	-0.8535	-0.8407	-0.8975	-0.8543	-0.6946	-1.09	-0.5913	-0.7635	-0.1739	-0.4459	-0.7852	-0.8126	-0.439	-0.9828	-0.5232	-0.6617	-0.614	-0.5766	-0.5879	-1.1667	-0.8176	-0.479	-0.6462	-0.7268	-0.4181	-1.0856	-1.0106	-0.76	-0.3835	-0.0434	-1.0051	-0.2594	-0.7061	-0.6287	-0.5907	-0.7077	-0.5689	-0.7461
CDKN2C	-0.4938	-0.8396	-0.9095	-0.3372	-0.5475	-0.5643	-0.6783	-0.6724	-0.1233	-0.586	-0.4952	-0.2844	-0.725	0.0161	-0.0195	-0.6038	-0.7385	-0.6784	-0.2686	-0.4948	-0.1244	-0.3215	-0.5248	-0.2329	-0.5523	-0.7955	-0.515	-0.5553	-0.802	-0.5712	-0.6767	-1.0444	-0.595	-0.7131	-0.0728	-0.1139	-0.6807	-1.0159	-0.4326	-0.2163	-0.7181	-0.9093	-0.739	-0.3274	-0.615	-0.5176	-0.5782	0.3691	-0.3225
CDKN3	-0.8503	-1.0585	-0.6229	-1.7685	-1.016	-1.0267	-0.9598	-1.2707	-0.3809	-0.9076	-0.6419	-0.5945	-0.8791	-0.9047	-0.475	-0.9659	-0.6588	-0.6575	-0.6665	-0.9788	-0.8494	-0.7852	-1.0492	-0.6557	-0.569	-1.6876	-0.6791	-0.8002	-0.8724	-1.379	-0.7709	-1.0651	-1.1672	-1.353	-0.2729	-0.3332	-0.7673	-1.0212	-0.8502	-0.5552	-0.9835	-1.0165	-0.9226	-0.4962	-0.8529	-0.5363	-1.4511	-0.4228	-1.0664
CDS1	-1.1136	-1.0123	-0.7089	-0.4068	-0.9242	-0.5954	-0.4956	-0.2859	-0.4856	-0.5538	-0.7367	-0.8602	-0.6072	-1.0016	-0.6816	-0.9121	-0.4894	-0.5913	-0.5362	-0.5376	-0.9774	-0.8489	-0.6483	-0.4548	-0.9543	-0.4227	-0.7308	-0.8416	-0.7116	-0.7422	-0.8157	-0.5969	-0.521	-0.239	-0.8447	-0.5973	-0.2745	-1.0664	-1.3621	-0.6935	-1.2208	-0.7069	-0.2849	-0.445	-0.5347	-0.4343	-0.6108	-1.0596	-0.6307
CENPF	-0.4982	-0.5352	-0.2086	-0.3883	-0.7693	-0.4734	-0.81	-0.9202	-0.2559	-0.3615	-0.0847	-0.1654	-0.4129	-0.0524	0.4727	-0.5763	-0.5519	-0.7876	-0.4762	-0.4436	0.1085	-0.1064	-0.6483	-0.381	-0.2022	-1.0643	-0.3938	-0.5783	-0.319	-0.9732	-0.2713	-0.6672	-0.7468	-0.932	-0.1239	0.0399	-0.6164	-0.7149	-0.186	-0.1706	-0.1584	-0.6436	-0.4232	-0.0812	-0.654	-0.1136	-0.8838	0.4889	-0.2328
CENPM	-1.0788	-1.5789	-1.2712	-1.4675	-1.3434	-1.3735	-1.169	-1.557	-0.7254	-1.1685	-0.8245	-1.033	-1.3811	-1.1388	-0.9827	-1.368	-1.4218	-1.2647	-1.0133	-1.0222	-1.2427	-1.0137	-1.2106	-0.5639	-0.8672	-0.9094	-0.8508	-1.3644	-1.4508	-1.6422	-1.4567	-1.8328	-1.4957	-1.2482	-1.1797	-1.017	-1.0358	-1.6075	-0.9227	-1.2955	-1.308	-1.4602	-0.8896	-1.084	-1.4211	-0.9064	-1.4858	-1.0918	-1.0286
CEP55	-0.7456	-0.8652	-0.5594	-1.1665	-0.4471	-0.7537	-0.9598	-1.0088	-0.2966	-0.5996	-0.5823	0.0308	-0.6821	-0.4897	0.1487	-0.7817	-0.7574	-0.9849	-0.5362	-0.7569	-0.6733	-0.3016	-0.9318	-0.4548	-0.5776	-1.1078	-0.6134	-0.832	-0.839	-1.2073	-0.8309	-1.0868	-1.1171	-0.903	-0.4294	-0.0697	-0.6972	-0.9803	-0.4201	-0.2286	-0.5102	-1.0283	-0.9709	-0.6777	-0.8709	-0.5115	-0.9022	-0.0192	-0.5058
CFLAR	-0.2711	-0.633	-0.42	-0.1887	-0.6901	-0.5719	-0.1968	-0.5901	-0.4601	-0.7268	-0.6335	-0.4259	-0.4384	-0.3424	-0.5957	-0.4184	-0.3645	-0.3855	-0.0868	-0.4948	-0.546	0.0765	-0.6308	-0.0053	-0.4865	-0.4421	-0.5119	-0.436	-0.4521	-0.4427	-0.5816	-0.6042	-0.4103	-0.5023	-0.5254	0.0366	-0.439	-0.8293	-0.3567	-0.5174	-0.7244	-0.5993	-0.6895	-0.2657	-0.5208	-0.5907	-0.4968	-0.4842	-0.4846
CGI141	-0.9753	-1.3747	-1.25	-1.7685	-0.9242	-1.1236	-1.1295	-1.0429	-1.0499	-0.9676	-1.119	-0.9105	-1.1644	-1.1514	-0.8444	-1.2923	-1.0783	-1.1398	-0.8536	-1.0222	-1.1323	-0.8266	-1.0345	-0.6557	-1.1202	-0.9716	-1.0792	-1.1623	-1.2289	-1.2743	-1.3686	-1.3068	-1.3011	-1.1639	-0.9381	-1.1809	-1.3114	-1.4825	-1.061	-0.9945	-1.308	-1.4602	-1.2014	-1.1129	-1.0989	-1.0678	-1.3097	-1.2205	-0.9617
CHK1	-0.5962	-0.682	-0.8821	-1.2914	-0.7551	-1.049	-1.0289	-1.2707	-0.7737	-0.8938	-0.9603	-0.5836	-0.9488	-0.6221	-0.4123	-1.122	-1.0612	-1.189	-1.0133	-1.0457	-0.5369	-0.5713	-0.8883	-0.4882	-0.7899	-0.9886	-0.8378	-1.1331	-0.9607	-1.0846	-0.6226	-1.0813	-1.094	-1.0933	-0.6146	-0.6069	-0.7453	-0.9902	-0.7738	-0.6935	-0.5948	-0.8017	-0.9004	-1.0071	-1.0232	-0.6207	-1.1671	-0.5215	-0.7461
CHK2	-0.613	-1.0698	-0.9812	-0.7685	-0.603	-0.6697	-0.81	-0.9407	-0.2333	-0.6586	-0.5399	-0.5626	-0.677	-0.4733	-0.524	-0.8269	-1.0502	-0.831	-0.5874	-0.7099	-0.8182	-0.4649	-0.7192	-0.5059	-0.6397	-0.4944	-0.6703	-0.7239	-1.0248	-1.0054	-0.9869	-1.3879	-0.8752	-0.963	-0.8046	-0.658	-0.6738	-1.1589	-0.3843	-0.4302	-0.6602	-0.9622	-0.5247	-0.5419	-0.7537	-0.6054	-0.4444	-0.5336	-0.4846
CHMP4C	-1.1321	-0.431	-0.5637	-0.5644	-0.904	-0.3004	-0.4784	-0.2389	-0.3707	-0.5181	-0.0918	-0.5945	-0.5508	-0.1777	-0.1454	-0.2621	-0.5878	-0.8466	-0.6252	-0.2757	-0.4025	-0.4649	-0.6727	-0.196	-0.4912	-0.3451	-0.4772	-0.5836	-1.0828	-0.4204	-0.4556	-0.5573	-0.5926	-0.4353	-0.4708	-0.4642	-0.5031	-1.2307	-0.9034	0.0198	-1.0318	-0.7013	-0.3952	-0.445	-0.1401	-0.6967	-0.5827	-0.7798	-0.3225
CKMT1B	-1.3177	-1.7427	-1.25	-1.7685	-0.4471	-0.8027	-1.0599	-1.4778	-1.0499	-1.001	-0.4125	-1.1224	-1.3105	-0.411	-0.384	-1.1851	-1.1609	-0.888	-0.3765	-1.0457	-0.6378	-0.8054	-1.1499	-0.807	-1.3223	-0.8952	-1.1789	-1.0715	-1.3895	-1.5358	-1.9126	-1.6172	-1.0513	-1.353	-0.5508	-1.0987	-1.0203	-1.6993	-1.186	-0.9945	-1.8643	-0.9185	-0.3819	-1.2531	-0.7584	-0.6786	-1.1178	-0.6454	-0.9617
CKS1B	-0.2082	-0.1059	0.0561	0.4076	0.2248	0.1622	-0.1314	-0.2146	0.2746	-0.1413	0.1543	0.6066	-0.0283	0.4106	0.7475	0.0762	-0.0208	0.0777	0.1723	0.0882	0.4183	0.0872	-0.2106	0.0729	0.2583	0.2079	0.1473	-0.0184	-0.1144	-0.1857	0.1089	-0.0786	-0.0142	-0.0912	0.1362	0.4207	0.38	-0.1387	-0.1038	0.627	-0.0905	0.0104	0.142	0.05	-0.0594	0.306	-0.3122	0.5221	0.1201
CLDN1	-0.2337	-1.3747	-1.3681	-0.5644	-1.3434	-0.9212	-1.3451	-1.0171	-0.858	-0.9518	-1.5044	-0.9675	-1.2136	-0.7335	-0.8967	-0.7926	-0.5878	-0.1838	0.5252	-0.8696	-1.4246	-0.4201	-1.3075	-0.807	-0.555	-0.6541	-0.5665	-1.1726	-0.5461	-1.0913	-1.1954	-1.0151	-0.8005	-0.7923	-0.7413	-0.2644	-1.4924	-1.2669	-1.0891	0.1694	-0.3277	-1.0527	-0.0959	-0.7972	-1.2037	-0.6446	-1.6108	-0.8316	-1.2627
CLDN3	-0.914	-0.5007	0.1081	-0.4261	0.2587	0.4835	-0.2954	0.2039	-0.3707	0.1222	0.4102	0.3965	0.385	0.6468	0.4949	-0.2803	-0.0301	0.706	1.1543	0.3627	-0.0266	0.1777	-0.4822	-0.0111	-0.2197	0.1307	-0.1262	-0.1573	-0.6771	-0.3843	0.1655	-0.0742	-0.2881	-0.2183	0.4735	0.4815	0.6256	-0.0234	0.1041	0.491	-0.2149	-0.6106	0.4135	0.4471	0.1242	-0.1813	0.134	0.1916	0.145
CLDN4	-0.222	-0.0229	0.1806	0.307	0.5591	0.5585	0.7088	0.8072	-0.0499	0.6726	0.5635	0.5532	0.4096	1.0394	0.8273	0.1719	0.594	0.3546	0.8487	0.4579	0.2857	0.4214	0.228	0.1473	0.5874	0.5953	0.6226	0.2372	0.2712	-0.0426	0.3457	0.2646	0.2988	0.2401	0.208	0.7329	0.6338	-0.0039	0.2995	0.7124	-0.1303	-0.2863	0.5083	0.7341	0.5804	0.47	0.2146	0.3396	0.3378
CLDN7	-0.8406	-0.364	-0.0937	-0.0696	0.3147	0.7328	0.352	0.552	0.4024	0.3719	0.6408	0.436	0.5017	0.5998	1.0036	0.0308	0.3639	0.5389	0.3269	0.4935	0.2185	0.6799	0.4127	0.503	0.1778	0.548	0.2642	0.155	-0.0022	0.1956	0.2562	0.5004	0.3412	0.4298	0.225	0.7068	0.5231	0.0517	0.2689	0.8162	0.3238	0.271	0.5188	0.6411	0.3702	0.6642	0.3629	0.6538	0.4685
CLL1	-1.7156	-2.2198	-1.6692	-1.7685	-1.6444	-1.9298	-1.6462	-1.6539	-1.0041	-1.4447	-2.0485	-1.8213	-1.8334	-1.9839	-1.7097	-1.6902	-1.9533	-1.888	-1.4905	-1.5228	-1.7433	-1.2245	-1.8126	-1.108	-1.6745	-1.6084	-1.3086	-1.8927	-1.9279	-2.0524	-2.1045	-2.1338	-2.0793	-1.5493	-1.9681	-2.2601	-1.8757	-2.1516	-1.9641	-1.1706	-1.8643	-2.0465	-2.0253	-1.4292	-1.8191	-1.5907	-1.565	-1.7798	-1.5058
COL4a2	-0.1695	-0.314	-0.2398	-0.1665	-0.2597	-0.1374	-0.3978	-0.1431	-0.2117	-0.0747	-0.1606	-0.4962	-0.1344	-0.0851	-0.4014	-0.0598	-0.0966	-0.4534	-0.0811	0.0086	-0.3911	0.0738	-0.4624	-0.138	-0.3096	-0.3221	-0.2655	-0.3677	-0.0576	-0.3777	-0.5273	0.0237	-0.2042	-0.2482	0.1449	-0.1155	-0.0951	-0.7774	0.1498	0.3593	-0.155	-0.1584	-0.2849	-0.1791	-0.2538	-0.1813	0.118	0.1579	-0.2328
CRAT	-0.9027	-0.9354	-0.6692	-0.4675	-0.6444	-0.0202	-0.4578	-0.2813	0.3055	-0.4959	-0.6377	-0.5592	-0.4748	-0.67	-0.6954	-0.5535	-0.3059	0.3404	-0.1102	-0.3279	-1.0232	-0.5962	0.2335	0.4977	-1.3557	-0.7144	-0.9543	-0.2419	-0.485	-0.7514	-0.573	-0.9415	0.0182	-0.7131	-0.9871	-0.5317	-0.1653	-1.4112	-0.7738	-0.6265	-1.1319	-0.2223	0.0014	0.0112	-0.3817	-0.0947	-0.9418	-0.7238	-0.2445
CRYAB	0.0894	-0.293	-0.3681	0.1123	-0.904	-0.1974	-0.935	-0.3695	-0.557	-0.7862	-1.119	0.6082	-0.5585	0.8721	0.5903	0.8639	-0.5878	0.4217	0.0495	-0.2441	-0.3738	0.0277	-0.7263	-0.5059	0.5193	-0.6541	0.3938	-0.6285	-0.5444	-0.1023	-0.7687	-0.4604	-0.3832	-0.8503	0.5814	-0.8535	-0.831	-0.7962	-0.2198	1.183	-0.241	-0.7069	-1.3885	-0.9843	-0.5127	-0.455	-0.866	-0.6184	-0.7276
CSF1	-0.6073	-1.1407	-0.848	-0.7685	-1.4683	-1.0055	-0.767	-1.0799	-1.0041	-0.984	-1.2703	-0.903	-1.0552	-0.7798	-0.9563	-1.0567	-1.0668	-1.2445	-0.8536	-1.0705	-0.9774	-0.7659	-1.2106	-0.4882	-1.1739	-1.0855	-1.0792	-0.8464	-0.852	-0.8444	-1.0501	-0.9833	-0.7675	-1.1156	-1.366	-1.415	-1.1223	-1.3499	-0.6969	-0.6935	-1.1483	-1.2481	-0.8397	-0.534	-1.0887	-0.8917	-1.0599	-0.8633	-0.6928
CTLA4	-0.3415	-1.3236	-0.9095	-1.0696	-0.9454	-1.2138	-0.7837	-0.8523	-1.527	-1.4959	-1.0171	-1.1479	-0.792	-0.6961	-1.2837	-0.8269	-0.9665	-1.6838	-0.8214	-0.7447	-1.1597	-0.6091	-1.0802	-0.3299	-0.7994	-0.8814	-0.7409	-0.8563	-0.8724	-1.3293	-1.1143	-1.8328	-1.224	-1.353	-1.3081	-0.5834	-1.1419	-1.3615	-0.4263	-1.0323	-0.9505	-1.6611	-2.0253	-0.7061	-0.8833	-1.3275	-0.8326	-1.0494	-0.6765
CTNND2	-0.9497	-1.725	-1.4931	-1.0696	-1.9454	-0.4193	-1.2871	-1.2279	-0.557	-0.1711	-0.3388	-1.4623	-1.3811	-1.5689	-0.9827	-1.611	-1.3735	-1.3082	-1.0133	-0.6777	-1.4246	-1.5256	-0.5293	-0.3299	-1.7123	-0.5872	-1.1518	-1.0634	-1.3782	-0.6907	-0.9034	-1.0981	-0.913	-0.4306	-1.491	-0.959	-1.2145	-1.3276	-1.0891	-0.4109	-1.8643	-0.5756	-0.5679	-0.5886	-1.0062	-0.9886	-0.5965	-1.5367	-0.495
CTSL2	-1.3477	-1.708	-1.3418	-1.7685	-1.4683	-1.6288	-1.0763	-1.4543	-0.6819	-1.0372	-1.6505	-1.324	-1.4354	-1.3404	-0.9563	-1.1851	-1.7229	-1.1556	-0.7635	-1.187	-1.3601	-1.0485	-1.4324	-0.8448	-1.392	-1.1824	-1.5242	-1.4156	-1.7932	-1.6934	-1.78	-1.865	-1.5787	-1.0933	-1.0279	-1.1297	-1.5077	-1.8883	-1.1512	-0.7514	-1.1653	-1.7777	-1.1407	-1.2966	-1.2598	-0.9886	-1.4858	-1.4276	-0.7856
CXCL10	0.3271	-0.6916	-0.088	-1.7685	-1.1325	-0.8729	-1.3451	-0.7161	-0.6062	-1.1948	-0.7367	-0.3654	-0.6115	-0.2884	-0.2277	-0.2653	-0.8072	-1.8088	-0.8884	-0.9586	-0.7931	-0.2584	-1.2328	-0.6557	-0.6397	-0.6623	-0.6835	-0.3172	-0.799	-1.0846	-0.2748	-1.0758	-0.4718	-1.2183	-0.7962	0.4032	-0.667	-0.8923	-0.3207	-0.8184	-0.0649	-1.4292	-1.1045	-0.4681	-0.7265	-1.1928	-0.5438	-0.9047	-0.9317
CXCL11	-0.0529	-0.9676	-0.3574	-1.2914	-0.4611	-1.0725	-1.3451	-0.3676	-0.7031	-1.285	-0.8117	-0.3611	-0.1802	-0.1929	0.4927	-0.2073	-0.8705	-1.5077	-0.9262	-0.3665	-0.689	-0.0983	-0.6031	-0.6557	-0.9828	-0.5605	-0.7838	-0.2799	-0.7762	-0.9837	-0.4386	-1.1156	-0.7435	-1.353	-0.3614	0.7911	-0.7759	-1.0212	-0.2967	-0.3924	0.3007	-1.6875	-1.2014	-0.546	-0.4321	-1.1384	-0.3475	-0.7798	-0.4644
CXCL13	0.0428	-1.1317	-0.0233	-1.2914	-1.1325	-2.0267	-0.1711	-0.8466	-1.101	-1.4959	-0.742	-0.4334	-0.4129	-0.579	-0.5533	-0.5258	-0.7547	-1.5455	-0.3443	-0.903	-0.7019	-0.132	-0.7873	1.0031	-0.6892	-1.0643	-0.645	-0.3518	-0.8109	-0.8368	-0.5831	-2.0247	-0.1348	-1.2804	-0.8787	0.2478	-1.0684	-1.2669	0.0249	-0.5685	-0.5025	0.019	-1.6573	-1.0568	-0.8084	-1.6699	-0.1688	-0.6222	-0.0434
CXCL17	-1.2385	-1.8442	-1.5723	-1.4675	-0.7841	-1.3277	-1.2871	-1.3352	-0.858	-1.2528	-0.9102	-1.324	-0.7307	-1.3606	-1.2837	-1.7871	-0.2013	0.1332	-0.1967	-1.0969	-1.7086	-0.6225	-1.4702	-0.8862	-0.776	-1.4323	-0.8508	-1.4948	-0.6114	-1.366	-1.8546	-1.8328	-1.0001	-0.7042	-0.9619	-0.6635	-1.199	-1.6075	-1.3621	-1.1706	-0.0691	-1.9374	-1.16	-1.7302	-0.2509	-0.6967	-1.3609	-1.5689	-1.0664
CXCL9	0.8378	-0.5165	0.4221	-1.0696	0.0546	-1.1103	-0.7752	0.1678	-0.828	-1.0565	0.0352	-0.0259	0.247	0.4175	-0.5687	0.2811	-0.2449	-1.5077	-0.6252	-0.0338	-0.3027	0.7068	0.1416	0.318	-0.2824	-0.3531	0.0364	0.2258	-0.1818	-0.3883	0.1374	-1.4738	-0.2565	-1.2804	0.1038	0.7776	-0.3593	-0.9341	0.9791	0.0091	0.2263	-1.3118	-1.6573	0.1245	0.2193	-1.1928	0.1443	0.1226	0.1097
CXCR1	-1.7156	-2.2198	-1.618	-1.7685	-1.5475	-2.0267	-1.3773	-1.6917	-1.0041	-1.1948	-1.6091	-2.0644	-1.6573	-1.7798	-1.4086	-1.8451	-1.4092	-1.7418	-0.9676	-1.187	-1.8225	-1.2825	-1.6665	-0.8448	-1.7994	-1.6876	-1.5911	-1.7544	-1.9279	-1.9433	-2.0587	-2.28	-2.2554	-1.3944	-1.734	-1.658	-2.0006	-2.0266	-1.3621	-1.2955	-1.6602	-2.5906	-1.7243	-1.6211	-1.5461	-1.5907	-1.6619	-1.8378	-0.9939
CXCR2	-1.2385	-1.9468	-1.5309	-1.7685	-1.5475	-1.7837	-1.236	-1.9549	-1.527	-1.7	-1.8054	-1.8213	-1.6115	-1.6037	-1.5336	-1.7871	-1.154	-1.6838	-1.2686	-1.8239	-1.7811	-1.5256	-1.8126	-1.2841	-1.5776	-1.6084	-1.5564	-2.0177	-1.7652	-1.7836	-2.2136	-2.1338	-1.7783	-1.7923	-1.7718	-1.658	-1.8409	-2.0846	-1.3621	-1.2286	-1.7851	-2.0465	-1.9004	-1.6211	-1.944	-1.3275	-1.6108	-1.7798	-1.1078
CXCR7	-0.8917	-1.1884	-1.016	-0.6894	-1.0423	-0.7311	-0.7923	-0.5658	-0.9249	-1.0187	-0.2144	-1.3442	-1.1344	-1.2849	-1.4464	-0.9343	-0.9199	-0.9435	-0.8536	-0.3187	-1.3454	-0.8054	-1.2328	-0.8862	-1.1739	-0.4371	-0.9144	-1.0882	-0.7932	-1.0913	-0.9284	-0.7434	-0.7893	-0.932	-1.2334	-1.2187	-0.6431	-1.4673	-1.2652	-0.7312	-1.4171	-1.0165	-0.6451	-0.3822	-0.7265	-0.6967	-1.1178	-0.9047	-1.0664
CXXC5	-0.2458	-0.5715	0.1387	-0.1887	-0.1637	0.506	-0.1202	0.2979	0.4125	0.1574	0.318	-0.404	0.1192	-0.1804	-0.7025	-0.4422	-0.2028	-0.2647	0.2027	0.6717	-0.4589	0.071	0.19	0.326	-0.7045	0.3236	-0.1238	-0.0354	-0.4166	0.037	-0.2553	0.2611	0.2225	0.3055	-0.2221	-0.2207	0.2987	0.0207	-0.0271	-0.2103	-0.3537	0.1225	0.4028	0.5416	0.2699	0.5282	0.1916	-0.543	-0.004
CYFIP2	-0.7778	-1.1101	-0.6229	-0.6546	-1.1003	-0.6994	0.0626	-0.5344	-1.0499	-0.8675	-0.1866	-0.9852	-0.536	-1.0701	-0.9964	-0.7557	-1.1404	-1.1398	-0.3655	-0.5934	-1.0743	-0.3352	-0.9675	0.1051	-1.0055	-0.3653	-0.9543	-0.9965	-1.0348	-1.0054	-1.2327	-0.4539	-0.656	-0.39	-0.734	-0.8451	-0.831	-1.4673	-0.1824	-0.9275	-0.9005	-1.3731	-0.4417	-0.3298	-0.7584	-0.5237	-0.5236	-0.5558	-0.4176
DDB2	-0.9753	-1.1687	-1.0951	-0.7685	-1.2922	-0.8653	-0.7509	-0.858	-0.7031	-0.9676	-0.8581	-1.0432	-0.9988	-1.1388	-1.1656	-1.1717	-1.1752	-1.1098	-1.0133	-0.6197	-1.0516	-0.7474	-1.1314	-0.381	-0.8729	-0.7431	-0.8574	-1.0476	-1.0885	-0.7302	-1.2327	-1.0758	-0.9179	-0.6868	-0.6765	-0.889	-0.9817	-1.2054	-0.6854	-1.1194	-1.1319	-1.0224	-0.7316	-0.626	-1.1201	-0.7061	-0.8246	-0.8975	-0.9317
DHX40	-0.7085	-0.8774	-0.7462	-0.1153	-0.715	-0.525	-0.2532	-0.246	-0.527	-0.2591	-0.2128	-0.6211	-0.2224	-0.5039	-0.9315	-0.6946	-0.7103	-0.6424	-0.5526	-0.0783	-0.5998	-0.4116	-0.3845	-0.2141	-0.6568	-0.2827	-0.5564	-0.5103	-0.5461	-0.4535	-0.6785	-0.2133	-0.3121	-0.4031	-0.7128	-0.6919	-0.2781	-0.2726	-0.6024	-0.3924	-0.7503	-0.4635	-0.3852	-0.27	-0.4233	-0.297	-0.4444	-0.7744	-0.5058
DKK3	-0.8406	-1.0226	-1.0537	-0.5381	-0.6901	-0.4556	-0.9115	-0.4321	-0.4021	-0.3162	-0.6963	-1.1479	-0.3444	-0.7798	-1.0254	-0.4754	-0.3656	-0.5077	-0.6252	-0.1051	-1.0516	-0.4116	-0.7263	-0.74	-0.9024	-0.177	-0.6972	-0.7239	-0.7338	-0.6934	-0.9065	-0.2193	-0.3134	-0.5814	-0.5122	-0.7098	-0.4777	-0.8805	-0.6024	-0.6113	-0.9505	-0.7393	-0.7542	-0.5667	-0.3837	-0.1785	-0.7017	-0.6336	-0.8291
DLL1	-1.0466	-1.2717	-1.2105	-0.5381	-0.9912	-0.8027	-0.7589	-0.9622	-0.9249	-0.9218	-0.943	-1.6664	-1.1802	-1.0016	-1.3117	-1.1717	-0.9447	-0.7945	-0.5696	-1.0457	-1.5672	-0.7852	-1.2811	-0.74	-1.2485	-1.0855	-1.0905	-1.1938	-1.0717	-0.8406	-0.9943	-1.1097	-0.908	-1.0326	-1.0972	-0.5926	-1.2145	-1.5873	-0.6631	-1.0737	-0.995	-1.2581	-0.9839	-1.1282	-1.3242	-0.8775	-1.0879	-1.1777	-1.0286
DLL4	-0.9886	-1.1317	-1.016	-0.6546	-1.0423	-0.546	-0.6919	-0.7741	-0.4359	-0.7	-0.9973	-1.2193	-0.9303	-0.7744	-0.9437	-0.942	-0.9119	-1.0306	-0.7371	-0.5451	-1.0666	-0.8972	-0.9801	-0.5244	-1.1516	-0.9394	-0.9543	-1.0882	-0.7545	-0.9837	-1.1503	-0.9145	-0.824	-0.602	-1.0889	-0.9177	-0.8721	-1.2669	-0.9641	-0.6113	-1.0192	-0.8746	-0.6636	-0.835	-0.6887	-0.9064	-0.7017	-0.5825	-0.9317
DLX3	-1.5396	-1.8442	-1.3681	-1.7685	-1.2051	-1.4527	-1.4121	-1.2417	-1.101	-1.3576	-1.2888	-1.2685	-1.5324	-1.6828	-1.3417	-1.2588	-1.9119	-1.5455	-0.7635	-1.1249	-1.5672	-1.2245	-1.5116	-0.807	-1.7123	-1.3451	-1.5564	-1.5405	-1.7932	-1.7214	-1.9126	-2.2008	-1.816	-1.3152	-1.6371	-1.959	-1.3214	-1.8158	-1.4201	-0.8695	-1.7181	-2.5906	-1.3263	-1.2966	-1.6808	-1.2897	-1.15	-1.5068	-0.9939
DNAPK	0.3824	0.2163	0.4439	0.1505	0.3086	0.6447	0.2692	0.2852	0.2212	0.0767	0.6705	0.3762	0.4476	0.9067	0.7744	0.2611	0.0321	0.2041	0.3567	0.4872	0.6165	0.6731	0.2405	0.6604	0.2625	0.092	0.2687	0.3077	0.0134	0.1359	0.1026	0.252	0.2433	0.1409	0.4208	0.3749	0.0994	-0.0772	0.3909	0.9027	0.234	0.281	0.3633	0.2927	0.0695	0.3293	0.1034	0.8414	0.6593
DRAP1	0.1699	-0.2347	0.0087	-0.0873	-0.0343	0.2451	0.0908	0.2572	0.2947	0.2106	-0.0595	0.0437	0.331	0.2607	0.3115	0.2091	-0.0213	0.0952	0.0658	0.3646	-0.1751	0.3053	0.0716	0.3763	-0.1516	0.2705	0.0234	0.2348	-0.018	0.0083	-0.1407	0.1197	0.0958	0.1422	0.1069	0.4715	0.1971	-0.1049	0.2414	0.2527	-0.0567	0.0185	0.2051	0.4212	0.0907	0.2321	0.1391	0.0463	0.2632
DTL	-0.8217	-0.9586	-0.5348	-0.4898	-0.5304	-0.9212	-0.868	-1.131	-0.4727	-0.9676	-0.3953	-0.6842	-1.0318	-0.3753	-0.4309	-1.1988	-0.9363	-0.6678	-0.6665	-0.7447	-0.5325	-0.7297	-0.8303	-0.6309	-0.5984	-0.7144	-0.6211	-0.9037	-0.6597	-1.1267	-0.4953	-0.9577	-1.0123	-0.6462	-0.6518	-0.5525	-0.4259	-0.9429	-0.7337	-0.7726	-0.6602	-0.896	-0.4305	-0.79	-0.9818	-0.3911	-0.9418	-0.418	-0.6928
Decorin	0.4152	0.338	0.5285	1.327	-0.0423	0.5924	-0.0503	0.5558	-0.0264	-0.2229	-0.2322	-0.0309	0.3992	0.1032	-0.4922	0.3243	0.6734	0.5958	0.0324	0.7177	-0.3368	0.4013	0.3838	0.3366	0.2139	0.8096	0.5677	0.7372	0.5431	0.9227	0.5223	0.8203	0.9354	0.3241	-0.0461	0.1264	0.3264	0.163	-0.0862	0.0127	-0.3128	0.4538	-0.3689	0.0968	0.6931	0.7739	0.1366	0.2521	0.4211
E2F1	-1.1716	-0.9354	-0.8241	-1.0696	-0.613	-0.9475	-0.935	-1.3181	-0.6617	-0.8549	-0.6549	-0.8152	-0.7664	-0.4787	-0.7554	-1.009	-1.0239	-0.8794	-0.6252	-1.1249	-0.5672	-0.8054	-1.0802	-0.6309	-0.5893	-0.7633	-0.6058	-1.1623	-1.1432	-1.3924	-0.7754	-1.0924	-1.2447	-0.6385	-0.4572	-0.4642	-0.6244	-1.1036	-0.8028	-0.6757	-0.7503	-1.1063	-0.7542	-0.7493	-0.8897	-0.5907	-1.0879	-0.593	-0.9617
E2F5	-0.6246	-0.8241	-0.2605	-0.6894	-1.2051	-0.4615	-0.6048	-0.8355	-0.6062	-0.5601	-0.6013	-0.633	-0.6525	-0.3404	-0.4123	-0.6257	-0.8814	-1.1398	-0.5526	-0.6382	-0.4801	-0.4116	-0.7712	-0.2629	-1.0377	-0.5115	-1.1021	-0.8002	-1.0662	-0.7044	-0.4417	-0.5673	-0.8662	-0.6462	-1.0808	-0.6117	-0.7589	-1.1304	-0.7088	-0.5965	-0.882	-0.6387	-0.5579	-0.5976	-0.9979	-0.9064	-0.866	-0.611	-0.4266
ECHDC1	-0.3603	-0.8725	-0.222	-0.3536	-0.8847	-0.4035	-0.1391	-0.6839	-0.6617	-0.2654	-0.4252	-0.024	-0.3193	-0.4953	-0.3511	-0.2293	-0.6129	-0.8794	-0.4905	-0.2076	-0.8448	-0.1364	-0.804	-0.0288	-0.4936	-0.4134	-0.4885	-0.4156	-0.3597	-0.3177	-0.7183	-0.166	-0.4578	-0.4259	-0.2047	-0.1032	-0.3582	-0.7594	-0.197	-0.3924	-0.8151	-0.6535	-0.3038	-0.35	-0.209	-0.3395	-0.3889	-0.0484	-0.495
EDG2	-0.7778	-1.1407	-0.9095	-0.5133	-1.4683	-0.8294	-0.3545	-1.0896	-0.6617	-0.8426	-1.4201	-1.2685	-0.7855	-0.7097	-1.4878	-1.2278	-1.0138	-0.8709	-0.7371	-0.8096	-1.3311	-0.7852	-1.0202	-0.5639	-1.1739	-0.5872	-0.813	-0.8181	-1.1368	-0.6645	-0.9382	-0.9297	-0.6244	-0.609	-1.3818	-0.8621	-0.9681	-1.2485	-0.8849	-0.9597	-1.4171	-0.8704	-1.8035	-0.9733	-0.974	-0.8248	-1.3609	-1.0297	-1.0664
EFNA1	-0.3446	-0.6804	-0.7334	0.307	-0.2336	0.4255	-0.1202	-0.0255	0.4816	0.1313	0.1391	0.1609	-0.0295	0.3887	0.4967	-0.1988	-0.4006	-0.1245	-0.0281	0.2719	-0.0023	0.0397	-0.1	-0.3064	-0.0335	0.2133	-0.0094	-0.2264	0.1153	-0.2472	-0.4836	-0.4552	-0.0148	-0.2068	-0.0939	0.2538	0.2279	-0.2882	-0.2481	0.5073	-0.2111	-0.1823	0.0027	0.1759	-0.2266	0.4713	-0.031	0.0221	-0.1347
EFNA3	-0.8917	-0.9926	-0.9388	-0.8654	-0.5744	-0.6511	-1.1488	-0.9622	-0.5128	-1.3198	-1.1065	-0.625	-1.0675	-0.1887	-0.0646	-0.7264	-0.5641	-0.2881	-0.1614	-0.7328	-0.7361	-0.4464	-0.4987	-0.409	-0.3019	-0.8302	-0.515	-0.5731	-0.3268	-0.8601	-0.8439	-1.28	-0.4277	-1.1639	-0.792	-1.1297	-0.9095	-0.8328	-0.9429	-0.5174	-1.7181	-0.4016	-1.0875	-1.084	-0.5549	-0.4938	-1.2033	-0.7191	-0.5515
EFNB2	-0.831	-0.875	-0.848	-0.2371	-0.8315	-0.5643	-0.6587	-0.1878	-0.6062	-0.6136	-0.5399	-0.934	-0.3994	-0.7483	-0.8646	-0.9578	-0.2748	-0.7418	-0.6252	-0.5686	-1.0516	-0.2245	-0.8584	-0.4882	-0.9828	-0.7955	-0.5665	-0.8416	-0.6114	-0.402	-0.7665	-0.6229	-0.4864	-0.3374	-0.9324	-0.1737	-0.0158	-0.9127	-0.2829	-0.3255	-0.5219	-0.4523	-0.2569	-0.7003	-0.6887	-0.8006	-0.5873	-0.4041	-0.7856
EGF	-1.7156	-2.2198	-1.7941	-1.2914	-1.1673	-0.7775	-1.1902	-0.5513	-1.159	-1.0565	-1.3081	-0.9504	-0.8955	-0.8377	-1.3417	-1.6902	-1.3622	-0.7357	-0.5204	-1.1249	-1.3311	-1.4287	-1.2811	-0.6074	-1.4527	-1.0855	-1.2724	-2.3187	-1.714	-0.8805	-0.7963	-1.6365	-1.2554	-1.6954	-1.366	-1.3058	-2.9548	-1.3276	-1.0099	-0.9945	-1.9612	-1.4766	-1.7243	-1.2329	-1.0887	-1.2227	-1.1671	-1.6829	-0.9617
EGFL7	-0.6876	-1.0123	-0.7941	-0.6224	-0.5652	-0.4644	-0.4231	-0.3848	-0.5892	-0.2258	-0.6171	-0.637	-0.5546	-0.5155	-0.8066	-0.8978	-0.7103	-0.8161	-0.5874	-0.4034	-0.9836	-0.7852	-0.7712	-0.4548	-1.1202	-0.6623	-0.7952	-1.1056	-0.7213	-1.0342	-1.1837	-0.9789	-0.7747	-0.7223	-0.7679	-0.8287	-0.7817	-1.0972	-0.6524	-0.3924	-0.8731	-1.1926	-0.1277	-0.3552	-0.6615	-0.4712	-0.5738	-0.4276	-0.6165
EGFR	-0.5695	-0.6429	-0.9702	-0.061	0.9739	-0.6943	-0.6104	-1.1533	-0.9249	-0.6136	-1.2356	-0.5872	-1.0801	-0.9425	-0.8066	-0.4807	-0.4414	0.1566	-0.1351	-0.7328	-0.5003	-0.3147	-1.0064	-0.5851	-0.3256	-1.0063	-0.4223	1.2623	-0.6171	-0.5137	-0.4173	-0.8551	-0.6699	-1.0933	-0.1014	-0.2494	-1.041	-1.0376	-0.4139	-0.3747	1.1704	-0.9231	-1.272	-1.3712	-0.9663	-0.8125	-1.264	-1.0701	-0.9037
EHF	-0.9256	-1.0191	-0.6746	-0.7271	-0.7551	-0.1664	-0.0916	-0.2107	0.1031	-1.0187	-1.0595	-1.0982	-0.2873	-0.1388	-1.5336	-1.3478	-0.6311	-0.1026	-0.148	-0.6197	-0.7851	-0.7297	-0.3355	-0.2629	-0.6745	-0.8952	-0.6703	-0.6168	-0.6533	-0.8331	-0.4104	-1.865	-0.4938	-1.2804	-0.3289	-0.0466	-0.7562	-1.0909	-0.3787	-1.0323	-0.4594	-1.0655	-0.4342	-0.3249	-0.7728	-0.245	-1.6619	-0.4374	-0.5763
EIF4EBP1	-0.3446	-0.5059	-0.1507	-0.4261	0.4256	0.0605	-0.1753	-0.1182	-0.1291	0.5591	-0.08	0.4735	-0.2613	0.212	0.2446	-0.1104	-0.2381	-0.0671	-0.0133	0.2292	-0.0524	0.2245	-0.1033	-0.1619	-0.2121	0.6375	-0.2231	-0.1388	-0.0989	-0.2805	-0.3802	0.3567	-0.221	-0.264	0.0705	0.0823	0.1435	-0.371	-0.138	0.5618	-0.0775	-0.0943	-0.2124	-0.1251	-0.2436	-0.0656	-0.2052	-0.1591	0.4877
ELF3	-0.3571	-0.308	-0.0172	0.9373	0.1929	0.5214	0.6595	0.5666	0.7578	0.414	0.4436	0.5123	0.2434	0.5656	0.4032	0.132	0.206	0.3521	0.6629	0.5192	0.4026	0.6997	0.3535	-0.1153	0.1685	0.4926	0.2273	0.2396	0.5071	-0.2386	-0.0852	0.3573	0.3913	0.1547	0.3436	0.465	0.8206	-0.1537	0.1565	0.6236	0.3788	-0.0253	0.3549	0.7655	0.1394	0.6662	0.2189	0.2191	0.1149
ELF5	-0.7862	-0.4381	-1.317	-0.4898	-1.6444	-0.966	-1.2871	-0.2722	-0.3607	-1.3989	-1.2192	-0.9182	-0.6478	0.7915	-0.1376	-0.6732	-1.5062	-0.9242	-0.6665	-0.8239	-0.0225	0.4464	-1.2811	-1.108	-0.8294	-1.1824	-0.9299	-1.4341	-1.5714	-0.9244	-1.3184	-1.8328	-1.3134	-1.4401	-0.6609	0.1507	-1.9134	-1.651	-0.1413	-0.0484	-0.5589	-1.5492	-1.2983	-1.0313	-0.8588	-1.4146	-1.4511	0.9955	-0.8525
EMP3	-0.3148	-0.8329	-0.5192	-0.6546	-0.6337	-0.4796	-0.3037	-0.5628	-0.5128	-0.6355	-0.7211	-0.7421	-0.424	-0.5185	-0.607	-0.4807	-0.607	-0.8235	-0.3994	-0.2479	-0.8402	-0.132	-0.5525	-0.0411	-0.5864	-0.3653	-0.4248	-0.6591	-0.4669	-0.6009	-0.7203	-0.7409	-0.4882	-0.654	-0.6671	-0.4856	-0.5267	-0.9297	-0.1253	-0.4402	-0.7924	-0.7677	-0.8122	-0.4292	-0.5073	-0.4658	-0.4283	-0.4787	-0.4176
EMSY	-0.8036	-1.0191	-0.7398	-0.8143	-1.1003	-0.6794	-0.5568	-0.7331	-0.5728	-0.1485	-0.7697	-0.9589	-0.6203	-0.8503	-0.9563	-0.9659	-0.9577	-0.7177	-0.7123	-0.7958	-0.9964	-0.5836	-0.692	-0.4548	-1.0909	-0.4323	-0.946	-0.4991	-0.7045	-0.7273	-0.9415	-0.6079	-0.6931	0.065	-0.745	-0.5655	-0.8757	-1.1738	-0.7211	-0.9275	-0.9722	-0.8582	-0.6829	-0.5379	-0.916	-0.5765	-0.7137	-0.8078	-0.8291
ENG	-0.0095	-0.1935	0.0592	0.064	-0.2421	-0.0344	-0.0098	-0.0628	-0.0903	-0.1948	-0.2339	-0.1125	0.1241	0.1452	-0.3031	-0.1279	-0.0568	-0.3966	-0.2194	0.0531	-0.3753	0.0898	-0.3102	0.1513	-0.2445	-0.1691	-0.135	-0.3087	0.0075	-0.0077	-0.3021	-0.0852	0.0574	-0.0955	-0.1848	-0.067	-0.0099	-0.537	-0.138	-0.1392	-0.4049	-0.2023	-0.3441	0.0342	-0.0958	-0.1308	0.1225	0.1151	-0.095
ENTPD3	-1.5907	-1.8677	-1.3681	-1.7685	-1.5475	-1.3066	-1.4499	-1.6917	-0.858	-0.9518	-2.0485	-1.625	-1.4074	-1.6414	-1.7097	-1.611	-1.3099	-1.3565	-0.3994	-0.8386	-1.8225	-1.2825	-1.4324	-0.807	-1.6076	-1.6084	-1.6703	-1.5654	-1.0348	-1.4351	-1.6608	-1.9375	-1.5352	-1.4913	-1.5579	-1.1809	-2.1767	-2.0846	-1.5662	-1.1194	-1.6602	-1.5299	-1.3563	-1.4962	-0.7728	-0.9217	-1.866	-1.7798	-1.3297
ENTPD5	-1.0024	-1.31	-1.0408	-0.5133	-0.6901	-0.5643	-0.2659	-0.6028	-0.112	-0.5125	-0.5202	-0.8956	-0.5987	-0.9926	-0.7635	-1.0181	-1.0502	0.0445	0.1595	-0.5686	-1.0821	-0.5594	-0.6308	-0.1303	-1.0294	-0.2931	-0.885	-0.809	-1.1769	-0.7903	-1.3106	-1.1097	-0.7605	-0.537	-0.8638	-0.7549	-1.0358	-0.9474	-0.7088	-0.5685	-0.8731	-1.1282	0.6708	-0.0925	-0.8357	0.0114	-0.4477	-0.7191	-0.7099
EOMES	-1.2634	-2.0815	-1.4931	-1.7685	-1.5475	-1.6288	-1.4913	-1.6539	-1.226	-1.7	-1.7474	-1.7633	-1.4354	-1.9839	-1.6427	-1.6488	-1.9533	-1.5455	-1.2686	-1.3467	-1.9194	-1.0485	-1.5573	-0.7101	-1.6076	-1.6084	-1.5564	-1.7544	-2.1242	-1.8975	-2.0587	-2.3769	-1.9543	-1.6162	-2.0351	-1.4819	-1.4363	-2.0266	-0.8028	-1.4716	-1.8643	-2.1134	-2.0253	-1.4962	-1.6808	-1.6699	-1.4511	-1.7798	-1.1536
EPCAM	-0.8406	-0.2331	-0.2958	-0.2003	0.1228	-0.0501	0.2189	-0.0264	0.0373	-0.0098	-0.0742	0.3593	0.3979	0.187	0.4104	0.0283	0.2288	0.6821	0.1908	0.1446	0.0934	-0.1409	-0.2915	-0.0473	-0.2365	0.0496	-0.22	-0.2708	-0.3738	-0.1968	-0.0852	-0.2346	-0.094	-0.308	0.2234	0.6065	0.1431	-0.3844	-0.1098	0.2164	-0.0204	-0.4902	0.4808	-0.0036	-0.0604	0.0445	-0.085	-0.2629	-0.0006
EPHA4	-0.655	-0.9991	-0.7089	-0.3883	-1.3434	-1.0847	-0.8192	-0.907	-1.0041	-1.0767	-1.2703	-0.5872	-1.0318	-0.579	-1.3739	-0.8451	-0.5677	-0.8967	-0.4361	-0.9788	-1.2204	-0.7852	-1.0802	-0.5244	-0.9613	-0.8551	-0.8574	-0.8368	-1.106	-0.9837	-1.1094	-1.1594	-1.065	-0.9964	-1.132	-0.8709	-0.9958	-1.7536	-0.2829	-0.9945	-0.9722	-1.4602	-1.3563	-0.8678	-1.0409	-0.7778	-1.1336	-1.0108	-1.0286
EPPK1	-0.7379	-0.3648	-0.1189	-0.3372	-0.1097	0.5356	-0.3577	0.146	-0.5128	-0.2114	0.2382	-0.1261	0.163	-0.1643	-0.6305	0.1352	0.1696	0.2117	-0.0645	-0.2111	-0.515	-0.1782	-0.0259	0.1432	-0.5606	0.5171	-0.3105	0.4048	-0.6409	-0.011	0.0485	-0.419	0.2979	-0.0784	0.0465	-0.0479	0.2017	-0.3746	-0.0373	0.2608	-0.2308	0.3833	-0.4196	-0.417	-0.0887	-0.2166	-0.9522	0.0178	0.3821
ERBB2	-0.2979	-0.4301	-0.28	0.6044	0.2174	0.2705	0.3721	0.4295	0.2314	0.6032	0.5552	0.0454	0.1773	-0.0722	0.0385	0.1843	0.0805	0.295	0.268	0.4066	-0.2226	0.1395	0.3523	0.4812	-0.1034	0.3843	0.6848	0.3178	1.4288	0.1286	0.1585	0.2309	0.2232	0.325	0.4466	0.1532	0.3434	-0.3034	-0.3787	0.319	-0.2732	0.2451	0.3952	0.3256	0.1911	0.5068	0.597	-0.0136	0.2866
ERBB3	-0.9256	-1.1229	-0.59	-0.2003	-0.4756	0.0442	0.133	0.0296	-0.0264	-0.0335	-0.055	-0.436	-0.3062	-0.3307	-0.5384	-0.7926	-0.482	0.0988	-0.1894	0.0315	-0.5819	-0.2951	-0.1672	-0.0537	-0.5415	0.425	-0.3628	-0.0272	-0.6815	-0.3856	-0.4243	-0.132	0.0065	-0.1319	-0.5079	-0.1975	-0.3114	-0.4165	-1.3109	-0.3333	-0.8731	-0.4203	0.2969	0.4379	-0.3295	0.2939	0.208	-0.4654	-0.1784
ERBB4	-1.4146	-1.9188	-1.4931	-0.9904	-1.9454	-0.5643	-1.7923	-0.4342	-0.4727	-0.7	-0.7529	-1.7122	-0.8054	-0.8568	-1.7888	-1.9121	-1.397	-1.7418	-0.8536	-0.3767	-1.9194	-1.6505	-1.1136	-1.0411	-1.7994	-0.0602	-1.0905	-0.7427	-1.9279	-1.1267	-0.998	-1.7748	-0.3832	-0.3262	-1.6091	-1.959	-1.0203	-1.4983	-1.788	-1.1194	-1.7181	-0.8088	0.0161	-1.144	-1.4917	-0.7254	-0.4347	-1.9839	-0.7856
EREG	-1.2634	-1.5914	-1.3962	-1.7685	-1.5475	-1.4826	-1.2608	-1.557	-0.9627	-1.0767	-2.0485	-1.6664	-1.5701	-1.6828	-1.2837	-1.5441	-0.9363	-1.5869	-0.9262	-1.301	-1.4801	-1.1276	-1.1499	-0.7101	-1.7123	-1.7845	-1.4398	-1.6197	-1.7389	-1.4996	-1.78	-2.0758	-1.4425	-1.3152	-1.5828	-1.6069	-0.2576	-2.0846	-1.5662	-0.9945	-1.2015	-1.7777	-1.4232	-1.4962	-1.4	-0.6364	-1.4511	-1.3027	-0.8291
ERK1	-0.4039	-0.3154	-0.455	-0.1058	-0.4756	0.2351	-0.0289	-0.0096	-0.1408	0.0559	-0.0572	-0.2755	-0.101	-0.1314	-0.2113	-0.3304	-0.3259	-0.214	0.0236	0.1039	-0.5392	-0.0449	-0.2636	0.1966	-0.1505	0.1159	-0.0575	-0.2493	-0.3268	-0.0631	-0.4941	-0.2208	-0.091	0.045	-0.3121	-0.0374	0.0136	-0.4872	-0.1316	-0.2675	-0.4202	-0.0734	-0.0297	0.3592	0.0329	-0.0571	0.1485	-0.2342	0.0128
ERK2	-0.2558	-0.4061	-0.3522	-0.2245	-0.6232	-0.4061	-0.0864	-0.2798	-0.2559	-0.4167	-0.3452	-0.33	-0.3735	-0.2629	-0.649	-0.2752	-0.3523	-0.3292	-0.2117	-0.3098	-0.3993	-0.4116	-0.3326	0.0329	-0.4865	-0.0521	-0.48	-0.1237	-0.25	-0.196	-0.1889	-0.3769	-0.2013	-0.236	-0.3851	-0.2644	-0.293	-0.8091	-0.3256	-0.2955	-0.7639	-0.2288	-0.168	-0.292	-0.4892	-0.1514	-0.422	-0.3818	-0.3918
ERN1	-0.3063	-0.6758	-0.6638	-0.1887	-0.4756	-0.4674	-0.3674	-0.2844	-0.5417	-0.1365	-0.2128	-0.7914	-0.2811	-0.3404	-0.6305	-0.4649	-0.4592	-0.4631	-0.1415	-0.4881	-0.4821	-0.1148	-0.3241	-0.0349	-0.6603	-0.4181	-0.4476	-0.3581	-0.4328	-0.3449	-0.5363	-0.4779	-0.2199	-0.5814	-0.6733	-0.2623	-0.4376	-0.0535	-0.138	-0.2608	-0.6442	-0.7912	-0.2569	-0.292	-0.3979	-0.6207	-0.3775	-0.611	-0.2566
ERN2	-2.4938	-2.5209	-1.9702	-1.7685	-1.7693	-1.3983	-1.7131	-2.131	-1.0499	-1.3989	-2.0485	-1.5203	-1.7664	-1.5689	-2.0107	-1.9912	-0.4835	-1.6838	-1.2686	-1.6989	-2.0443	-1.5256	-1.6665	-1.8862	-2.1516	-1.6084	-1.8252	-2.0968	-1.9693	-1.8975	-2.3598	-2.3769	-2.5564	-1.5493	-1.0351	-1.8621	-2.2559	-2.3276	-1.788	-1.1194	-1.7851	-2.5906	-1.9004	-2.0982	-1.7679	-1.4658	-1.6108	-1.9047	-1.3297
ESM1	-0.7614	-1.0295	-1.0809	-0.4261	-0.2421	-0.5182	-0.868	-0.7119	-0.0799	-0.026	-0.2739	-1.0132	-0.5987	-0.3545	-0.8157	-0.5696	-0.8564	-0.4346	-0.7371	-0.3098	-0.613	-0.7127	-0.8126	-0.5851	-1.0461	-0.6541	-0.9713	-0.6687	-0.2827	-1.065	-0.573	-0.2155	-0.6991	-0.537	-0.4848	-0.658	-0.7193	-1.5147	-0.6741	0.0534	-0.4805	-0.5632	0.0014	-0.6723	-0.529	-0.7561	-0.2326	0.0272	-0.5058
ESR1	-1.1928	-1.6316	-0.1573	-0.0443	-1.2465	0.5377	0.5308	0.4595	0.751	0.4548	0.6895	-1.3654	-1.0318	-1.2057	-1.4878	-1.4114	-1.3001	-1.4108	-1.1225	0.3274	-1.5003	-0.8489	0.3899	-0.1303	-1.5232	0.5294	-0.346	-0.2264	-1.3259	0.2244	-0.4084	0.4038	0.284	0.557	-1.6371	-1.658	0.5865	-0.2494	-1.0347	-1.1194	-1.4493	-0.4059	0.3958	0.7585	0.1173	0.7394	0.4218	-1.1777	0.3299
ESR2	-1.1928	-1.8219	-1.2935	-1.7685	-1.2051	-1.3983	-1.0141	-1.6539	-0.858	-1.1948	-1.4201	-1.5525	-1.1802	-1.3606	-1.1454	-1.368	-1.5554	-1.3316	-1.1225	-1.0705	-1.5437	-1.0485	-1.2563	-0.74	-1.4984	-1.0063	-1.5564	-1.4156	-1.5714	-1.4996	-1.8546	-1.8998	-1.4595	-1.1639	-1.4153	-1.4819	-1.5931	-1.6287	-1.487	-0.8976	-1.3328	-1.7455	-1.1802	-1.3993	-1.5181	-1.2227	-1.3097	-1.4524	-0.8291
ETS1	0.1546	-0.2473	-0.1189	0.1291	-0.5744	-0.2188	0.3582	-0.2389	-0.3509	-0.586	-0.2509	-0.3676	-0.3149	-0.2937	-0.1299	-0.2803	-0.1616	-0.4079	0.2804	-0.0915	-0.3053	0.1557	-0.2761	0.5371	-0.142	-0.3002	-0.1104	-0.0578	-0.0603	-0.1807	-0.3369	-0.0885	-0.0721	-0.294	-0.539	-0.0426	-0.262	-0.7507	0.2948	0.0091	-0.3814	-0.2213	-0.6103	-0.208	-0.1806	-0.3911	-0.0197	-0.2746	-0.0908
EVI2A	-0.7229	-1.1186	-0.8319	-0.8143	-1.3434	-1.1974	-0.7131	-0.9622	-1.159	-1.4959	-1.3495	-1.2351	-0.9488	-1.0808	-1.5336	-0.9193	-0.9199	-1.5077	-0.8536	-0.9586	-1.1413	-0.8972	-1.2563	-0.439	-1.0816	-1.0643	-1.2724	-0.8368	-0.9319	-0.9385	-0.9796	-1.0704	-0.889	-1.1391	-1.6671	-1.1632	-1.2921	-1.4983	-0.5491	-1.2955	-1.1483	-1.2581	-1.5024	-1.144	-1.1311	-1.1647	-0.9522	-1.1915	-0.8068
EVI2B	0.2986	-0.4301	0.0121	-0.3536	-0.1426	-0.2504	0.3053	-0.1027	-0.2881	-0.5356	-0.1386	-0.2755	0.1466	0.0471	-0.0745	0.1359	-0.1417	-0.8626	0.3979	0.1614	-0.2772	0.7131	-0.1	0.6948	-0.2665	-0.2222	-0.0618	-0.0977	-0.1368	-0.3166	-0.4263	-0.6425	-0.212	-0.4166	-0.2357	0.2417	-0.1453	-0.4795	0.737	0.1516	-0.213	-0.6586	-0.5386	0.052	-0.1256	-0.1842	0.0996	-0.0659	0.2165
EVPL	-1.0466	-0.682	-0.59	-0.4261	-0.4335	-0.3191	-0.1333	0.0465	-0.1529	0.0796	0.0803	-0.164	-0.3587	-0.1241	0.1787	-0.294	-0.4634	-0.3514	-0.2863	0.1123	-0.3556	-0.1734	-0.3129	-0.318	-0.3789	0.1852	-0.3564	-0.5148	-0.7571	-0.652	-0.7643	-0.2688	-0.5741	-0.4913	-0.5727	0.0322	-0.1473	-0.3212	-0.5931	0.0662	-0.572	-0.7332	0.166	0.0353	-0.1505	0.1039	-0.3609	-0.4654	-0.2328
EXO1	-1.0167	-1.0057	-0.891	-0.9904	-0.6444	-0.8294	-1.3451	-1.3714	-0.332	-0.7457	-0.7367	-0.8031	-0.9583	-0.4627	-0.2473	-1.1988	-1.2051	-1.0429	-0.8536	-0.8239	-0.587	-0.5149	-0.7956	-0.9831	-0.6745	-1.1561	-0.7727	-1.183	-0.8587	-1.4351	-0.8656	-1.3557	-1.326	-1.1639	-0.6429	-0.6021	-1.041	-1.2221	-0.7211	-0.5055	-0.9198	-1.2788	-0.8896	-0.9626	-1.0232	-0.7561	-1.2033	-0.1425	-0.9317
Ets2	-0.3035	-0.1874	-0.3243	0.1557	-0.317	-0.1459	0.0364	-0.2199	-0.4021	-0.1001	-0.2776	-0.4334	-0.2998	-0.0494	-0.1415	-0.2031	-0.1357	-0.2837	-0.1043	0.1123	-0.4459	-0.1106	-0.401	0.0583	-0.1388	0.0301	-0.1176	-0.0925	-0.1273	-0.1572	-0.0318	-0.3598	-0.1585	-0.365	-0.1022	0.3271	-0.3582	-0.6352	-0.2398	0.0567	-0.2494	-0.205	-0.2669	-0.2024	-0.245	-0.3688	-0.2246	-0.258	-0.2213
FAM114A1	-0.4331	-0.5914	-0.4452	-0.3706	-0.7413	-0.245	-0.1092	-0.2239	-0.2483	-0.0872	-0.5044	-0.2193	-0.1105	-0.8975	-0.7097	-0.2509	-0.2067	-0.2773	-0.2774	0.1123	-0.9417	-0.1782	-0.4324	-0.1872	-0.496	-0.1586	-0.4126	-0.391	-0.3171	-0.1977	-0.2657	-0.1432	-0.0327	-0.1343	-0.1973	-0.2939	-0.3671	-0.7229	-0.459	-0.1872	-0.7851	-0.3153	-0.043	-0.3935	-0.0338	0.0059	-0.4412	-0.4228	-0.2328
FAM174A	-0.8603	-1.1735	-0.8088	-0.6546	-0.9677	-0.5354	-0.4742	-0.3946	-0.6239	-0.8192	-0.3022	-0.9852	-0.7727	-0.611	-1.0406	-0.9659	-0.8814	-0.9435	-0.8536	-0.3419	-1.003	-0.7297	-0.614	-0.5244	-1.1202	-0.478	-1.0575	-0.5944	-0.8974	-0.7514	-0.8309	-0.3134	-0.5787	-0.3773	-0.9871	-1.0048	-0.6473	-1.3386	-1.0891	-0.7949	-1.0069	-0.5356	-0.3177	-0.712	-0.7265	-0.4498	-0.606	-0.8568	-0.5168
FAM174B	-0.9753	-0.9676	-0.2378	-0.1665	-0.2336	-0.1318	0.2825	0.0988	-0.112	-0.1559	-0.0572	-0.8469	0.2488	-1.0808	-1.0254	-0.5288	-0.0448	0.0097	0.0658	-0.0268	-0.5044	-0.6805	-0.1405	-0.0288	-0.8142	0.1734	-0.3279	-0.0162	-0.2836	-0.2282	-0.4243	-0.3901	-0.0173	0.1547	-0.5122	-0.4181	-0.2691	-0.4825	-1.0347	-0.4504	-0.6656	-0.1608	0.1678	0.053	-0.0078	-0.2583	0.285	-0.9839	-0.3154
FAM198B	-0.0856	-0.2102	-0.1657	0.441	-0.483	0.4368	1.0106	0.1865	0.1862	-0.2951	-0.1065	-0.5361	0.0239	-0.2311	-0.649	-0.1104	0.1525	0.2933	-0.1547	0.3892	-0.6986	-0.1592	0.1397	0.1513	-0.3144	0.2419	0.0548	0.1782	0.0038	0.6011	-0.0596	0.3055	0.5032	-0.1225	-0.3478	-0.4539	-0.0518	-0.4356	-0.1896	-0.1341	-0.4527	0.0698	0.5775	-0.1144	0.1173	0.7773	0.9999	-0.0365	0.1175
FANCA	-1.1136	-1.2364	-1.25	-1.4675	-1.2922	-1.3277	-1.0289	-1.6917	-0.7254	-1.0767	-1.0707	-0.9504	-1.5324	-0.8377	-1.3417	-1.0774	-1.229	-0.8794	-1.4905	-1.0969	-0.6858	-0.9815	-1.3075	-1.0411	-1.0724	-1.0063	-1.1932	-1.3644	-1.2211	-1.6671	-1.3106	-1.3991	-1.627	-1.2183	-0.6797	-1.1139	-0.8649	-1.3276	-1.2238	-0.9597	-0.94	-1.4292	-0.9709	-1.3712	-1.1094	-0.8917	-1.264	-0.8835	-1.1078
FANCI	-0.8706	-0.807	-0.6914	-1.1665	-0.6782	-0.7775	-0.81	-1.1649	-0.3913	-1.1685	-0.6462	-0.5695	-0.5987	-0.8136	-0.649	-0.6608	-1.0557	-0.9849	-0.5526	-0.7695	-0.7851	-0.4842	-0.8681	-0.5244	-0.4889	-0.7144	-0.6409	-0.8563	-1.045	-1.0846	-0.7513	-1.0444	-1.0445	-0.7923	-0.4403	0.0036	-0.5171	-0.6287	-0.7738	-0.4109	-0.8229	-0.896	-0.4896	-0.546	-0.6287	-0.4498	-0.7455	-0.4018	-0.9037
FAP	-0.7085	-0.5547	-0.4788	-0.1887	-0.8662	-0.3213	-1.3451	-0.4047	-0.557	-0.9076	-1.0823	-1.1349	-0.4502	-0.7097	-1.4086	-0.4834	-0.4043	-0.3514	-0.8536	-0.3279	-1.4608	-0.6225	-0.6727	-0.8448	-0.6781	-0.3779	-0.5368	-0.182	-0.1217	-0.1158	-0.358	-0.1216	-0.0056	-0.662	-0.8355	-0.8368	-0.5155	-1.0003	-0.9429	-0.6587	-1.0318	-0.2384	-1.5482	-0.7365	-0.3456	-0.245	-0.7325	-0.6298	-0.6165
FAS	-0.3571	-0.8419	-0.6638	-0.3536	-0.8662	-0.6288	-0.6279	-0.7463	-0.7031	-1.1437	-0.9603	-0.5872	-0.6431	-0.6259	-0.607	-0.6257	-0.7203	-0.7945	-0.5526	-0.5767	-1.003	-0.3718	-0.8395	-0.1458	-0.5388	-0.6623	-0.3961	-0.4695	-0.5855	-0.463	-0.8741	-0.8518	-0.4245	-0.8381	-0.4496	-0.5568	-0.8087	-1.0003	-0.2277	-0.6757	-0.7503	-0.7613	-0.9584	-0.7241	-0.6184	-0.6528	-0.8574	-0.7484	-0.5396
FASN	-0.1884	-0.4884	-0.1606	0.6498	0.2825	0.387	0.0851	0.6758	0.8232	0.3245	0.29	0.0386	0.3611	0.4517	0.4876	-0.4137	0.4481	0.972	1.3695	0.2956	-0.0591	-0.4116	0.1289	1.3337	-0.2312	0.4504	-0.0094	0.3531	0.2769	0.5181	-0.0783	0.5628	0.5577	-0.027	-0.1858	0.0024	0.5113	0.347	0.0508	0.0631	-0.2053	1.0339	0.2721	0.8529	0.6636	0.3644	0.3265	0.1739	0.4521
FGF1	-1.3477	-1.5431	-1.1573	-0.9234	-1.6444	-1.1374	-1.3152	-1.0703	-0.7254	-1.1437	-1.7474	-1.5525	-0.9681	-1.1777	-1.4086	-0.9121	-0.9577	-1.1245	-1.0645	-0.8239	-1.6464	-1.2245	-1.1499	-0.7722	-1.2096	-0.8952	-1.0792	-0.9633	-1.1564	-0.8331	-1.1557	-0.8236	-0.7144	-0.903	-1.2817	-1.6069	-1.041	-1.4246	-1.2238	-0.8184	-1.1161	-1.2683	-1.3563	-1.0313	-1.0594	-0.7061	-1.264	-1.2849	-1.0286
FGF10	-1.1716	-1.2841	-1.25	-0.8143	-1.3434	-0.9756	0.5533	-1.0255	-0.6819	-0.4905	-1.7474	-1.2514	-0.9883	-1.2849	-1.1261	-1.5141	-1.2209	-0.8626	-0.5874	-0.5686	-1.4608	-0.7474	-1.0802	-0.409	-1.2485	-0.6157	-0.8994	-1.1146	-1.4779	-0.8763	-1.4567	-1.3879	-0.5332	-0.23	-1.2817	-1.357	-1.5746	-1.2962	-0.9429	-0.5965	-1.1653	-1.5906	-1.0875	-0.9626	-0.9093	-0.6364	-0.5564	-1.3606	-0.5893
FGF16	-1.4146	-1.9768	-1.5309	-1.4675	-1.4683	-1.5148	-1.537	-1.5026	-0.9249	-1.2229	-1.8054	-1.5872	-1.3328	-1.6828	-1.5336	-1.5763	-1.6746	-1.5077	-0.8884	-1.2218	-1.8683	-1.3495	-1.7334	-0.9319	-1.6397	-1.1078	-1.415	-1.3979	-2.0151	-1.5753	-1.6438	-1.8998	-1.4957	-1.2482	-1.6371	-1.8621	-1.7244	-1.8883	-1.3621	-0.9945	-1.2845	-1.5906	-1.7243	-1.6211	-1.245	-1.5907	-1.6108	-1.6037	-1.0664
FGF18	-1.4938	-2.0815	-1.5723	-1.4675	-1.4014	-1.1664	-1.8892	-1.7789	-0.828	-1.6208	-1.7474	-1.7633	-1.4354	-1.7286	-1.5847	-1.611	-1.5219	-1.2647	-1.9676	-0.9208	-1.7086	-1.5256	-1.1692	-1.0411	-1.7537	-1.1561	-1.415	-1.4534	-1.4779	-1.065	-1.8827	-1.3557	-1.0379	-1.6162	-1.491	-1.8621	-1.5077	-1.8505	-1.9641	-1.2955	-1.609	-1.8124	-1.5993	-1.3712	-1.4917	-1.1647	-1.3889	-1.6037	-1.1536
FGF2	-1.1321	-1.1784	-1.0041	-0.4261	-1.6444	-0.9756	-1.1295	-1.3352	-0.8	-1.3198	-1.4201	-1.4112	-1.1966	-1.3026	-1.3117	-0.8773	-1.2812	-1.3082	-0.9262	-1.0969	-1.3753	-0.0342	-1.3075	-0.7722	-0.6138	-1.1561	-0.7895	-1.183	-1.1985	-0.9433	-1.5674	-0.2096	-0.9598	-1.1391	-1.0972	-1.1461	-1.6124	-1.4983	-0.9641	-0.5965	-1.3328	-1.3864	-1.7243	-0.8119	-1.3604	-1.3275	-1.3889	-0.5757	-1.1536
FGF22	-1.4938	-1.9768	-1.4931	-1.7685	-1.9454	-1.4826	-1.8892	-1.6192	-1.101	-1.1685	-1.4464	-1.8213	-1.4654	-1.4787	-1.5336	-1.5141	-1.8072	-1.5455	-1.0133	-1.4559	-1.7811	-1.3495	-1.5573	-0.8862	-1.8506	-1.4834	-1.6703	-1.6497	-1.8901	-1.7214	-1.7577	-1.4876	-1.5787	-1.4913	-1.5122	-1.716	-1.4777	-1.7256	-1.3109	-1.2286	-1.7851	-1.7777	-1.5993	-1.0702	-1.7222	-1.0264	-1.6108	-1.6415	-1.4088
FGF3	-1.6487	-2.1229	-1.7941	-1.7685	-1.6444	-1.6288	-1.537	-1.83	-1.226	-1.3198	-1.9516	-2.1893	-1.7664	-2.0808	-1.7888	-1.8451	-1.9119	-1.7418	-1.4905	-1.4559	-1.9774	-1.4287	-1.5116	-1.1872	-2.1516	-1.4323	-1.7672	-2.0177	-2.1912	-1.9944	-1.9448	-2.1338	-1.7435	-1.5493	-1.734	-2.084	-1.7788	-2.0266	-2.2652	-1.2286	-1.609	-2.0465	-1.5024	-1.5753	-1.8771	-1.4658	-1.9629	-1.7286	-1.1536
FGF7	-1.0024	-0.7338	-0.5945	-0.1887	-1.016	-1.0725	-1.236	-1.1649	-0.858	-1.285	-1.4464	-1.5525	-1.0675	-1.0394	-1.3417	-1.067	-1.0239	-1.1245	-0.8884	-0.8239	-1.5003	-0.9815	-1.2106	-0.5851	-0.9613	-1.2104	-0.9891	-0.6954	-0.7263	-0.7044	-1.1837	-1.0599	-0.6756	-0.7816	-1.491	-1.8621	-1.2224	-1.2137	-1.0347	-0.9275	-1.3328	-1.4602	-1.5024	-1.2743	-0.9026	-1.1928	-1.2863	-1.0016	-0.9939
FGF9	-1.5396	-2.0437	-1.7272	-1.4675	-1.4014	-1.6288	-1.3152	-1.6917	-0.8902	-1.5538	-2.1734	-1.7633	-1.7085	-1.0808	-1.6427	-1.4861	-2.0502	-1.7418	-0.8536	-1.2218	-1.6764	-0.9515	-1.4324	-0.807	-1.6397	-1.3865	-1.6703	-1.5917	-2.1242	-1.5173	-1.8546	-1.9789	-1.4772	-0.6701	-1.6091	-1.716	-2.0006	-1.8505	-1.3109	-1.0737	-1.6602	-2.1134	-1.5993	-1.6211	-1.8191	-1.6699	-1.6619	-0.7191	-1.0664
FGFR1	-0.0608	-0.5536	-0.1377	0.2689	-0.4756	-0.0024	-0.5	-0.0555	-0.2717	0.6329	0.1631	-0.5492	-0.2555	-0.5275	-0.7976	0.0454	-0.2775	-0.2309	-0.5052	0.1674	-0.7656	-0.0521	-0.3562	-0.196	-0.5336	0.846	-0.1056	-0.1905	-0.2434	-0.0248	-0.4055	0.1913	0.0674	0.2932	-0.1757	-0.3879	0.7055	-0.4764	-0.2967	-0.4939	-0.5063	-0.2939	-0.0775	-0.2679	-0.0728	-0.2719	-0.1977	-0.4602	-0.2883
FGFR2	-0.6073	-1.1229	-0.9702	-0.7271	-1.5475	-0.5148	-0.4538	-0.8037	-0.0903	-0.4959	-1.6091	-1.1893	-1.0552	-1.4276	-0.2206	-1.0567	-1.6311	-1.2647	-0.5874	-0.4749	-0.7733	-0.2764	-0.4182	-0.3948	-1.0547	-0.6963	-0.946	-0.3101	-1.3358	-0.989	-0.7621	-1.2465	-0.4229	-0.6954	-0.5752	-0.9379	-0.2827	-1.1168	-0.6024	-0.5823	-1.241	-0.7743	0.1208	-0.3201	-1.3604	-0.5428	-1.3346	-0.8136	-0.2949
FGFR3	-1.4524	-1.4417	-0.5723	0.0096	-0.4541	-0.0606	0.5398	-0.6192	0.0962	-0.342	-0.1373	-0.4846	-0.3351	-0.3669	-1.4878	-0.6902	-0.6861	-1.0187	-0.2041	-0.3098	-0.6522	0.318	-0.2468	-0.1458	-1.4315	-0.01	-0.8314	-0.9446	-1.413	-0.3978	-1.3866	0.4355	-0.6453	0.483	-0.1022	0.1387	0.0243	-0.4658	-0.6119	-0.4826	-1.308	-1.6363	-1.1407	0.7229	-0.5519	0.4005	-0.3582	0.6656	-0.9037
FGFR4	-1.2385	-1.3236	-1.4583	-1.1665	-0.0478	-0.8729	-0.838	-0.7646	-0.4359	-0.4695	-1.0595	-1.0644	-0.2224	-0.5723	-1.0254	-1.243	-0.5624	-0.1413	-0.2955	-0.886	-1.1693	-1.0137	-0.1613	0.1051	-1.1855	-1.0248	-1.0792	-0.5286	-0.817	-1.2641	-1.0459	-1.6567	-1.1499	-0.2804	-1.491	-1.3307	-1.2388	-1.2307	-0.9227	-0.8695	-0.882	-0.6535	-0.8792	-0.3878	-0.3402	-0.8917	-0.7199	-1.0394	-0.528
FLJ10292	-0.7948	-1.1407	-0.8821	-0.3372	-0.6232	-0.7714	-0.5517	-0.8246	-0.7031	-0.7969	-0.7314	-0.8956	-1.0552	-0.912	-0.717	-0.9912	-1.0612	-0.6784	-0.6888	-0.7447	-0.7361	-0.5366	-0.7634	-0.4882	-0.7084	-0.3822	-0.813	-0.9633	-0.6576	-0.8256	-0.9065	-0.7886	-0.8404	-0.8892	-0.6146	-0.6803	-0.8979	-1.2395	-0.7211	-0.7119	-1.308	-0.7878	-0.4854	-0.5109	-0.8471	-0.5907	-1.1848	-1.1388	-0.9939
FLJ10587	-0.831	-1.2904	-1.016	-0.8143	-1.0423	-0.8226	-0.7752	-0.6957	-0.557	-0.8307	-0.7993	-0.9105	-0.7307	-0.8699	-1.0728	-0.8451	-1.1338	-0.6678	-0.7123	-0.6675	-0.9034	-0.7659	-0.7792	-0.7722	-0.9903	-0.6623	-0.9543	-1.1524	-1.0348	-0.963	-0.9943	-0.8359	-0.9032	-1.0141	-1.0351	-0.9079	-0.7645	-0.8542	-0.6969	-0.6113	-1.183	-1.0992	-0.6512	-0.626	-0.8414	-0.7061	-0.6899	-0.8568	-0.7461
FLJ10637	-0.831	-1.0024	-1.0041	-0.6224	-1.016	-0.9853	-0.9002	-1.0896	-0.7489	-0.9365	-1.1881	-0.9504	-1.093	-0.802	-0.875	-0.8577	-1.0612	-0.9057	-0.9676	-0.9208	-0.6764	-0.7474	-0.9931	-0.74	-0.693	-0.6012	-0.7895	-0.8873	-1.0502	-1.0054	-1.0903	-0.9297	-1.0062	-0.8146	-0.7163	-1.2601	-1.184	-1.3734	-1.119	-1.0737	-1.2208	-0.9571	-0.8212	-1.019	-1.069	-0.8006	-0.9968	-1.3211	-0.8291
FLJ22028	-0.7014	-1.0191	-0.7272	-0.5381	-0.603	-0.6375	-0.5228	-0.6762	-0.4359	-0.7457	-0.7474	-0.5592	-0.7986	-0.7238	-0.5055	-0.8037	-0.7519	-0.6474	-0.6665	-0.4948	-0.7019	-0.6225	-0.7482	-0.1872	-0.6266	-0.4043	-0.7209	-0.5503	-0.621	-0.6422	-0.6131	-0.7285	-0.5696	-0.5251	-0.4572	-0.889	-0.8213	-1.1102	-0.8338	-0.6757	-0.882	-0.6875	-0.5886	-0.6358	-0.8191	-0.4195	-0.8168	-0.9669	-0.5638
FLT3	-1.0466	-1.8007	-1.3962	-0.6546	-1.4683	-1.5496	-0.5882	-1.6917	-0.7031	-1.285	-1.2703	-1.5203	-1.4654	-1.3818	-1.4464	-1.6902	-1.7492	-0.9148	-0.7635	-0.9788	-1.592	-1.0862	-1.4324	-0.6309	-1.6076	-1.4323	-1.3693	-1.2517	-1.7932	-0.9944	-1.4567	-0.9967	-1.1016	-1.2482	-1.6993	-1.1632	-1.7507	-1.568	-1.0891	-1.0323	-1.3328	-1.8124	-1.7243	-1.4292	-1.6808	-1.0264	-0.9739	-1.6829	-0.8525
FN1	0.6965	0.7946	0.9905	0.7938	0.4482	0.8021	-0.3874	0.966	0.6735	0.7226	0.3389	0.4387	0.8529	0.796	0.1385	0.9992	1.0994	1.0963	-0.1752	1.1966	-0.0415	0.7645	0.7163	-0.108	0.95	1.1398	1.0194	1.1622	1.2559	1.1906	1.2477	1.4272	1.3031	0.7449	0.4891	0.5019	0.9237	0.2995	0.4525	0.4395	0.4637	1.1099	0.0367	0.6554	1.1165	1.1029	0.8473	0.5938	0.6652
FOSL1	-0.9027	-0.8849	-1.4261	-1.7685	-1.2922	-1.0725	-1.3152	-1.2859	-0.858	-0.9518	-1.4744	-1.2351	-1.1644	-1.0808	-1.0899	-1.0467	-1.4348	-1.473	-0.8536	-1.0705	-1.592	-0.8489	-1.3655	-0.8862	-1.2222	-1.2104	-1.1651	-1.6497	-0.9399	-1.3535	-1.3598	-1.5165	-1.2554	-1.3944	-1.1056	-0.6117	-1.3316	-1.6993	-1.2238	-0.6265	-1.2208	-1.4002	-1.3563	-1.0313	-1.4434	-1.4658	-1.264	-1.3404	-1.0664
FOXA1	-1.0024	-1.1407	0.3727	0.8599	0.6901	0.9756	1.2264	0.826	1.271	1.0951	1.0927	-0.9105	0.7815	-1.3606	-0.9315	-1.4861	0.5713	0.6145	0.8084	1.0819	-1.304	-0.3794	0.8624	0.9807	-1.3557	0.9543	0.283	0.9734	0.4664	0.6115	0.4861	0.7144	0.8642	0.9208	-0.0229	-0.4966	0.8029	0.4153	-0.6024	-0.6113	-0.1922	0.704	1.1534	1.0252	0.5855	1.2504	0.9358	-1.4041	0.773
FOXC1	-0.5253	-0.6546	-0.9288	-1.0696	-1.2922	-1.016	0.0919	-1.2146	-1.0041	-0.9365	-1.0377	-0.3047	-1.3328	0.3304	0.0424	-0.6295	-0.9321	-1.2252	-0.9262	-0.7825	-0.4723	-0.3423	-1.3075	-1.1872	-0.3575	-1.0063	-0.5336	-1.3808	-1.3461	-1.065	-1.5674	-1.4475	-1.2777	-0.963	-0.4294	-0.1155	-1.3528	-1.7536	-0.186	-0.1005	-0.572	-1.4766	-1.1407	-1.3201	-1.8191	-1.0678	-1.1671	-0.1351	-0.9317
FOXM1	-0.2337	-0.4592	-0.1813	-1.1665	0.1913	-0.4469	-0.6162	-0.7419	0.3403	-0.3198	-0.0211	0.3999	-0.2832	0.0196	0.9498	-0.196	-0.5485	-0.6138	-0.1547	-0.1163	0.2193	0.0307	-0.4434	-0.1538	0.1537	-0.4421	0.0398	-0.5679	-0.3999	-1.1267	-0.2008	-0.6134	-0.7893	-0.5683	0.2909	0.5747	-0.2473	-0.5623	0.182	0.2317	-0.2072	-0.6848	-0.162	-0.1282	-0.3642	0.1336	-0.6958	0.3897	-0.337
FOXO1	-0.3091	-0.7766	-0.5309	-0.1887	-0.6554	-0.3432	-0.199	-0.5964	-0.499	-0.5181	-0.6335	-0.8339	-0.3685	-0.4252	-0.9315	-0.3763	-0.5589	-0.6184	-0.1752	-0.2006	-0.8055	-0.0104	-0.4946	0.0583	-0.4984	-0.4421	-0.3961	-0.2359	-0.424	-0.3212	-0.8309	-0.3495	-0.3891	-0.4913	-0.5345	-0.6069	-0.4071	-0.8158	-0.0003	-0.5174	-0.7779	-0.8052	-0.869	-0.374	-0.3837	-0.4712	-0.5397	-0.5723	-0.3444
FOXO3A	-0.0482	-0.2923	-0.0382	0.1609	0.2321	0.0196	0.1706	-0.1332	0.189	0.0811	-0.1015	-0.3526	-0.1119	0.1307	0.0977	0.0478	-0.1298	0.0075	0.3588	0.0828	-0.0829	0.2379	0.1678	0.2928	-0.1914	0.1625	0.443	0.2499	0.1259	0.0189	-0.3941	0.0092	0.0791	0.0386	0.1771	0.0442	-0.1288	-0.18	0.2467	0.1888	-0.1584	-0.1497	-0.124	0.1933	0.0182	0.1982	-0.1148	0.0895	0.1822
FOXO4	-0.6073	-1.1273	-0.7527	-0.1775	-0.5652	-0.4556	-0.2981	-0.5104	-0.3052	-0.1659	-0.6052	-0.629	-0.5252	-0.4157	-0.5193	-0.7079	-0.8564	-0.7481	-0.3341	-0.2182	-0.7187	-0.2138	-0.5822	-0.108	-0.8192	-0.3373	-0.7358	-0.5148	-0.8455	-0.4825	-0.8974	-0.6267	-0.515	-0.5079	-0.8089	-0.5119	-0.8026	-1.0605	-0.4522	-0.1599	-0.4733	-0.8746	-0.573	-0.5146	-0.654	-0.4051	-0.6108	-0.7006	-0.2102
FST	-0.9027	-1.3826	-1.1099	-0.8143	-1.2465	-0.8579	-1.6462	-1.2279	-1.101	-1.1685	-1.6091	-1.5872	-0.9583	-1.2057	-1.4464	-1.243	-0.607	-0.7544	-0.6888	-0.6882	-1.6184	-1.0862	-1.1136	-0.8862	-1.1102	-0.4227	-0.7895	-0.713	-1.1769	-0.5084	-1.1192	-0.783	-0.4326	-0.8262	-1.1504	-1.357	-1.3114	-1.2221	-1.0891	-0.7726	-1.4171	-0.8017	-0.1204	-1.2743	-0.9663	-0.53	-1.4189	-1.1644	-0.9939
FXYD5	-0.1863	-0.7013	-0.455	-0.2371	-0.338	-0.2257	0.071	-0.513	-0.2559	-0.3576	-0.575	-0.2755	-0.2998	-0.1604	0.0988	-0.2293	-0.397	-0.2085	0.0931	-0.0506	-0.2129	0.0765	-0.4946	0.2002	-0.0547	-0.5115	-0.0607	-0.3187	-0.0651	-0.4262	-0.3328	-0.4411	-0.3456	-0.5748	0.03	-0.3358	-0.4311	-0.8578	-0.0051	0.3083	-0.308	-0.6985	-0.6764	-0.2449	-0.3719	-0.0034	-0.3582	-0.083	-0.3085
FYN	-0.0788	-0.5678	-0.3522	-0.4898	-0.4906	-0.4061	-0.0456	-0.4235	-0.5728	-0.5928	-0.6013	-0.5626	-0.2295	-0.3711	-0.2448	-0.1208	-0.5062	-0.7236	0.0101	-0.0655	-0.689	0.0277	-0.3686	0.2985	-0.4704	-0.4134	-0.2216	-0.3979	-0.345	-0.4809	-0.8083	-0.5365	-0.3935	-0.6162	-0.1151	0.0333	-0.5604	-0.8505	0.2826	-0.1986	-0.5258	-0.7069	-0.7949	-0.3658	-0.4147	-0.3957	-0.275	-0.1804	-0.2627
FasL	-0.9886	-1.9468	-1.2298	-1.7685	-2.2465	-2.0267	-1.2871	-1.4543	-1.0499	-1.4447	-1.8054	-1.4623	-1.2691	-1.3606	-1.5336	-1.4349	-1.6109	-1.6327	-1.2686	-1.5228	-1.7433	-0.8489	-1.5116	-0.6074	-1.7537	-1.2404	-1.3481	-2.0177	-1.8554	-1.5358	-1.6274	-2.28	-1.5352	-1.9172	-1.4153	-1.1994	-1.6124	-1.9297	-0.818	-1.2286	-1.609	-2.1134	-2.0253	-1.6723	-1.4669	-1.1928	-1.2033	-1.4041	-1.5058
FcRH5	-0.4895	-1.2144	-0.9812	-1.7685	-1.2051	-1.6288	-0.81	-1.4109	-0.8902	-1.1685	-1.1734	-1.4903	-0.9988	-1.0596	-1.3417	-0.541	-1.1752	-1.5455	-0.3994	-1.2218	-1.1235	-0.1881	-1.2563	-0.2734	-1.5496	-1.5414	-1.3481	-1.3644	-1.1181	-1.4825	-1.8283	-1.9789	-1.5787	-1.1639	-1.2334	-0.716	-1.4108	-1.3856	-0.5931	-0.8976	-1.0581	-1.9885	-1.5024	-1.2329	-1.275	-1.2227	-0.7521	-1.2057	-0.6607
Fos	0.3605	0.1402	0.1942	0.7366	-0.2171	0.7707	1.287	0.2396	0.4446	-0.2497	-0.5138	-0.7026	-0.0662	0.242	-0.9827	-0.1864	0.1705	-0.8016	-0.8536	0.2956	-0.854	-0.1982	-0.6251	0.7159	0.0976	0.3562	0.3476	-0.0798	0.129	0.4498	-0.2262	-0.1755	0.3321	0.1148	-0.2474	-0.5277	0.0018	-0.3331	-0.3959	-0.5296	-0.4877	-0.0888	-0.4269	0.0769	0.0465	0.5255	-0.3555	-0.369	0.2123
FoxP3	-0.8036	-1.4602	-1.2712	-1.7685	-0.9677	-1.1517	-1.111	-1.0088	-0.8	-1.4959	-1.3283	-1.2514	-0.9303	-0.9425	-1.0728	-1.0467	-1.154	-1.4408	-0.8884	-0.7569	-1.2543	-0.6091	-1.1314	-0.7101	-1.1202	-0.8068	-0.9144	-1.1426	-1.3161	-1.379	-1.4905	-2.0247	-1.2777	-1.3944	-1.3508	-0.9483	-1.0627	-1.7536	-0.4326	-0.9945	-1.241	-1.5299	-1.5993	-0.9032	-1.069	-1.3688	-1.0465	-1.2357	-0.7856
Fra	-0.481	-0.7986	-0.7661	-0.5924	-0.1359	0.0996	-0.2384	-0.1533	-0.0451	-0.3308	-0.0918	-0.7219	-0.1706	-0.2563	-0.3543	-0.3827	-0.3994	-0.2406	0.2338	0.0044	-0.8313	-0.132	-0.2216	0.287	-0.4505	0.0637	-0.2672	-0.4084	-0.5909	-0.4048	-0.9653	-0.5318	-0.2521	-0.3152	-0.4223	-0.3206	-0.293	-0.5814	-0.045	-0.2286	-0.581	-0.48	0.0027	-0.006	-0.1267	-0.104	-0.031	-0.5245	-0.1633
GAB1	-0.5907	-0.9991	-0.8241	-0.0696	-0.5141	-0.3958	-0.3329	-0.5001	-0.3913	-0.4033	-0.5234	-0.737	-0.6293	-0.4373	-0.8066	-0.4373	-0.54	-0.5455	-0.5052	-0.3872	-0.7733	-0.2888	-0.7482	-0.3421	-0.8786	-0.1217	-0.6491	-0.5553	-0.6038	-0.3951	-0.6116	-0.4792	-0.479	-0.5023	-0.7304	-0.6216	-0.4635	-1.0376	-0.6631	-0.3747	-0.8151	-0.6611	-0.8122	-0.4323	-0.6184	-0.2719	-0.4751	-0.8835	-0.4357
GAB2	-1.0788	-1.2091	-0.9925	-0.6224	-1.4014	-0.9298	-0.8892	-0.9849	-0.828	-0.2436	-1.3718	-1.2685	-1.1491	-0.9839	-0.908	-1.1851	-1.1974	-1.473	-0.7635	-1.0705	-1.189	-0.8972	-1.3075	-0.5059	-1.1626	-1.1078	-1.1651	-1.3187	-1.2369	-0.9784	-1.5402	-1.0704	-0.7605	0.0799	-1.1411	-0.8368	-1.3114	-1.2863	-0.9864	-0.8432	-1.3591	-1.1673	-0.7542	-1.0313	-1.576	-0.8637	-1.15	-1.1915	-0.9037
GADD45A	-0.4895	-0.6696	-0.6584	0.064	-0.2733	-0.3191	-0.2241	-0.3848	-0.499	0.2294	-0.6963	-0.7579	-0.4976	-0.4373	-0.4666	-0.2993	-0.469	-0.1127	-0.26	0.0395	-0.7656	0.2303	-0.0851	-0.1702	-0.6364	-0.452	-0.5597	-0.207	-0.5039	-0.327	-0.6858	-0.3969	-0.0307	-0.5493	-0.3108	-0.5568	-0.595	-0.6579	-0.459	-0.013	-0.4914	-0.7013	-0.272	-0.5223	-0.6887	-0.5559	-0.5276	-0.369	-0.2102
GALNT10	-0.5907	-0.7574	-0.6229	-0.4675	-0.4204	0.0196	-0.5135	-0.3001	0.189	-0.1111	-0.1536	-1.204	-0.1949	-0.5894	-1.0899	-0.5229	-0.3416	0.1898	-0.0433	0.0044	-1.2097	-0.4744	-0.3021	-0.108	-0.7625	0.2023	-0.231	-0.1494	-0.5268	-0.302	-0.5247	-0.6079	0.0324	-0.2771	-0.3614	-0.8983	-0.5621	-0.8923	-0.3409	-0.5296	-0.5025	-0.0794	0.0379	-0.5223	-0.275	0.2939	-0.565	-0.7006	-0.3297
GALNT14	-1.3477	-1.8219	-0.9095	-1.7685	-0.9912	-1.1974	-1.169	-1.4321	-0.5417	-0.9676	-1.3953	-1.5203	-1.0095	-1.1643	-0.4878	-2.0881	-1.6311	-1.9849	-1.0645	-1.0222	-0.8357	-1.2245	-2.0345	-0.9831	-1.1855	-1.1313	-1.2901	-1.1623	-1.7652	-1.6934	-0.9482	-1.8328	-1.4957	-1.0721	-2.3361	-1.658	-1.8757	-2.0266	-1.3109	-0.8432	-1.5632	-1.8502	-1.3885	-0.6615	-1.643	-1.3688	-1.2226	-0.8767	-1.1078
GALNT2	-0.2843	-0.4248	-0.203	-0.0525	-0.4471	-0.1724	-0.3009	-0.2266	-0.2188	-0.1389	-0.2721	-0.4932	0.0096	0.1439	0.1861	-0.3849	-0.3353	-0.4346	-0.0538	-0.1674	-0.327	0.0307	-0.0477	-0.0601	-0.5082	-0.2342	-0.4126	-0.1128	-0.1406	-0.2263	-0.2366	-0.2705	0.0182	-0.5748	-0.2754	-0.2623	-0.53	-0.5249	-0.1788	0.0369	-0.4698	-0.3187	-0.2619	-0.035	-0.2781	-0.0878	-0.3719	-0.0514	-0.1993
GAS6	0.0207	-0.3625	-0.203	0.1557	-0.182	0.1685	-0.141	-0.0838	-0.1716	-0.2316	-0.2888	-0.2319	-0.1659	-0.0658	-0.235	0.1352	0.074	0.1146	-0.1043	0.3107	-0.3738	0.2397	-0.0064	0.2985	-0.3771	0.3124	-0.0399	0.1367	-0.1571	0.0012	-0.328	0.0714	0.2155	0.0857	0.241	-0.0492	-0.3224	-0.2755	0.3444	0.5747	-0.3872	-0.1027	-0.4896	0.0865	0.1423	0.1562	-0.1866	-0.3193	-0.0074
GASC1	-0.0959	-0.6789	-0.4355	0.0096	-0.3952	-0.1531	0.0428	-0.4453	-0.2333	-0.5477	-0.1749	-0.5458	-0.2998	-0.1375	-0.3205	-0.4547	-0.5383	-0.6231	-0.0755	-0.3467	-0.5302	0.0091	-0.4397	0.0961	-0.5718	-0.1535	-0.4581	-0.2468	-0.393	-0.2976	-0.6785	-0.4631	-0.2963	-0.3609	-0.4688	-0.5743	-0.4621	-0.6352	-0.0296	-0.4205	-0.4049	-0.3614	-0.1277	-0.249	-0.5375	-0.2135	-0.1939	-0.3525	-0.3754
GATA2	-1.5907	-1.9768	-1.0282	-1.1665	-1.0423	-1.2864	-1.4499	-0.7936	-0.6819	-1.285	-0.4862	-1.8213	-1.6115	-0.9586	-1.4878	-2.0881	-1.6746	-1.3565	-1.6665	-0.903	-1.9194	-1.3495	-0.9931	-0.5639	-1.7123	-0.7333	-1.5911	-0.7314	-0.4779	-0.5246	-0.976	-1.7485	-1.5352	-1.2183	-1.2569	-1.084	-0.883	-1.4112	-1.3621	-1.4716	-1.7851	-0.9326	-1.5024	-1.6211	-0.9663	-1.2549	-1.4189	-1.6037	-1.2047
GATA3	-1.3477	-1.7612	-0.6327	-0.1453	-1.2051	-0.3365	0.131	-0.2417	-0.159	-0.2376	-0.1089	-1.8213	-0.7855	-0.769	-1.4878	-1.6902	-1.168	-1.473	-1.1225	-0.0861	-1.2427	-1.2825	-0.401	-0.6557	-1.3557	0.1538	-0.6791	-0.4266	-2.6683	-0.6774	-0.9284	-0.1865	-0.4245	-0.0701	-1.6091	-0.889	-0.3174	-0.6397	-1.2238	-0.8432	-1.4841	-0.6412	0.1459	0.0561	-0.5638	0.0132	0.0794	-1.1777	-0.337
GCLM	-0.5853	-0.6205	-0.7941	-0.5381	-0.8151	-0.5354	-0.6104	-0.4342	-0.6239	-0.6066	-0.6252	-0.4817	-0.677	-0.1277	-0.2892	-0.5258	-0.7103	-0.53	-0.6454	-0.3615	-0.3722	-0.4842	-0.7054	-0.5059	-0.4592	-0.7333	-0.4398	-0.8368	-0.5363	-0.4825	-0.5688	-0.6779	-0.5499	-0.3337	-0.5437	-0.2733	-0.355	-0.8363	-0.7738	-0.5174	-0.8309	-0.8088	-0.3501	-0.55	-0.6928	-0.5765	-0.5738	-0.258	-0.528
GCNT1_all	-0.6365	-0.8396	-1.1251	-1.1665	-0.4983	-0.5954	-0.6587	-0.7508	-0.5417	-0.5996	-0.0882	-1.1224	-0.5508	-0.6535	-0.875	-0.7817	-0.4606	-0.4137	-0.8214	-0.5767	-1.0821	-0.4744	-0.4702	-0.1008	-0.9341	-0.6307	-0.6491	-0.8416	-0.9319	-0.953	-0.6933	-1.1401	-0.6479	-0.6701	-0.859	-0.0072	-0.2507	-1.0724	-0.2695	-0.2541	-0.1567	-1.2683	-0.2745	-0.7493	-0.6768	-0.2166	-0.7521	-0.9669	-0.8525
GCSF	-1.4938	-2.0437	-1.7272	-1.7685	-1.4683	-1.7257	-1.8892	-1.6539	-1.0041	-1.2528	-2.1734	-1.8213	-1.6573	-1.5689	-1.4464	-1.9121	-1.9533	-1.7418	-1.1225	-1.3467	-2.1235	-1.2825	-1.6665	-1.0411	-2.1516	-1.5414	-1.7161	-1.7544	-2.0151	-2.1194	-2.1045	-1.8998	-1.6813	-1.6954	-1.734	-2.2601	-1.8757	-2.0266	-1.6631	-1.1706	-1.9612	-1.9885	-1.3263	-1.7972	-1.7679	-1.3275	-1.6108	-1.7798	-0.9037
GDNF	-1.6487	-2.1687	-1.4261	-1.4675	-1.5475	-1.9298	-1.3773	-1.7331	-2.0041	-1.6208	-1.3953	-1.8213	-1.5701	-1.7286	-1.4878	-1.9912	-1.698	-1.4408	-1.3655	-1.8239	-1.9194	-1.6505	-1.9095	-1.8862	-2.0547	-1.3451	-2.0682	-1.7166	-1.6906	-1.9944	-1.6785	-1.9789	-1.6533	-1.5493	-1.6993	-1.959	-2.4777	-1.4825	-1.4201	-1.0737	-1.6602	-1.7777	-1.9004	-0.8678	-1.8771	-1.7668	-1.7199	-1.9047	-1.3297
GFRA1	-0.8503	-1.6916	-0.1251	0.1065	-1.7693	-0.0045	0.3727	-0.6293	-0.0451	0.0259	-0.0496	-1.5872	-1.6115	-1.8377	-1.6427	-1.4861	-1.2457	-1.2647	-0.7371	-0.0915	-1.7433	-1.1276	0.1642	-0.0868	-1.2222	0.5993	-0.7409	-0.0507	-1.5222	0.34	-0.0988	-0.1056	-0.4057	0.037	-1.3982	-1.1632	0.2684	-0.6487	-1.4201	-1.5965	-1.7181	-1.3475	0.1208	0.6474	-1.1424	0.3801	-1.565	-1.5068	0.074
GGH	-0.6487	-0.4481	-0.4967	-1.1665	-1.6444	-1.0725	-1.3773	-1.4778	-0.8902	-0.984	-0.764	-0.6536	-0.4976	-0.2563	-0.3235	-0.7764	-0.867	-0.831	-0.7915	-1.0457	-0.396	-0.7127	-0.7956	-0.6557	-0.6968	-0.9552	-0.8314	-1.025	-0.8901	-0.9337	-0.2931	-0.9495	-1.0062	-0.2154	-0.9744	-0.8621	-0.9864	-1.5873	-0.9641	-0.5552	-1.0861	-0.7549	-0.5993	-0.8272	-1.1311	-1.0264	-1.0465	-0.4524	-0.7276
GLDC	-1.4146	-1.7612	-1.3681	-1.4675	-1.7693	-1.1517	-2.0141	-1.888	-1.0499	-1.0979	-0.6091	-1.5872	-1.3563	-1.7286	-1.3417	-1.3892	-1.7772	-1.2067	-1.1225	-1.3467	-0.8097	-0.8054	-1.8126	-0.4882	-1.5776	-1.1824	-1.6703	-0.3289	-2.1912	-1.1122	-1.9448	-0.6801	-1.5352	-1.2804	-1.123	-1.357	-1.5235	-2.4526	-1.186	-1.0323	-1.609	-1.6611	-1.1222	-1.5753	-1.5461	-1.5237	-1.3346	-1.4041	-1.1078
GLS1	-0.0466	-0.308	-0.2298	0.0023	-0.5061	-0.2039	0.0351	-0.2828	-0.7031	-0.2986	-0.3452	-0.1199	-0.1802	0.207	-0.3705	0.2041	-0.0725	-0.2049	-0.1822	-0.1051	-0.4194	0.3333	-0.5573	0.1669	0.1339	-0.2076	0.0172	-0.2383	-0.1868	-0.2056	-0.2657	-0.1039	-0.1937	-0.227	-0.4403	0.0517	-0.184	-0.6555	-0.0949	0.2465	-0.5546	-0.1952	-0.4771	-0.2615	-0.2076	-0.3007	-0.2428	-0.369	-0.2505
GLS1(GACselective)-1	-0.0993	-0.347	-0.2584	-0.0873	-0.5141	-0.2308	-0.1469	-0.2844	-0.4601	-0.4447	-0.4357	-0.2025	-0.1521	0.1347	-0.4966	0.1417	-0.2775	-0.2881	-0.1967	-0.1739	-0.577	0.2562	-0.5431	0.1552	0.082	-0.2435	-0.1748	-0.2517	-0.2112	-0.257	-0.2961	-0.0936	-0.2489	-0.1639	-0.5232	-0.0506	-0.3007	-0.7394	-0.0347	0.0403	-0.5995	-0.3118	-0.5993	-0.2117	-0.2673	-0.3645	-0.3346	-0.4064	-0.4744
GLS1(GACselective)-2	-0.655	-1.009	-1.0282	-0.6224	-1.1003	-0.8027	-0.7837	-0.9772	-0.7031	-1.0979	-1.0171	-0.9762	-0.8873	-0.4842	-1.0564	-0.4349	-0.8529	-0.8387	-0.8884	-0.8239	-1.189	-0.2825	-1.0802	-0.439	-0.4936	-0.9241	-0.7727	-0.7584	-0.6748	-0.7608	-0.7491	-0.6248	-0.6872	-0.8262	-1.1504	-0.7038	-0.8721	-1.3065	-0.6631	-0.4826	-0.9612	-0.8788	-1.1802	-0.8852	-0.8357	-0.8503	-1.1178	-1.1031	-0.9939
GLS1(KGAselective)	-0.6945	-1.1017	-0.8319	-0.4261	-1.0423	-0.6375	-0.4382	-0.7161	-0.5892	-0.7268	-0.7211	-0.4789	-0.6671	-0.5039	-1.0107	-0.3361	-0.6458	-0.7481	-0.4113	-0.5934	-1.1413	-0.3642	-0.9095	-0.138	-0.457	-0.6623	-0.4424	-0.8664	-0.8487	-0.8006	-1.0057	-0.6526	-0.7176	-0.6783	-0.9381	-0.7482	-0.6877	-1.2765	-0.5931	-0.1392	-1.241	-0.7013	-0.77	-0.8272	-0.576	-0.6699	-0.9315	-0.9753	-0.6454
GLS2	-1.2385	-1.8925	-1.2935	-1.7685	-1.5475	-1.3277	-0.9861	-1.5026	-0.8902	-1.1437	-0.6091	-1.7122	-1.2691	-1.5068	-1.2325	-1.3892	-1.6523	-1.3316	-0.7371	-0.7695	-1.4246	-1.1734	-1.2328	-0.5851	-1.4315	-0.8952	-1.4662	-1.3644	-1.7389	-1.4825	-1.6116	-1.7002	-1.3661	-1.0141	-1.5122	-1.783	-1.2736	-1.568	-1.3621	-0.9597	-1.4841	-1.5694	-0.9973	-0.9626	-1.2908	-0.9886	-1.2428	-1.5689	-0.8068
GLUL	0.7989	0.3196	0.8897	1.1351	0.9601	1.223	1.1118	1.0019	1.5075	0.9705	1.101	0.7163	0.885	0.8281	0.9318	0.5784	0.6993	0.7865	0.7791	1.3353	0.583	1.1228	1.1785	1.102	0.6245	0.8818	0.721	1.0058	0.8557	1.1352	0.8405	1.1173	1.3367	1.0243	0.6859	1.1336	0.8156	0.6522	0.7982	0.7066	0.4844	1.0009	1.3722	1.3192	0.7597	1.3876	0.8668	0.9971	0.9652
GLUT1	-0.7379	-0.6561	-1.1743	-0.9904	-0.8485	-0.7311	-0.8478	-0.8698	-0.4478	-0.6355	-1.0485	-0.6621	-0.9781	-0.2612	-0.3088	-0.4301	-0.8495	-0.7544	-0.7123	-0.5934	-1.1693	-0.5479	-0.8883	-0.5851	-0.776	-0.9241	-0.8252	-0.957	-0.6906	-0.989	-0.8157	-0.538	-0.7207	-0.595	-0.4016	-0.889	-1.0055	-0.9566	-0.6217	-0.4302	-0.5063	-1.0923	-0.6764	-0.776	-0.8709	-0.7254	-1.0736	-0.6872	-0.7856
GLUT3	-1.3799	-2.1229	-1.7272	-1.7685	-1.6444	-1.7837	-1.3773	-1.7789	-1.3052	-1.4959	-1.9516	-1.6664	-1.7664	-1.6414	-1.7888	-1.2923	-1.7772	-1.5869	-1.1894	-1.3979	-1.8683	-1.1734	-1.5116	-0.807	-1.9086	-1.5414	-1.7161	-2.0177	-1.9279	-1.9433	-1.9796	-1.8998	-1.9032	-1.2804	-1.6993	-2.2601	-1.7244	-2.1516	-1.788	-1.3747	-1.9612	-2.0465	-1.5482	-1.4962	-1.6082	-2.3688	-1.7199	-1.6415	-1.6307
GMNN	-0.8036	-0.6635	-0.721	-0.9234	-0.6444	-0.8884	-0.3451	-1.0255	-0.5417	-0.8192	-0.6091	-0.5172	-0.792	-0.7144	-0.6365	-0.8978	-0.8926	-0.6327	-0.9676	-0.6289	-0.635	-0.6652	-0.692	-0.5851	-0.7325	-0.8068	-0.7782	-0.9446	-0.744	-0.9385	-0.7754	-0.8683	-0.9941	-1.1902	-0.4688	-0.5525	-0.7427	-0.6942	-0.8338	-0.8695	-0.5546	-1.1207	-0.573	-0.6669	-1.3072	-0.53	-1.0087	-0.6184	-0.528
GOLPH2	-0.3265	-0.1804	-0.1377	-0.1887	-0.1637	0.3517	0.0286	-0.1256	0.6548	0.6987	-0.831	-0.1519	-0.0364	0.0583	0.5968	-0.0774	0.1831	-0.4631	-0.6252	0.0792	-0.3242	0.0426	0.6447	0.5404	-0.2943	0.2068	-0.0161	0.038	-0.0497	0.0077	-0.1217	-0.2253	0.3033	-0.0559	-0.0857	-0.1063	-0.262	-0.869	-0.2238	0.0019	0.1061	-0.0727	-0.1133	0.3151	-0.068	0.4775	-0.3502	-0.1206	0.3347
GPC3	-1.0314	-0.983	-0.7462	-0.2003	-1.5475	-0.9567	-1.169	-1.4778	0.1632	-0.3162	-1.8724	-1.625	-0.4047	-0.0765	-1.4464	-1.31	-1.6523	-1.2859	-1.3655	-0.9393	-1.1597	-0.9235	-0.7712	-0.7101	-1.2096	-1.0248	-0.9144	-0.6752	-1.0055	-0.7769	-1.0587	-0.8266	-0.7605	-0.3773	-1.2111	-0.3256	-1.6124	-1.2485	-1.4201	-1.1706	-1.0318	-1.2481	-1.2472	-0.231	-1.217	-1.1136	-1.264	-1.3211	-0.2213
GPC4	-1.0314	-1.1362	-0.8164	-1.1665	-1.1325	-1.0847	-0.6048	-0.9622	-0.5128	-0.9365	-1.0942	-0.9504	-0.7365	-0.9839	-1.4878	-0.7817	-0.6885	-0.8016	-0.9262	-0.6478	-1.2543	-0.7852	-0.5293	-0.4882	-0.9475	-0.5941	-0.8779	-0.6315	-0.9399	-0.963	-1.0544	-0.8176	-0.5903	-0.4306	-1.0139	-0.6803	-0.6046	-1.0724	-1.061	-0.9275	-0.7851	-1.1063	-1.3885	-0.9221	-0.9093	-0.2897	-1.1848	-1.4276	-0.6454
GPNMB	0.5448	0.1141	0.4731	0.4891	0.4384	0.6175	-0.3909	0.5612	0.6243	0.3492	0.3407	0.4512	0.6807	1.1499	0.5379	0.6469	0.4685	0.1735	0.2311	0.6772	0.4651	0.93	0.3788	0.3097	0.5085	0.5187	0.5677	0.4859	0.606	0.1758	0.2854	0.2861	0.5287	0.1703	0.9385	0.336	0.3481	0.0989	0.8356	0.3609	-0.028	0.4038	0.0134	0.5319	0.6566	0.5805	0.3993	0.3861	0.5256
GPR160	-1.1321	-1.4069	-0.5154	-0.4898	-0.6667	-0.2943	-0.2899	-0.2068	0.0171	-0.2258	-0.3517	-0.9261	0.0918	-1.2679	-1.6427	-1.122	-0.6792	-0.033	-0.148	0.0738	-1.2662	-0.4555	-0.1594	-0.1702	-1.2222	-0.151	-0.8574	-0.2961	-0.8358	-0.2551	-0.7203	-0.378	-0.6219	-0.294	-1.0728	-0.889	-0.6104	-0.8398	-0.9641	-0.7726	-1.2208	-0.7155	-0.2237	-0.3058	-0.5918	0.0829	-0.6108	-1.0596	-0.3675
GPX2	-1.4938	-2.1687	-1.3962	-1.4675	-1.5475	-1.0725	-1.7131	-1.587	-0.7254	-1.3198	-0.716	-1.8213	-1.6573	-1.8377	-1.4878	-1.736	-1.3851	-1.5869	-1.1225	-1.2218	-1.7086	-1.5256	-0.6791	-1.108	-1.6397	-1.6876	-1.4662	-1.6497	-1.8232	-1.4351	-1.697	-1.865	-1.7435	-1.1639	-1.859	-1.959	-0.6715	-1.651	-1.3621	-1.2955	-1.3328	-2.0465	-1.6573	-1.3712	-1.944	-1.3275	-1.1848	-1.6829	-0.9617
GRB2	0.0939	-0.2359	-0.0006	0.2527	-0.0972	-0.1546	0.3637	0.2034	0.0373	0.414	0.1166	-0.0742	0.1428	0.1179	0.1796	-0.009	-0.0882	-0.2085	0.1043	0.2577	-0.1523	0.2972	0.2481	0.4793	-0.0947	0.3678	-0.1068	-0.0041	0.0342	0.0329	0.1396	0.1296	0.0418	0.151	-0.1495	0.2256	0.1417	0.0355	0.1694	-0.0092	-0.271	0.0327	0.2324	0.3003	0.1546	0.324	0.2947	-0.0108	0.2405
GRB7	-1.1928	-1.2479	-1.1099	-0.2772	-0.483	-0.3569	-0.3609	-0.3317	-0.3913	-0.0027	-0.2888	-0.6979	-0.6384	-0.5245	-0.3806	-0.5055	-0.8072	-0.6678	-0.5874	-0.1804	-0.7291	-0.3016	-0.5822	-0.439	-0.7537	-0.2104	-0.2829	-0.5603	0.2915	-0.6961	-0.8519	-0.4565	-0.5674	-0.4121	-0.3867	-0.3131	-0.4095	-1.0724	-1.0099	-0.2163	-0.5379	-0.9422	-0.3411	-0.3249	-0.5519	-0.2789	-0.2109	-0.2175	-0.4744
GREB1	-1.3477	-1.6044	-0.2049	-0.1153	-1.6444	-0.0355	0.5057	-0.3752	-0.1716	-0.309	-0.3905	-1.6664	-1.4074	-1.8377	-1.7097	-1.6902	-1.2051	-0.3801	-1.1894	0.2505	-0.9533	-1.0862	-0.1171	0.7234	-1.2913	-0.3296	-0.6172	-0.0013	-1.7389	0.3874	-0.5273	0.4654	0.0077	-0.0034	-1.5345	-1.783	-0.4939	-0.1516	-1.2652	-1.1706	-1.8643	0.2859	-0.2237	0.0611	-1.217	-0.0324	0.1171	-1.6037	0.0624
GRHL3	-1.1716	-1.8677	-1.3418	-1.7685	-1.4014	-1.2308	-1.4499	-1.4321	-0.9627	-0.984	-1.7474	-1.3877	-1.5324	-1.2204	-0.7025	-1.6902	-1.5383	-1.3565	-0.8214	-0.9586	-1.0301	-0.9815	-1.2328	-0.8448	-1.4113	-1.3865	-1.4662	-1.6197	-1.3358	-1.6671	-1.2879	-1.3557	-1.4595	-0.9472	-1.245	-1.5197	-1.4363	-1.8158	-1.3109	-0.7949	-1.2208	-1.6611	-1.2983	-1.084	-1.576	-1.4658	-1.2863	-0.5126	-0.9939
GSK3A	0.0325	-0.3333	-0.289	0.0023	0.285	0.1347	0.1257	0.2129	0.1918	0.1751	0.1995	0.0325	0.1382	0.1307	0.2438	-0.0838	-0.1891	0.0332	0.4286	0.3493	-0.2237	0.3133	0.0795	0.3207	-0.0102	0.2828	0.0909	-0.2335	-0.1604	-0.0961	-0.2567	-0.0286	0.0313	0.0998	0.2513	0.3839	0.0404	-0.2005	0.3031	0.498	-0.1099	-0.1434	0.2259	0.2315	0.0765	0.4763	0.0755	0.2131	0.2366
GSK3B	-0.0941	-0.4214	-0.2398	0.118	-0.0084	0.0796	0.1927	0.0731	0.2414	0.0528	0.0754	-0.1349	-0.0775	0.2866	-0.1656	-0.1878	0.0458	0.162	0.1628	0.2254	0.0281	-0.0005	0.0613	0.2631	-0.0427	0.1746	0.0398	0.0303	-0.0409	0.0528	-0.1546	-0.0374	0.0548	-0.0955	0.1802	0.2637	-0.0193	-0.1716	-0.0296	0.2486	-0.0021	-0.0373	-0.1971	0.2442	0.0134	0.2429	0.1135	-0.1832	-0.0109
GSR	-0.3603	-0.7966	-0.1674	-0.1887	0.0207	0.0137	-0.083	-0.0685	-0.2048	-0.2086	0.2193	-0.2972	-0.0904	-0.1901	-0.5957	-0.3935	-0.0044	0.3216	0.3356	-0.0021	-0.4025	-0.0983	-0.5116	0.2928	-0.5469	-0.1194	-0.4055	-0.065	-0.393	-0.4381	-0.5159	-0.5951	-0.1533	-0.3262	0.1704	-0.1719	-0.0539	-0.2112	-0.1933	-0.5823	-0.7851	0.1101	0.2504	0.0353	-0.3778	0.0593	-0.0491	-0.3249	-0.004
GSS	-0.7229	-0.9028	-0.6532	-0.9904	-0.4906	-0.5115	-0.4659	-0.5052	-0.3707	-0.4747	-0.4658	-0.8152	-0.3735	-0.6298	-0.9196	-0.6608	-0.629	-0.2991	-0.1614	-0.3233	-0.7361	-0.4649	-0.6603	-0.1619	-0.8904	-0.4571	-0.5769	-0.6055	-0.551	-0.6471	-0.7534	-0.6134	-0.513	-0.5683	-0.4808	-0.6216	-0.4763	-0.7149	-0.7088	-0.6113	-0.4877	-0.5756	-0.461	-0.4715	-0.2628	-0.455	-0.4544	-0.6961	-0.4644
GSTM1	-1.7156	-0.6097	-1.0809	-1.7685	-1.6444	-0.0641	-2.1902	-1.9549	-1.0499	-1.6208	-0.087	-1.8213	-1.0318	0.2616	-1.5847	-0.8514	-0.2552	-1.8088	-1.3655	-1.4559	-1.6184	-0.5713	-2.0345	0.9274	-1.392	-1.9094	-1.3481	0.2863	-0.9201	-2.1986	-2.1557	-2.28	-2.2554	0.212	-1.9681	-2.084	-0.7645	-2.6287	-1.487	-0.7949	-1.8643	-2.5906	-0.2102	-0.9843	-1.6808	-1.8917	-1.866	-1.1644	-2.1078
GranzymeA	-0.1778	-1.1101	-0.2912	-0.7271	-0.9454	-0.966	-0.6462	-0.7245	-0.828	-1.2528	-1.0707	-0.5492	-0.7482	-0.9586	-0.9315	-0.7557	-0.7385	-1.6327	-0.5526	-0.5086	-1.0516	-0.1881	-0.6603	-0.0053	-0.7625	-0.9552	-0.5211	-0.5917	-0.9319	-0.7576	-0.9126	-1.2231	-0.5352	-0.963	-1.065	0.0843	-0.656	-1.2576	0.1662	-0.9597	-0.712	-1.4444	-1.3563	-0.6723	-0.7537	-1.3275	-0.2885	-0.6785	-0.3596
GranzymeB	-0.1378	-0.6274	-0.6584	-0.9234	-0.7693	-0.8806	-0.2194	-0.7741	-0.6617	-0.8549	-0.831	-0.7319	-0.7855	-0.7051	-0.4504	-0.7557	-0.8851	-1.0429	-0.6665	-0.5767	-0.7972	-0.2086	-0.9553	-0.2734	-0.7163	-0.9094	-0.9543	-0.8416	-0.8689	-0.953	-0.836	-1.1277	-0.8321	-0.7316	-0.745	-0.1919	-1.0464	-1.2221	-0.045	-0.4826	-0.7181	-0.9725	-0.8212	-0.7493	-0.6016	-1.0678	-0.3832	-0.611	-0.6607
HBEGF	-1.3477	-1.5319	-1.5723	-1.4675	-1.0704	-1.267	-1.0141	-1.2417	-0.858	-1.285	-1.6505	-1.3877	-1.3563	-1.3404	-1.4464	-1.2588	-1.7492	-1.5455	-1.3655	-0.9208	-1.3911	-1.2825	-1.5116	-0.8448	-1.5232	-1.6084	-1.4942	-1.5405	-1.3358	-1.4996	-1.7365	-1.7237	-1.4103	-1.4913	-1.245	-1.385	-1.6761	-2.0266	-1.487	-0.9597	-1.308	-1.7777	-1.3263	-1.4292	-1.342	-1.2897	-1.3346	-1.1644	-0.9317
MDM2	-0.1436	-0.397	-0.0966	0.2046	-0.2051	0.1194	0.2976	0.2474	0.0822	0.0007	0.2291	-0.2548	-0.0194	-0.0052	-0.0376	-0.0774	-0.1588	-0.2328	0.0536	0.248	-0.182	0.0738	0.003	0.2377	-0.1728	0.3799	-0.0502	-0.0191	-0.109	0.1419	-0.0561	0.3727	0.0274	0.1667	0.0237	0.096	0.1459	-0.0724	0.0792	-0.0362	-0.3757	0.0388	0.3807	0.3037	1.1266	0.1802	0.208	0.0567	-0.0704
HGF	-1.0314	-1.2198	-0.6858	-0.4261	-1.0704	-0.6943	-0.9861	-0.7419	-0.7031	-1.2229	-1.1454	-1.5872	-0.8791	-1.1031	-1.6427	-1.0274	-0.908	-1.2859	-0.6888	-0.7328	-1.3173	-0.9235	-0.9931	-0.6309	-1.3735	-0.8302	-1.0075	-0.8135	-1.0103	-0.7704	-1.2392	-1.0394	-0.7207	-0.8758	-1.6993	-1.3307	-0.9337	-1.3169	-1.0347	-0.9275	-1.4841	-0.9374	-1.3263	-0.79	-1.0146	-0.7156	-0.9968	-1.4041	-0.8291
HIF1A	-0.039	0.0093	0.1144	-0.0127	-0.0972	-0.0653	-0.0933	0.0864	-0.2407	0.1248	-0.011	-0.0401	0.2932	0.2506	-0.1415	0.0233	0.0813	0.2379	0.0236	0.315	-0.04	0.2956	0.216	0.1138	0.2001	0.0803	0.2042	0.2683	0.1601	-0.1009	-0.1843	-0.121	0.4176	-0.0701	0.2656	0.4055	0.3544	-0.5	0.2047	0.3119	0.2596	-0.1465	-0.438	0.3672	0.2601	-0.0225	-0.0348	0.2953	0.1866
HIP1R	-0.507	-0.8899	-0.648	-0.4463	-0.3891	-0.0749	-0.1295	-0.4068	0.2186	-0.2784	-0.3718	-0.2844	-0.3282	0.1003	-0.3146	-0.6333	-0.4648	-0.3174	0.0816	-0.3187	-0.8013	-0.1782	-0.6855	-0.0349	-0.6968	-0.1289	-0.4716	-0.3996	-0.4682	-0.688	-1.0018	-0.5226	-0.492	-0.5618	-0.6609	-0.2644	-0.2921	-0.6352	-0.3357	-0.2743	-0.4663	-0.8385	-0.3986	-0.27	-0.3758	-0.2861	-0.2366	-0.278	-0.4644
HLAA	0.9956	0.4429	0.6984	0.4542	0.4284	0.6398	0.6074	0.8683	0.4715	0.0604	0.6642	0.7889	0.7893	0.9138	0.9647	0.5915	0.5382	-0.0914	0.579	1.1128	0.6598	1.2168	0.5258	1.0255	0.7654	0.8806	0.7966	0.7295	0.559	0.3849	0.4062	0.6536	0.6211	0.1607	0.7853	0.9488	0.6459	0.2851	1.22	1.1624	1.0173	0.1238	0.4455	0.7136	0.6066	0.3739	0.9991	0.8017	0.6396
HLAB	1.4015	0.7541	1.1073	0.8866	0.9294	0.9644	1.0463	1.1522	1.0236	0.8162	0.9751	1.2617	1.0827	1.2976	1.4621	1.2072	1.0633	0.2643	0.9833	1.4954	1.0912	1.6347	1.0182	1.3942	1.1459	1.3654	1.205	1.1008	0.8634	0.6704	0.7572	1.0167	1.0198	0.596	1.1525	1.4984	0.9515	0.5361	1.5549	1.2814	1.4501	0.4035	1.0199	1.1757	1.1031	0.7498	1.4446	1.2097	1.1377
HLAC	1.2179	0.66	1.147	0.7172	0.7617	1.2001	1.1142	1.1131	0.975	1.1293	1.2835	0.9303	1.093	0.5641	1.3981	1.1105	0.9827	0.8869	1.1286	1.5123	1.0317	1.7467	0.8953	1.2894	0.973	1.2318	1.0766	1.0829	0.9348	0.6451	0.8376	1.0405	0.9699	0.7474	0.8993	1.4111	1.0413	0.7983	1.3855	1.0712	1.2556	0.6034	1.007	1.0231	1.1392	0.7751	1.4262	1.3937	1.0686
HLAF	-1.0466	-1.6458	-1.4931	-1.7685	-1.5475	-1.0847	-1.169	-1.4321	-1.0499	-1.2229	-1.3283	-1.4112	-1.2893	-1.4041	-1.0406	-1.4598	-1.7492	-1.5077	-0.8214	-1.1249	-1.4608	-0.8054	-1.3655	-0.8448	-1.3735	-0.9552	-1.4398	-1.4736	-1.4252	-1.5753	-1.6785	-1.4107	-1.3803	-1.4913	-1.2221	-0.8983	-1.4924	-1.7836	-1.0099	-0.6935	-1.3328	-1.6611	-1.5024	-1.534	-1.275	-1.5237	-0.9118	-1.1514	-1.0286
HLAH	-1.1321	-1.9468	-1.618	-1.2914	-1.4683	-1.4247	-1.0141	-1.3714	-0.7031	-1.1202	-1.132	-1.2862	-1.4354	-1.4276	-1.1454	-1.31	-1.698	-1.4108	-1.3655	-0.886	-1.3173	-0.8266	-1.4702	-0.74	-1.4984	-0.8551	-1.3693	-1.3808	-1.7652	-1.4662	-1.5536	-1.6365	-1.5787	-1.2482	-1.5579	-1.1461	-1.3751	-1.7256	-1.0891	-1.0323	-1.1653	-1.5906	-1.3885	-1.3993	-1.3797	-1.2549	-1.0736	-1.3606	-0.7654
HLX	-0.5348	-0.9188	-0.6532	-0.8654	-0.904	-0.6893	-0.64	-0.7463	-0.8	-0.4959	-1.0823	-1.1479	-0.8262	-0.6961	-1.1454	-0.736	-0.7519	-0.9337	-0.6454	-0.7099	-1.0301	-0.8266	-0.9801	-0.5437	-0.8616	-0.7845	-0.7565	-0.9385	-0.814	-0.8006	-0.8519	-0.8926	-0.7502	-0.7316	-0.9267	-0.6473	-0.7617	-1.2576	-0.7211	-0.5685	-1.241	-0.9673	-0.7316	-0.7428	-0.7827	-0.9375	-0.565	-0.3586	-0.9317
HMGCS2	-1.8917	-1.9188	-1.7941	-1.7685	-1.0704	-0.9128	-1.3451	-1.5026	0.2677	-1.0372	-1.8054	-1.7633	-1.2498	-1.5367	-1.6427	-1.7871	-0.4257	0.2179	0.2255	-1.1249	-1.6764	-1.0137	0.1229	-0.7722	-1.9086	-1.4323	-2.1932	-1.6819	-2.0662	-1.2073	-0.8182	-1.7237	-1.5352	-1.1639	-1.7718	-2.084	-1.6538	-1.5873	-1.5662	-1.0323	-1.3591	-1.4145	-1.4232	-0.9733	-0.032	0.0221	-1.4511	-1.7286	-1.0286
HOMER2	-1.2385	-1.3826	-0.9288	-0.6894	-1.0423	-0.9212	-1.111	-1.0896	-0.4359	-0.8675	-1.0942	-0.9762	-0.9883	-1.2515	-1.1076	-0.9049	-1.2906	-0.6575	-0.9262	-0.886	-1.1693	-0.8054	-1.0064	-0.5437	-0.7625	-0.7238	-0.8994	-0.8513	-1.6683	-0.8293	-1.3866	-0.7237	-0.5499	-0.8146	-0.4649	-0.2666	-1.0975	-0.8469	-1.0347	-0.9597	-0.9612	-0.9139	-1.2237	-0.9956	-1.069	-0.8374	-1.1178	-1.2849	-1.0286
HOXC13	-1.3799	-1.3305	-0.7941	-1.4675	-1.2922	-0.364	-1.4913	-0.9136	-0.828	-0.7362	-1.3495	-1.436	-0.8557	-1.2357	-1.4464	-1.0567	-1.1471	-0.7608	-1.0133	-0.6675	-1.1992	-1.4287	-0.9801	-0.682	-0.9828	-0.0481	-0.9379	-0.6528	-1.0103	-0.9681	-1.4567	-1.28	-0.7082	-1.0326	-1.2947	-0.8451	-1.0856	-0.9385	-1.3621	-0.6757	-1.1653	-1.0108	-0.3532	-0.835	-1.4211	-0.6699	-1.4511	-1.6415	-0.4744
HPCAL1	-0.1778	-0.5536	-0.2201	-0.3372	-0.1292	-0.2361	0.0206	-0.256	-0.1653	-0.3126	-0.055	-0.2085	-0.1899	-0.0524	-0.2756	-0.3285	-0.1377	-0.0466	0.0893	-0.1643	-0.3146	-0.1064	-0.4182	0.1051	-0.2751	-0.3779	-0.1817	-0.3693	-0.3151	-0.4104	-0.2168	-0.3315	-0.223	-0.3413	-0.3275	0.0344	-0.3474	-0.8652	0.0159	-0.1243	-0.2579	-0.5318	-0.1445	0.0168	-0.1997	-0.0613	-0.2469	-0.2265	-0.1301
HPK1	-0.2385	-0.9676	-0.4685	-0.7685	-0.7841	-0.7655	-0.1074	-0.6762	-0.6424	-0.8804	-0.5786	-0.6842	-0.4101	-0.543	-0.717	-0.4888	-0.8134	-1.0306	0.0855	-0.3565	-0.7772	-0.0377	-0.5873	0.2752	-0.7203	-0.6157	-0.5804	-0.6027	-0.7932	-0.6961	-0.8974	-1.1277	-0.7336	-0.654	-0.7879	-0.207	-0.7168	-1.0159	0.2534	-0.4109	-0.6882	-1.1926	-1.0711	-0.42	-0.654	-0.9064	-0.322	-0.7798	-0.2157
HRAS	-1.2634	-1.5431	-1.4583	-1.1665	-1.4683	-0.7655	-0.9002	-1.3181	-0.6062	-0.8675	-1.0707	-1.0536	-1.1966	-1.0701	-0.8444	-1.3892	-1.2457	-0.888	-0.6058	-0.7099	-1.2662	-0.8972	-1.3355	-0.7722	-1.1855	-0.554	-1.2231	-1.183	-1.2972	-1.2541	-1.1895	-1.166	-1.065	-0.7316	-1.2004	-1.1809	-0.9337	-1.3169	-1.4201	-0.9945	-1.4493	-1.0787	-0.9342	-0.9521	-1.1201	-0.8374	-0.849	-1.1388	-1.1078
HSP90	0.7532	0.4879	0.7063	0.8357	0.3253	0.8199	0.9409	0.9132	0.9573	0.6317	0.9405	0.892	0.7545	1.0058	0.4811	0.589	0.8801	1.0882	0.7244	0.6547	0.8411	0.6373	0.7224	0.947	0.6778	0.7965	0.6611	0.8834	0.6902	0.8916	0.9095	0.8026	0.7873	0.8109	0.5426	0.9263	1.04	0.7119	0.5035	0.7109	0.5645	0.7646	0.5257	0.7104	0.9238	1.0399	0.4842	0.9258	0.6213
HSPA4L	-1.5396	-1.0935	-1.25	-0.9904	-1.5475	-1.0725	-1.4121	-0.9407	-1.3052	-1.001	-0.8871	-1.1893	-1.4074	-0.7097	-1.1454	-0.8389	-1.5383	-1.5077	-1.1225	-1.1549	-0.9034	-1.2825	-1.2106	-0.8448	-0.8192	-1.1078	-0.9299	-1.4736	-1.5379	-1.0714	-1.095	-1.2081	-1.2342	-0.8758	-1.16	-0.686	-1.1353	-1.5495	-1.3621	-0.9597	-1.7851	-0.8788	-0.6103	-1.3449	-1.4917	-1.3688	-1.2226	-0.8316	-1.4088
ICAM1	0.044	-0.5198	-0.4753	-0.25	-0.2508	-0.3024	-0.1608	-0.3511	-0.2333	-0.1294	-0.5075	-0.3993	-0.2386	0.0768	-0.2277	-0.1232	-0.3804	-0.6893	-0.6058	0.0701	-0.5369	0.5178	-0.4742	0.0776	-0.2121	-0.5173	-0.2341	-0.2975	-0.1491	-0.6053	-0.5522	-0.7886	-0.1414	-0.537	-0.521	-0.1109	-0.2257	-0.7624	0.2826	0.3528	-0.3008	-0.7486	-0.6962	-0.3552	-0.5073	-0.4394	-0.2772	-0.2265	-0.1166
ICAM2	-0.5207	-0.8605	-0.7799	-0.4261	-1.2051	-1.0847	-0.2012	-0.9338	-1.0041	-1.0565	-1.0485	-0.9261	-0.7542	-0.7286	-0.6553	-0.7034	-0.8741	-1.1398	-0.5052	-0.6675	-0.9194	-0.2526	-1.0064	-0.0111	-1.0816	-1.3865	-0.9299	-0.8715	-0.6883	-0.7422	-1.2014	-0.8855	-0.7783	-0.8629	-0.9937	-1.385	-0.9056	-1.1304	-0.3461	-0.7514	-1.0861	-0.994	-1.04	-0.7428	-0.916	-1.4146	-0.5276	-0.8905	-0.7276
ICOS	-0.6677	-1.3826	-1.0041	-1.4675	-1.3434	-1.3066	-0.7589	-1.0703	-1.0499	-1.4447	-1.4744	-1.2193	-1.2136	-0.9839	-1.0254	-0.9498	-1.1825	-1.888	-0.7635	-0.903	-1.0982	-0.9235	-1.0345	-0.5244	-1.1974	-1.2104	-1.0905	-1.216	-1.2211	-1.5551	-1.3264	-2.2008	-1.2664	-1.3944	-1.3982	-1.1139	-1.2559	-1.6744	-0.487	-1.1706	-1.0719	-1.9885	-2.0253	-1.0982	-1.0062	-1.6699	-1.0599	-1.3606	-0.8291
ID1	-0.0839	-0.4231	-0.3342	-0.0051	-0.6901	-0.3107	-0.5774	-0.6503	-0.5417	-0.5664	-0.7697	-0.6057	-0.2811	-0.4814	-1.0107	-0.4649	-0.4361	-0.2668	-0.148	-0.5606	-0.9087	-0.2643	-0.7634	-0.318	-0.7123	-0.1962	-0.553	-0.9896	-0.5594	-0.402	-0.6822	-0.7667	-0.4718	-0.5431	0.2524	-0.4212	-0.6495	-0.7229	-0.4728	-0.6935	-0.6548	-0.896	-0.6048	-0.7003	-0.4147	-0.2196	-0.5397	-0.593	-0.5168
IDH2	0.1284	-0.103	0.1934	-0.25	0.5303	0.3485	-0.0986	0.2934	0.5979	0.0882	0.0754	0.5053	0.4909	0.1957	0.3046	0.2866	0.2222	0.6397	0.7837	0.3464	0.0577	0.3242	0.654	0.6761	0.4092	0.1132	0.3735	0.1531	0.4421	-0.0021	0.2241	-0.1741	0.516	-0.0214	0.6274	0.8111	-0.0786	0.4347	0.2777	0.2506	0.1079	0.577	0.0751	0.2442	0.7539	0.2585	0.2881	0.5607	0.1686
IDO	-0.021	-1.2198	-0.4452	-1.7685	-0.5304	-1.5496	-1.0141	-0.5052	-0.7254	-0.9365	-0.8947	-0.6211	-0.3811	-0.4953	-0.2703	-0.2719	-0.8741	-2.2859	-0.8214	-0.4814	-0.99	1.1086	-0.7334	-0.3299	-0.7084	-0.6084	-0.5564	-0.6197	-0.987	-1.0846	-0.7263	-1.5318	-1.2664	-1.3152	-0.4101	0.7511	-0.9174	-1.2962	0.2814	-0.5174	0.2054	-1.6875	-1.5993	-0.783	-0.6049	-1.4658	-0.606	-0.6415	-0.5763
IFI27	0.3007	0.1644	0.6236	0.0703	0.2007	0.9475	-0.3545	1.0238	0.5858	0.0574	0.2482	0.7895	0.8747	0.2704	0.4271	0.5142	0.185	-0.2626	-0.4491	1.0577	0.5896	0.7463	0.8654	-0.2527	0.006	1.3428	0.1622	0.1684	-0.006	-0.1517	0.1848	0.6242	0.2484	-0.1488	0.7765	0.9314	1.2563	0.3131	0.4907	0.974	0.7107	-0.3401	0.0975	1.2932	0.6752	0.2397	0.9891	0.2435	0.3516
IFI35	-0.6365	-1.1017	-0.8014	-1.0696	-1.2465	-0.5681	-0.5992	-0.495	-0.3809	-0.6829	-0.4658	-0.6664	-0.6573	-0.769	-0.7635	-0.7171	-0.9533	-1.1098	-1.0133	-0.0757	-0.854	-0.4649	-0.7482	-0.5639	-1.1855	-0.2018	-0.9627	-0.9325	-1.0103	-0.8763	-0.9316	-0.5287	-0.8404	-1.1391	-0.5677	-0.2778	-0.4663	-1.1304	-0.459	-0.8184	-0.6042	-1.2104	-0.4305	-0.6408	-0.7584	-0.8248	-0.1921	-0.912	-0.6027
IFI44	-0.4407	-0.4518	-0.3736	-0.7685	-0.5141	-0.0467	-0.8478	-0.0138	-0.1065	-0.5928	-0.6211	-0.2101	-0.1598	-0.3753	0.0624	-0.3806	-0.795	-1.0818	-0.7915	0.316	0.1327	-0.1148	-0.4624	-0.5437	-0.8506	0.3938	-0.8378	-0.4926	-0.8554	-0.8601	-0.61	-0.319	-0.6533	-0.609	-0.0906	0.0288	-0.366	-0.4483	-0.1613	-0.1652	0.0651	-1.1512	-0.6829	-0.1266	-0.5181	-0.6446	-0.0981	-0.4787	-0.6454
IFIT1	-0.7156	-0.5902	-0.4292	-0.5924	-0.7693	-0.0004	-0.7752	0.1711	0.3363	-0.1341	-0.1413	-0.2193	-0.1506	-0.6961	0.0007	-0.5084	-0.867	-1.2647	-0.8884	0.1336	-0.003	-0.3873	-0.1711	-0.5437	-1.2766	0.3475	-1.0368	-0.3612	-0.9049	-1.0846	-0.7304	-0.0465	-0.6194	-0.7711	-0.0898	-0.3879	-0.497	-0.1581	-0.6854	-0.1929	-0.0217	-1.2195	-0.0297	-0.1144	-0.3511	-0.7778	0.2844	-0.9505	-0.3754
IFITM3	0.6062	0.504	0.3303	0.3928	-0.1746	0.8992	0.0862	0.3761	0.8715	0.5639	0.6663	0.2736	0.3574	0.4311	0.9756	0.2755	0.2041	0.1495	0.1328	0.8113	0.3684	0.5722	0.0082	0.0003	0.347	0.8697	0.3623	0.1259	0.4719	0.3144	0.2193	0.7773	0.6388	0.3233	0.1811	0.8265	0.2728	0.5256	0.1022	0.5061	0.8775	0.5463	-0.2306	0.5202	0.4286	0.3847	0.5529	0.3287	0.5779
IFNA	-1.6487	-2.8219	-2.2712	-1.7685	-1.7693	-2.1517	-1.8892	-1.83	-1.226	-1.4447	-1.7474	-2.0644	-1.7664	-1.7286	-1.7097	-1.6488	-2.2543	-1.5455	-1.1225	-1.3979	-1.9194	-1.2825	-1.9095	-1.0411	-1.8506	-1.6084	-1.7672	-1.6497	-2.0662	-1.9944	-2.0174	-2.2008	-1.9543	-1.4913	-1.5579	-2.5611	-2.4777	-2.2307	-1.6631	-1.2955	-1.4841	-2.2895	-1.8035	-1.8764	-1.7679	-1.4658	-1.866	-1.9047	-1.6307
IFNg	-0.881	-2.1687	-1.4261	-1.7685	-1.9454	-1.6745	-1.4499	-1.6539	-1.101	-1.4959	-1.6505	-1.4623	-1.9126	-1.5367	-1.7888	-1.3478	-1.8394	-1.8088	-1.1894	-1.602	-1.7086	-1.0485	-1.9095	-0.9319	-1.5496	-1.6876	-1.6703	-1.8927	-1.7652	-1.9944	-1.7365	-2.5018	-1.7783	-1.5493	-1.9101	-0.9379	-1.6326	-2.0266	-0.6631	-1.2286	-1.5219	-2.0465	-1.7243	-1.5753	-1.3797	-1.7668	-1.3889	-1.5689	-1.1536
IGF1	-0.5348	-0.6948	-0.5429	-0.0873	-1.1003	-0.3045	-0.64	-0.8523	-0.7737	-1.0979	-0.9693	-1.204	-0.6873	-0.8136	-1.2091	-0.884	-0.8564	-0.9057	-0.5362	-0.2636	-1.0901	-0.4555	-0.3472	-0.1458	-0.9148	-0.5941	-0.4223	-0.3775	-0.965	-0.1968	-1.2327	-1.0151	-0.3311	-0.595	-0.7962	-1.1461	-1.2559	-0.7898	-0.6419	-0.6587	-0.8557	-1.1756	-0.9461	-0.9126	-0.6808	-0.7561	-0.8326	-0.67	-0.3596
IGF2	-0.5348	-0.4222	0.0952	0.3586	-0.904	0.2965	-0.2791	-0.0546	-0.226	-0.4167	-0.6915	-0.9261	-0.4502	-0.7097	-0.9437	-0.6732	-0.535	0.0879	-0.3443	0.0233	-0.9652	-0.4201	-0.1314	-0.2049	-0.8452	0.3081	-0.3181	0.0728	-0.1659	0.2464	-0.3866	-0.0609	0.3335	-0.3262	0.0077	-0.6746	-0.8213	-0.8728	-0.7211	-0.4402	-0.6712	-0.1048	-0.4981	-0.2531	0.0792	0.1911	-0.6356	-0.1218	-0.2157
IGFBP2	-0.8126	-0.7785	-0.0006	-0.3061	-0.1259	0.373	0.0998	-0.2474	-0.0799	0.0513	-0.1114	-1.2351	0.5236	-0.4018	0.3447	0.071	-0.836	-1.3316	-0.1415	-0.2441	-1.2097	-0.8054	0.0262	-0.0411	-1.2766	0.1989	-0.4856	0.1452	-0.6576	-0.4743	-0.2777	0.0006	-0.2342	-0.3337	-0.1204	0.4266	0.2592	-0.5718	-0.6217	0.4301	-0.5339	-0.8052	-0.9709	0.4854	0.1615	0.0096	-0.3002	-0.9047	0.3331
IGFBP3	0.0709	-0.1716	-0.3709	0.3284	-0.0009	0.2639	-0.1753	-0.115	-0.1846	0.2732	-0.4075	-0.2991	0.067	-0.0325	-0.4922	0.2458	-0.0254	0.0465	-0.2955	0.4032	-0.2638	0.6104	-0.1242	-0.1227	-0.1473	-0.1032	-0.0693	-0.0857	0.0857	-0.0127	-0.0277	0.3888	0.3108	-0.3732	0.0231	0.1026	0.0229	-0.3844	0.0733	-0.0323	0.1189	-0.2462	0.0551	-0.0095	0.25	0.1601	-0.121	0.0821	-0.1584
IGFR	-0.4183	-0.5296	-0.0395	0.3454	-0.3326	0.4173	0.6502	0.0443	0.6922	-0.0767	0.4614	-0.185	-0.7085	-0.7907	-0.2919	-0.3155	-0.2739	-0.2445	-0.0755	0.6037	-0.5895	0.1054	0.1856	0.2442	-0.4727	0.4684	-0.0682	0.1755	-0.5191	0.2131	-0.2288	0.2683	0.2862	0.3994	-0.2581	0.5163	0.185	-0.07	-0.3461	0.0091	-0.5421	-0.0194	0.6646	0.1674	-0.1647	0.6057	1.5041	-0.0494	-0.0744
IKBIP	-1.3477	-1.725	-1.618	-1.7685	-1.2465	-1.2864	-1.5882	-1.557	-0.828	-1.2528	-1.3283	-1.3877	-1.093	-1.4524	-1.0728	-1.6902	-1.5731	-1.3828	-0.8536	-1	-1.3753	-0.9515	-1.7334	-0.8448	-1.5776	-1.0643	-1.4398	-1.7958	-1.5069	-1.6188	-1.6785	-1.6172	-1.4957	-1.0519	-1.6993	-1.716	-1.8087	-1.8883	-1.3109	-1.0737	-1.3328	-1.6611	-1.5993	-1.6723	-1.576	-1.0901	-1.1848	-1.1644	-1.0664
IKKA	-0.3667	-0.6415	-0.3218	-0.4898	-0.3274	-0.2072	-0.2241	-0.1696	-0.3139	-0.2258	-0.1373	-0.4733	-0.2914	-0.2028	-0.1494	-0.387	-0.3816	-0.3036	-0.1163	-0.1938	-0.4941	-0.0485	-0.4663	0.0169	-0.5718	-0.1797	-0.4199	-0.3334	-0.3471	-0.4104	-0.4193	-0.3588	-0.3591	-0.39	-0.4515	-0.1032	-0.4285	-0.633	-0.2277	-0.2286	-0.5546	-0.3933	-0.3263	-0.2657	-0.3897	-0.2227	-0.2428	-0.1438	-0.1733
IL10	-1.3799	-1.708	-1.4931	-1.7685	-1.6444	-1.3735	-1.4913	-1.4321	-0.8	-1.4959	-1.6963	-1.8213	-1.6573	-1.4787	-1.3739	-1.736	-1.7229	-1.6327	-1.3655	-1.0457	-1.6184	-1.1734	-1.4702	-0.9831	-1.4984	-1.4834	-1.6703	-1.7544	-1.6076	-1.8561	-1.7577	-2.0758	-1.6022	-1.4401	-1.9101	-1.5611	-1.5569	-1.8505	-1.4201	-1.2286	-1.609	-1.9885	-1.8035	-1.7302	-1.6808	-1.4146	-1.4189	-1.7798	-1.1078
IL17	-1.7156	-2.424	-2.0951	-1.7685	-2.2465	-1.8506	-1.8892	-1.9549	-1.159	-1.3576	-2.1734	-1.7122	-1.8334	-1.9047	-1.7097	-2.2131	-2.2543	-1.8088	-1.4905	-1.3979	-1.9774	-1.2245	-1.5573	-0.8862	-1.9755	-1.6876	-1.8252	-1.8927	-2.0151	-2.5965	-2.1557	-2.5018	-1.9032	-1.4401	-1.9681	-1.783	-2.2559	-2.0846	-1.9641	-1.3747	-1.7181	-2.1926	-2.0253	-1.7302	-2.0232	-1.8917	-1.7199	-1.9047	-1.6307
IL17B	-1.7948	-2.2778	-1.7941	-1.4675	-2.2465	-1.8506	-1.7131	-1.888	-1.226	-1.6208	-2.3495	-1.8883	-2.0095	-1.8377	-1.7888	-1.4861	-2.1082	-2.1098	-1.9676	-1.6989	-1.9774	-1.4287	-1.5116	-1.108	-1.9755	-2.3865	-2.0682	-1.8416	-2.3672	-1.8183	-2.0587	-2.3769	-1.816	-1.3944	-1.9681	-1.716	-1.9548	-1.9755	-2.2652	-0.9945	-2.5632	-2.0465	-1.7243	-1.7972	-1.944	-1.5907	-2.0879	-2.3818	-1.2047
IL17F	-1.4146	-2.0815	-1.5309	-1.7685	-1.4014	-1.7837	-1.5882	-1.83	-0.8902	-1.4959	-1.8054	-1.625	-1.5324	-1.5367	-1.3739	-1.6488	-1.9119	-1.5869	-0.9262	-1.301	-1.6764	-1.2245	-1.9095	-0.8448	-1.7123	-1.3451	-1.5911	-1.7958	-1.8232	-1.5965	-1.8546	-1.9375	-1.6813	-1.2482	-1.6371	-2.5611	-1.8087	-1.8158	-1.487	-1.0323	-1.6602	-1.9374	-1.3263	-1.2743	-1.8191	-1.4658	-1.6619	-1.5689	-1.0664
IL1a	-1.7156	-2.0815	-1.6692	-1.7685	-1.7693	-1.5148	-1.4499	-2.0341	-1.226	-1.4959	-2.6505	-1.7122	-2.0095	-1.9047	-1.7888	-1.6902	-2.0502	-1.6327	-1.1894	-1.3467	-1.9194	-1.2245	-1.6085	-1.108	-2.1516	-1.6084	-1.6289	-2.0177	-1.9693	-1.6934	-1.9448	-2.3769	-1.8574	-1.6162	-1.859	-1.8621	-1.9548	-2.3276	-1.487	-1.3747	-2.0861	-2.4145	-1.5993	-1.7302	-1.6082	-1.6699	-1.9629	-1.9839	-1.0286
IL1b	-0.9256	-0.7302	-1.0809	-1.4675	-1.1673	-1.1664	-0.2507	-1.2279	-0.7489	-1.001	-1.5044	-1.0536	-1.1802	-0.8195	-1.2325	-0.8909	-1.154	-1.4108	-0.9676	-1.0705	-1.4075	-0.9235	-1.6085	-0.4548	-1.2623	-1.2104	-1.0171	-1.5405	-0.7652	-1.2743	-1.2594	-2.0247	-1.0379	-0.932	-1.2817	-0.6216	-1.1555	-1.5873	-1.2238	-0.7726	-1.0719	-1.6128	-1.0711	-1.0071	-1.342	-0.8503	-1.1671	-0.8975	-0.7654
IL2	-1.4524	-2.3448	-1.6692	-1.7685	-1.5475	-1.6288	-1.537	-1.6917	-1.101	-1.6208	-1.8724	-1.6664	-1.4976	-1.6037	-1.6427	-1.7871	-2.0502	-1.5077	-1.6665	-1.602	-1.9194	-1.6505	-1.7334	-0.8448	-1.7994	-1.5414	-1.6289	-1.6819	-2.0662	-1.7214	-2.2806	-1.9375	-2.0793	-1.6162	-1.6371	-1.959	-1.8087	-2.4526	-1.186	-1.3747	-2.0861	-1.9885	-1.3563	-1.7972	-1.7679	-1.5237	-1.6619	-1.9839	-1.4088
IL2RA	-0.7229	-1.5431	-1.0671	-1.7685	-1.2922	-1.4527	-0.7278	-1.2279	-0.8902	-1.3576	-1.2192	-1.2685	-0.9126	-1.1031	-0.5288	-1.1104	-1.1899	-1.473	-0.8536	-0.9393	-1.3173	-0.5713	-1.2811	-0.682	-1.0724	-1.1078	-1.0575	-1.1623	-1.1305	-1.4351	-1.3264	-1.5318	-1.3523	-1.3944	-1.3508	-0.735	-1.2827	-1.8158	-0.5491	-0.7312	-1.0719	-1.1512	-1.5993	-1.144	-1.1201	-1.3275	-1.0209	-1.0297	-1.0286
IL3	-1.5396	-2.5209	-1.9702	-1.7685	-1.4683	-1.9298	-1.7923	-1.7789	-0.8902	-1.3989	-1.8054	-1.9675	-1.7664	-1.6037	-1.8857	-1.9121	-2.0502	-1.888	-0.8884	-1.3979	-1.8225	-1.1276	-1.7334	-0.807	-1.8506	-1.4323	-2.0682	-2.3187	-2.0151	-2.1194	-2.1557	-2.6779	-1.8574	-1.3152	-1.9681	-2.084	-2.6538	-2.3276	-1.4201	-1.3747	-1.6602	-2.2895	-1.5482	-1.7972	-2.245	-1.4658	-2.0879	-2.2057	-1.4088
IL4	-1.3477	-2.5209	-1.9702	-1.7685	-1.4014	-1.8506	-1.1902	-1.83	-1.159	-1.2528	-1.8054	-1.6664	-1.8334	-1.4276	-1.4086	-1.611	-1.9119	-1.8088	-0.9262	-1.602	-1.6464	-1.1734	-1.7334	-0.8448	-2.0547	-1.6876	-1.8252	-1.8927	-2.0151	-1.8561	-1.9448	-2.2008	-1.627	-1.353	-1.6371	-2.084	-1.9548	-2.0266	-1.6631	-0.8432	-1.5632	-2.0465	-1.6573	-1.6211	-1.4211	-1.6699	-1.4858	-1.6037	-1.2047
IL6	-1.3477	-1.2364	-0.9288	-1.1665	-1.6444	-1.5496	-1.0441	-1.3529	-1.3052	-1.4959	-1.8724	-1.625	-1.6115	-1.5367	-1.5847	-1.3892	-1.9119	-1.6838	-0.8884	-1.187	-1.7811	-1.1734	-1.6665	-0.9831	-1.4527	-1.4323	-1.4662	-1.7958	-1.0151	-1.7836	-1.6116	-1.9375	-1.5352	-1.2183	-1.6091	-0.6803	-1.8087	-2.1516	-1.4201	-0.9597	-1.4493	-1.6875	-1.9004	-1.2966	-1.6082	-1.5237	-1.7869	-1.3606	-0.9617
IL6R	-0.5593	-1.0935	-0.7799	-0.6894	-1.3434	-0.9756	-0.509	-1.189	-0.858	-0.8938	-0.9784	-0.874	-0.8334	-0.6336	-0.9563	-0.611	-1.096	-1.2067	-0.3443	-0.6777	-0.8402	-0.5256	-1.0802	-0.1872	-0.9408	-0.9094	-0.871	-0.8982	-0.6309	-1.0167	-1.095	-1.0651	-0.8488	-0.9964	-0.8089	-0.9177	-0.9771	-1.4112	-0.5248	-0.5296	-1.2208	-0.9885	-0.553	-0.7302	-0.9979	-0.9709	-0.866	-0.9047	-0.5515
IL7R	-0.1118	-0.6071	-0.3342	-0.4068	-1.1673	-0.8364	-0.0214	-0.7646	-0.7737	-1.001	-0.5333	-0.633	-0.5112	-0.7907	-0.8646	-0.7659	-0.6209	-1.2647	0.0009	-0.4145	-0.6733	-0.2355	-0.6603	0.1592	-0.3523	-0.9094	-0.4555	-0.1182	-0.5428	-0.6351	-0.9415	-0.9034	-0.607	-1.1156	-1.0279	-0.2939	-0.6007	-1.0321	0.1059	-0.4302	-0.6139	-1.3118	-1.3563	-0.27	-0.549	-0.9217	-0.5694	-0.6785	-0.2328
IL8	-0.3765	-0.725	-0.0617	-1.2914	-0.7551	-1.1974	-0.7204	-1.0007	-0.7031	-0.9218	-1.3495	-0.9852	-0.9583	-0.4627	-0.7976	-0.7217	0.4926	-0.7061	-1.1225	-0.9788	-1.6764	-0.3952	-1.6665	-0.8862	-0.8845	-1.2404	-0.6021	-1.1938	0.0601	-1.0342	-0.6085	-1.5018	-0.5394	-0.9172	-1.0139	-0.2472	-0.2846	-1.6287	-0.9227	-0.2608	-1.0581	-0.8788	-1.2237	-0.8195	-1.3604	-1.4658	-1.2428	-0.3996	-0.6928
INPP4B	-0.9497	-1.2537	-0.8088	-0.5924	-1.016	-0.4193	0.0528	-0.6467	-0.499	-0.6208	-0.9262	-1.3047	-0.6873	-1.1643	-1.1076	-0.9826	-0.6209	-0.53	-0.7123	-0.2041	-1.3911	-0.7852	-0.5978	-0.138	-1.3735	-0.3074	-0.7018	-0.3073	-0.9825	0.1157	-0.2916	-0.5476	-0.9543	-0.0402	-1.366	-0.8368	-0.7321	-1.1663	-0.8672	-0.6423	-0.9005	-0.3731	-0.3206	-0.7692	-0.9979	-0.6613	-0.6305	-1.1777	-0.495
INSULINRECEPTOR	-0.2608	-0.5101	-0.289	0.1291	-0.1325	0.2955	0.4488	0.0683	1.6707	0.1183	0.0545	-0.1375	-0.0272	-0.0808	0.0513	-0.2837	-0.1929	-0.1855	-0.1351	0.1255	-0.2797	0.5491	-0.0244	-0.0868	-0.3753	0.3028	-0.0848	-0.0324	-0.0794	-0.0695	-0.4143	0.186	0.1719	0.2258	-0.3361	0.0988	-0.0804	-0.492	-0.1717	0.0786	-0.3959	-0.1127	0.3913	0.6331	-0.1267	0.1899	0.2591	-0.0365	0.0535
IRF8	-0.2608	-0.8652	-0.6132	-1.0696	-0.8662	-0.9045	-0.1469	-0.6539	-0.7254	-1.0372	-0.9181	-0.9589	-0.725	-0.4925	-0.9827	-0.8909	-0.8166	-1.2445	-0.0925	-0.7569	-0.9249	-0.5962	-0.9801	0.0916	-1.0909	-0.7531	-0.688	-0.7746	-0.9279	-1.0913	-0.9869	-1.2547	-0.8488	-0.8503	-1.123	-0.7549	-0.773	-1.1102	-0.1284	-0.7119	-0.7924	-1.0465	-1.16	-0.6615	-0.7309	-0.8248	-0.6459	-0.9505	-0.495
IRF9	0.3482	-0.0827	0.2747	0.171	0.0088	0.4996	0.1289	0.575	0.7402	0.2904	0.4254	0.4185	0.1857	0.1585	0.1815	0.1417	-0.0823	-0.3721	0.1497	0.5497	0.5439	0.4862	0.278	0.4737	-0.2273	0.784	0.0252	0.3438	-0.0214	-0.019	-0.0041	0.2991	0.1836	-0.0999	0.3541	0.58	0.3952	0.0498	0.3581	0.3528	0.2039	-0.2863	0.5049	0.6845	0.3823	0.1197	0.4998	0.0707	0.3751
IRS1	-1.5396	-1.4508	-1.1251	-0.1351	-1.7693	-0.7537	-0.3609	-1.2859	-0.2407	-0.7862	-0.463	-1.7122	-1.3105	-1.5068	-1.1076	-1.3285	-1.4762	-1.1245	-1.0645	-0.8239	-1.3311	-1.0862	-0.7557	-1.0411	-1.5496	-0.9886	-0.9543	-0.9507	-1.2703	-0.764	-0.8769	0.0818	-0.4578	-0.7609	-1.1056	-0.959	-0.9681	-0.8026	-0.9034	-1.0323	-1.5632	-0.781	-0.1761	-0.5261	-1.217	-0.4446	-0.8929	-1.3027	-0.6165
IRS2	-0.4524	-0.9468	-0.848	0.14	-0.715	-0.0835	0.1382	-0.5052	-0.4359	-0.22	0.2134	-0.4516	-0.6248	-0.6494	-0.5687	-0.3806	-0.795	-0.3994	-0.3048	-0.1426	-0.587	0.0337	-0.4742	-0.2141	-0.5442	-0.0541	-0.3961	-0.0899	-0.4738	-0.4048	-0.7577	-0.3526	0.0505	-0.5618	-0.3966	-0.19	-0.472	-0.7774	0.1927	0.3363	-0.7181	-0.8916	-0.3786	0.0788	-0.4434	-0.4098	-0.0491	0.0622	-0.6607
ISG15	-0.0673	-0.1411	-0.0357	-0.4463	-0.213	0.5226	-0.5517	0.5275	0.6393	0.0825	0.3555	0.2701	0.6927	0.0479	0.6291	0.2123	-0.3886	-0.6231	-0.4361	0.7206	0.6025	0.2686	0.2019	-0.1153	-0.4592	0.9687	-0.4744	-0.0823	-0.4328	-0.612	-0.3239	0.5499	-0.2033	-0.5193	0.5457	0.9568	0.2842	0.4238	0.1678	0.5537	0.4629	-0.6689	0.6814	0.3691	0.4822	-0.2549	0.8959	-0.2955	-0.0323
ITGA5	-0.3091	-0.2007	-0.2521	-0.1887	-0.2874	-0.3432	-0.3329	-0.3602	-0.1912	-0.342	-0.5936	-0.5945	-0.2136	-0.2695	-0.5433	-0.243	-0.2044	-0.271	-0.4762	-0.068	-0.6552	-0.0377	-0.4288	-0.2049	-0.3159	-0.1361	-0.2155	-0.3059	0.0098	-0.1824	-0.0549	0.0228	-0.1	-0.3451	-0.3405	-0.4783	-0.2682	-0.9044	-0.4456	-0.2675	-0.5676	-0.1041	-0.469	-0.208	-0.2973	-0.1674	-0.0893	-0.3346	-0.2883
ITGAM	-0.4895	-1.1059	-0.7661	-1.1665	-0.7551	-0.6943	-0.7131	-0.858	-0.7254	-1.0979	-1.1881	-1.023	-0.7727	-0.6575	-0.908	-0.7659	-0.8134	-1.3316	-0.8214	-0.8239	-1.1323	-0.5962	-0.8395	-0.409	-0.9475	-0.8814	-0.7512	-0.8927	-0.7518	-1.0587	-0.8914	-1.1156	-0.7113	-1.0519	-1.1411	-0.9379	-0.683	-1.2863	-0.6024	-0.8695	-1.241	-1.0655	-1.0253	-0.55	-0.9818	-0.7456	-0.7262	-0.6336	-0.2627
ITGB6	-1.1321	-0.3543	-0.4517	-0.4675	-0.6232	-0.4984	0.1183	-0.3927	-0.9249	-1.001	-1.3495	-0.7579	0.2222	0.2728	-1.1656	-0.9578	0.146	-0.2214	-1.0645	0.2945	-1.4423	-0.6505	-1.0802	-0.7722	-0.1637	-0.5605	-0.1734	-0.713	-0.3471	-0.4759	-0.3411	-0.9833	0.0302	-1.353	-0.16	0.0187	-0.136	-0.9902	-0.7088	-0.9597	-0.6139	-1.2481	-0.9114	-1.1951	-0.2465	-0.7561	-1.7869	-1.8378	-0.6027
ITK	-0.4768	-1.1101	-0.6085	-0.9904	-1.2051	-1.267	-0.2532	-0.9269	-1.101	-1.5538	-0.764	-0.9182	-0.7307	-1.1031	-1.1261	-0.8514	-1.096	-1.6327	-0.2516	-0.6777	-1.0372	-0.4555	-0.9434	0.0169	-0.8904	-1.1824	-0.8641	-0.5603	-1.106	-1.065	-1.3598	-1.4876	-1.0379	-1.2183	-1.19	-0.5973	-1.1419	-1.3065	-0.0147	-0.8184	-0.8911	-1.6128	-1.9004	-0.6615	-0.9093	-1.5907	-0.7942	-1.0108	-0.7099
JAK1	0.0194	-0.355	-0.1813	0.064	-0.2552	0.0507	0.2811	-0.0289	-0.101	0.1209	-0.2543	-0.3946	-0.1899	0.0011	-0.2423	-0.0849	-0.154	-0.1907	0.0536	0.3233	-0.3242	0.1579	-0.1442	0.3949	-0.2035	0.0131	-0.0038	0.0008	0.0324	0.0793	-0.4644	-0.1314	0.1404	-0.0178	-0.3982	0.0255	-0.0633	-0.3331	0.1498	0.0469	-0.241	-0.1706	0.4039	-0.0595	-0.2628	-0.0766	-0.0087	-0.1764	-0.0434
JAK2	0.419	-0.698	-0.2958	-0.1775	-0.302	-0.199	-0.0349	-0.2969	-0.1653	-0.7457	-0.3388	-0.5558	-0.1691	-0.1873	-0.4159	-0.2263	-0.5502	-0.6948	-0.1287	-0.1643	-0.6922	0.2226	-0.5073	0.221	-0.6709	-0.2076	-0.3714	-0.1209	-0.3749	-0.3376	-0.6522	-0.6134	-0.2975	-0.4701	-0.4828	0.2207	-0.1899	-0.6054	0.2149	-0.2412	-0.2914	-0.6535	0.0226	-0.1537	-0.4411	-0.1333	-0.322	-0.3525	-0.4088
JNK	-0.5253	-0.7986	-0.6584	-0.3214	-0.5563	-0.2257	-0.2482	-0.2875	-0.3913	-0.3382	-0.1564	-0.324	-0.371	-0.3081	-0.3146	-0.4046	-0.5219	-0.5077	-0.3548	-0.3098	-0.4143	-0.2951	-0.4782	-0.2049	-1.0909	-0.1313	-0.7618	-0.3842	-0.5039	0.037	-0.8182	-0.3096	-0.376	-0.4401	-0.2025	-0.4747	-0.5838	-0.7507	-0.2608	-0.1292	-0.6548	-0.7013	-0.0942	-0.2594	-0.4693	-0.4098	-0.4544	-0.1915	-0.337
JUP	-0.1534	0.2625	0.0373	0.6448	0.6615	0.8037	0.7131	0.6704	0.557	0.7288	0.7623	0.7625	0.325	0.3672	0.3324	0.6833	0.5683	0.4787	0.4286	0.912	0.2516	0.4601	0.4494	0.7361	0.4244	0.8176	0.4655	0.4248	0.2255	0.5968	0.3193	0.6749	0.3114	0.6239	0.7612	0.5188	0.8359	-0.0535	0.0445	0.7298	0.3641	0.5506	0.8794	0.5305	0.4916	0.6385	0.8932	0.652	0.5615
Jag1	-0.9753	-1.0123	-0.8399	-0.2634	-1.1003	-0.5994	-0.7354	-0.8639	-0.8902	-0.7862	-0.5861	-0.8956	-0.725	-0.8503	-1.1868	-0.9826	-0.6458	-0.9741	-0.7635	-0.5157	-1.4608	-0.2355	-1.1136	-0.5639	-0.7625	-0.7531	-0.6747	-0.9829	-0.814	-0.7016	-1.1611	-0.5758	-0.6169	-0.7509	-0.9156	-0.9813	-0.9636	-1.0605	-1.186	-0.8184	-1.0069	-0.9326	-1.0553	-0.8272	-0.9026	-0.6054	-0.6459	-0.67	-0.8291
Jun	-0.2038	-0.2433	-0.423	0.4301	-0.7693	-0.0884	0.4906	-0.1409	-0.2333	-0.22	-0.706	-0.9589	-0.2873	-0.1314	-0.8444	-0.4373	-0.3311	-0.3514	-0.3765	-0.1972	-0.5302	-0.2584	-0.4471	0.0632	-0.5634	-0.0643	-0.2034	-0.4736	-0.2007	-0.2492	-0.6039	-0.3672	-0.1187	-0.353	-0.5299	-1.1461	-0.3997	-0.4733	-0.3843	-0.3333	-0.839	-0.5375	-0.6636	-0.3632	-0.3623	0.0041	-0.6729	-0.4041	-0.4546
KCNE3	-0.9753	-1.2198	-1.192	-0.9904	-1.1673	-1.1816	-1.0441	-1.1533	-0.527	-0.9518	-1.0071	-1.625	-1.0433	-0.927	-1.0728	-1.0991	-1.2051	-1.2445	-0.7123	-0.886	-1.1149	-0.9235	-1.1894	-0.682	-1.392	-1.0441	-1.1932	-1.2517	-0.8865	-1.2541	-1.1954	-1.0104	-1.0379	-1.1639	-1.2221	-1.1139	-1.1555	-1.6287	-1.0347	-0.6265	-1.0719	-0.9885	-0.8035	-1.0313	-1.1201	-1.2897	-0.8016	-0.9505	-0.8525
KDM2A	0.105	-0.0984	0.0265	0.2689	-0.0733	0.2334	0.3661	0.1695	0.3323	0.1561	0.3416	0.0521	0.1556	0.2235	0.1852	0.1352	-0.0519	0.0749	0.3066	0.3839	-0.0933	0.318	0.0082	0.4543	-0.1974	0.7724	0.0118	0.1628	-0.0772	0.0415	-0.0392	-0.1338	0.18	0.3356	0.1126	0.2777	0.1947	-0.2171	0.4079	0.1305	-0.0474	-0.1544	0.3579	0.2666	-0.0928	0.1752	0.2795	0.0938	0.1844
KDM2B	-0.1397	-0.6727	-0.4859	-0.3706	-0.5744	-0.2883	-0.0986	-0.4192	-0.2048	-0.6208	-0.3953	-0.5203	-0.4297	-0.3365	-0.3294	-0.5141	-0.514	-0.5657	-0.3655	-0.3767	-0.4211	-0.0983	-0.5822	0.0729	-0.5207	-0.2627	-0.3607	-0.4819	-0.5084	-0.5191	-0.6258	-0.569	-0.4492	-0.5431	-0.6314	-0.3708	-0.3638	-0.7836	-0.1221	-0.3028	-0.581	-0.5714	-0.5833	-0.3424	-0.6503	-0.3518	-0.3609	-0.3906	-0.2949
KDM3B	-0.1494	-0.3513	-0.2012	0.1453	-0.4403	0.1108	0.2411	0.0878	0.0253	-0.285	0.0883	-0.2239	-0.0469	-0.0098	-0.2523	-0.3598	-0.1623	0.139	0.0495	0.2149	-0.1504	-0.0005	-0.077	0.2661	-0.278	0.3328	-0.135	-0.1757	-0.32	-0.0859	-0.2143	0.0158	-0.0269	0.1522	-0.1767	0.0106	-0.0567	-0.4138	0.0402	-0.2883	-0.393	0.027	-0.1295	-0.091	-0.0661	0.2523	-0.0259	-0.0249	-0.0359
KDM5A	-0.1209	-0.4621	-0.2584	0.0168	-0.2733	-0.0571	0.1031	-0.1119	0.0751	-0.2467	-0.1413	-0.1453	-0.1567	-0.1253	-0.2183	-0.1173	-0.3735	-0.3151	-0.0133	0.0108	-0.214	0.0513	-0.2967	0.1966	-0.0679	0.2123	-0.0554	-0.2059	-0.0668	-0.3223	-0.3529	-0.2473	-0.2033	-0.1588	-0.1629	0.0152	-0.3204	-0.5405	0.0812	-0.2286	-0.4769	-0.4277	-0.0775	-0.0166	-0.2523	0.089	-0.2597	-0.2388	-0.1255
KDM5B	-0.312	-0.5654	-0.4788	0.0444	-0.1934	0.1116	-0.2738	0.0017	0.0489	-0.1788	-0.172	-0.3923	-0.2313	-0.0514	-0.1058	-0.3659	-0.3363	-0.2177	-0.0133	0.0738	-0.2045	-0.2086	-0.016	-0.1303	-0.5362	-0.1824	-0.3714	-0.1905	-0.0845	-0.2291	-0.2706	-0.1138	0.1049	-0.4649	-0.3121	-0.7903	-0.2638	-0.3615	-0.2121	-0.1872	-0.4594	-0.145	-0.0631	0.1448	-0.1756	0.2063	-0.386	0.0002	-0.2328
MKI67	-1.0466	-1.1544	-0.9095	-1.7685	-0.8315	-1.1103	-1.2608	-1.557	-0.8	-0.984	-0.9023	-0.8031	-1.1491	-0.8078	-0.3739	-1.1461	-1.2631	-1.3082	-0.8536	-0.8696	-0.7772	-0.6225	-1.2106	-0.74	-0.5442	-1.3865	-0.7065	-1.0798	-1.1242	-1.4504	-0.9126	-1.5165	-1.3389	-1.0933	-0.7163	-0.3281	-1.0254	-1.2221	-0.7738	-0.7949	-1.0581	-1.3601	-1.16	-0.9126	-1.1094	-0.9217	-1.0335	-0.4576	-0.8525
KIAA0040	-0.6246	-0.9958	-0.7462	-0.2772	-0.7993	-0.3882	-0.167	-0.4192	-0.2966	-0.5069	-0.4602	-1.1751	-0.4976	-0.5068	-0.6245	-0.7312	-0.786	-0.7608	-0.5874	-0.3098	-0.936	-0.4116	-0.202	-0.2734	-1.0377	-0.4181	-0.7727	-0.6027	-0.6409	-0.4792	-0.7665	-0.2015	0.0112	-0.1769	-1.007	-0.5004	-0.9214	-0.7479	-0.4391	-0.4939	-0.8229	-0.4398	-0.9342	-0.4292	-0.5461	-0.0635	-0.4716	-0.9505	-0.4088
KIAA1102	-0.7304	-0.9556	-0.6428	-0.3883	-0.3656	-0.5994	-0.339	-0.5156	-0.2333	-0.3459	-0.8512	-0.8671	-0.6159	-0.0145	-0.4386	-0.6528	-0.3395	-0.1556	-0.2041	-0.5606	-0.8013	-0.5044	-0.4147	-0.1458	-0.6331	-0.5292	-0.6134	-0.2893	-0.344	-0.6234	-0.5577	-0.7886	-0.2383	-0.349	-0.2557	0.095	-0.9095	-1.1444	-0.6317	-0.0824	-0.6442	-0.5024	-1.1045	-0.157	-0.3979	-0.1757	-0.7588	-0.6961	-0.495
KIAA1370	-0.3007	-0.6681	-0.2298	0.3713	-0.4204	0.1921	0.3649	-0.0838	0.5687	-0.6431	-0.3672	-0.633	-0.1916	-0.258	-0.908	-0.294	-0.1891	0.26	0.318	0.1255	-0.7397	-0.0238	-0.378	0.3494	-0.6818	0.16	-0.4772	-0.1613	-0.319	-0.0306	-0.1966	0.0464	0.2545	-0.1957	-0.6894	-0.2733	-0.123	-0.358	-0.1038	-0.3747	-0.609	0.2579	0.0953	-0.0375	-0.2407	0.2815	-0.1304	-0.5656	-0.2817
KIF13B	-0.8217	-1.1884	-0.8164	0.0023	-0.9912	-0.6117	0.2129	-0.5263	-0.7031	-0.7177	-0.433	-1.2351	-0.6478	-0.769	-1.4464	-0.8329	-0.8427	-0.6047	-0.6058	-0.8096	-1.1992	-0.5044	-0.7792	-0.3676	-1.2485	-0.2966	-0.8779	-0.6197	-0.814	-0.5591	-0.976	-0.6801	-0.3591	-0.3413	-0.9559	-1.357	-0.7846	-1.0972	-0.7337	-1.1706	-0.9835	-0.6244	0.2618	0.0437	-1.0787	-0.2015	-0.5965	-1.3404	-0.6928
KIF23	-0.8217	-0.6246	-0.4292	-0.8654	-0.5061	-0.5319	-0.8785	-1.0255	-0.2048	-0.9365	-0.5571	-0.3526	-0.5324	-0.6375	-0.3355	-0.6859	-0.8926	-0.7481	-0.7123	-0.4685	-0.3944	-0.3568	-1.0064	-0.409	-0.3175	-1.1078	-0.4248	-0.6752	-1.0608	-1.0283	-0.7163	-0.7334	-0.9709	-0.6701	-0.4348	-0.1478	-0.5187	-0.7744	-0.6741	-0.2348	-0.514	-0.4102	-0.5629	-0.4854	-0.5855	-0.3688	-1.0465	-0.1031	-0.7856
KIF2C	-0.7948	-0.9243	-1.0809	-0.9234	-0.6901	-1.0606	-1.1902	-1.2279	-0.0356	-0.9218	-1.0595	-0.4846	-0.9883	-0.769	-0.0695	-0.8451	-0.949	-0.9849	-1.1894	-0.9788	-0.5437	-0.5594	-1.1894	-0.7722	-0.6892	-1.4834	-0.8779	-1.0399	-0.8587	-1.3177	-1.0459	-1.0981	-1.3134	-1.0519	-0.5299	-0.3997	-0.9958	-1.1444	-0.8338	-0.4205	-0.7571	-1.1926	-0.7781	-0.7428	-0.944	-0.9375	-1.1178	-0.1957	-0.7099
KIFC1	-0.5348	-0.2816	-0.423	-0.7271	-0.1097	-0.3256	-0.1548	-0.7789	0.1973	-0.4959	-0.1307	0.0445	-0.5508	-0.2797	0.2954	-0.4943	-0.5219	-0.3747	-0.3548	-0.3872	-0.1073	-0.0862	-0.5478	-0.108	-0.1473	-0.5173	-0.22	-0.6466	-0.7734	-0.6907	-0.5875	-0.7536	-0.9384	-0.4753	0.0244	0.1174	-0.2682	-0.5249	-0.3567	-0.1442	-0.0733	-0.7393	-0.2124	-0.2552	-0.5263	-0.1674	-0.5694	0.0745	-0.337
KIT	-0.9886	-1.1591	-1.3681	-0.4261	-1.5475	-0.9045	-1.1902	-1.3352	-0.9249	-1.3198	-1.1454	-0.2935	-1.2691	-0.7534	-1.7097	-1.4861	-1.5554	-1.1245	-1.1894	-1.1249	-1.6764	-0.8972	-1.2811	-1.409	-1.0055	-1.2726	-0.8508	-1.3644	-1.3066	-0.6545	-1.5536	-1.166	-0.9653	-0.9472	-1.0424	-1.2389	-1.7244	-1.6744	-1.487	-1.3747	-1.3872	-0.9995	-1.6573	-1.3993	-1.6082	-1.0678	-1.6108	-0.4982	-1.2627
KL	-1.3799	-1.7805	-1.3418	-1.7685	-1.3434	-1.3277	-1.236	-1.4778	-0.8902	-1.2229	-1.7474	-1.5872	-1.7085	-1.3026	-1.1656	-1.736	-1.9991	-1.4108	-1.0133	-1.1249	-1.6184	-1.0485	-1.4702	-0.9319	-1.7123	-1.4834	-1.5242	-1.3979	-1.6906	-1.4996	-1.7163	-1.9375	-1.7113	-1.3152	-1.734	-1.8621	-2.0006	-1.8505	-1.4201	-1.0323	-1.2845	-1.8502	-1.461	-1.0439	-1.7222	-1.2549	-1.4511	-1.4041	-0.8291
KLB	-1.5907	-2.0815	-1.3962	-1.7685	-1.2922	-1.5148	-1.537	-1.9549	-1.159	-1.2229	-2.0485	-1.5872	-2.1344	-1.6828	-1.5336	-1.6488	-2.2543	-1.6327	-0.9262	-1.2218	-1.7433	-1.4287	-1.8126	-0.8862	-1.9086	-1.3451	-1.5911	-1.6197	-1.7389	-2.4204	-1.9796	-1.8328	-1.6022	-1.3152	-1.6993	-1.959	-1.9134	-1.7836	-1.2238	-1.0323	-1.4493	-1.9374	-1.3885	-1.7302	-1.5461	-1.5907	-1.565	-1.7286	-1.2047
KLF4	-0.481	-0.3755	-0.7527	-0.4068	-0.5061	-0.245	-0.1881	-0.5628	-0.4131	-0.7862	-0.7314	-0.903	-0.4074	-0.8904	-1.1261	-0.3639	-0.3828	-0.4502	-0.2955	-0.2291	-0.9194	-0.6963	-0.7956	-0.3676	-0.5834	-0.5605	-0.54	-0.3996	-0.6038	-0.7704	-0.5802	-0.8	-0.2576	-0.5683	-0.8004	-1.1139	-0.1884	-1.0664	-0.8028	-0.2476	-0.839	-0.7486	-0.1351	-0.3177	-0.5918	0.1068	-0.4968	-1.0016	-0.6928
KLRC3	-1.0466	-2.009	-1.7272	-1.7685	-1.7693	-1.7257	-1.4913	-1.9549	-1.4021	-1.9218	-1.9516	-1.9675	-1.6573	-1.6828	-1.5847	-1.736	-1.7772	-1.9849	-1.3655	-1.8239	-1.6464	-1.4287	-1.7334	-0.9319	-1.7994	-1.3451	-1.7161	-1.7544	-2.0151	-1.8561	-1.8546	-1.2977	-1.7113	-1.6954	-1.9681	-1.959	-1.9548	-2.3276	-0.9864	-1.2955	-1.5632	-1.9374	-1.6573	-1.4614	-1.4211	-1.8917	-1.4858	-2.0808	-1.2627
KNTC2	-1.0624	-1.5914	-1.1099	-1.7685	-1.2051	-1.4247	-1.2608	-1.7331	-0.828	-1.5538	-1.2526	-0.8671	-1.2498	-0.9047	-0.6245	-1.0991	-1.4218	-1.473	-1.1894	-1.0457	-0.8182	-0.7852	-1.1136	-0.8448	-1.0909	-1.2104	-1.1651	-1.4156	-1.4508	-1.4351	-0.976	-1.6172	-1.4261	-1.3152	-0.7838	-1.2187	-1.0254	-1.8505	-0.8338	-0.5685	-1.0861	-1.5906	-1.0711	-1.1129	-1.2598	-1.0678	-1.3609	-0.3193	-1.1078
KRAS2	-0.2608	-0.594	-0.3847	-0.3536	-0.0881	0.0292	-0.1968	-0.1928	0.0962	-0.0353	-0.4001	-0.0132	-0.1706	-0.2746	0.0965	-0.181	-0.2526	-0.2731	-0.0925	0.1932	-0.1703	-0.0273	-0.3877	0.0003	-0.0928	-0.0344	-0.0491	-0.2335	-0.3953	-0.4442	-0.3721	-0.3546	-0.2091	-0.2871	0.2667	-0.3107	-0.3716	-0.6769	-0.138	-0.1099	-0.4079	-0.2561	-0.2376	0.1805	-0.2322	0.1197	-0.2908	-0.1846	-0.0471
KREMEN2	-0.4938	-1.5547	-0.6428	-1.4675	-1.4014	-0.6603	-1.1902	-1.587	-0.6424	-1.0565	-0.9102	-1.4903	-1.2313	-0.4398	-0.2548	-1.1988	-0.867	-1.1245	-0.0085	-1.4559	-1.3753	-0.7127	-0.9801	-0.682	-1.2485	-1.2726	-1.1932	-0.3379	-1.4642	-1.5358	-1.2594	-2.0758	-0.8574	-1.1391	-0.4788	-1.056	-0.4324	-1.7256	-0.7738	-0.9275	-1.1008	-1.8916	-1.3563	-0.9126	-0.4277	-0.6054	-1.2428	0.3916	-0.9939
KRT14	0.1774	-0.8677	-0.4109	-0.0783	-1.5475	-0.0677	-1.7131	-0.858	-1.0041	-0.8938	-1.6963	-0.3809	-1.7664	-1.0296	-1.7888	-0.0785	-0.5172	-1.0554	-1.3655	-0.1518	-1.8225	0.9353	-0.8303	-1.108	0.5895	-1.0441	0.485	-0.8464	-1.1912	0.0298	-0.9316	-1.0924	-0.1234	-0.531	0.1372	-1.658	-2.0518	-0.6867	-0.7211	0.3329	-0.8643	-1.0165	-1.5024	-1.2743	-1.0146	-0.245	-1.3889	-1.9839	-0.6607
KRT16	-0.5396	-0.0529	-1.3681	-1.7685	-1.0423	-1.0847	-1.1295	-1.4321	-0.8902	-0.1294	-1.6091	-0.3877	-1.2498	-0.3424	-1.0254	0.6272	-0.3374	-0.7807	-1.0133	-0.9788	-0.936	-0.1982	-1.6665	-0.7722	0.1395	-1.3865	0.0364	-1.5171	-1.1912	-1.4351	-1.6274	-1.5476	-1.3134	-1.0141	-0.2244	-0.6069	-1.7788	-1.7836	-0.7088	0.5718	-0.5258	-1.6875	-1.272	-1.1774	-1.275	-1.0678	-1.4189	-1.2515	-0.7856
KRT17	-0.2409	0.8156	-0.1606	-0.2371	-0.9912	0.2486	-1.1295	-0.4453	-0.6617	-0.2287	-1.3495	0.4668	0.0127	-0.7006	-0.9563	1.1978	0.4189	-0.4051	-0.9262	0.3294	-0.4387	0.8732	-0.1812	-0.807	0.8742	-0.6157	0.7958	-0.3129	-0.7545	0.1391	-0.5455	-0.6934	0.1824	-0.1415	0.8137	-0.5973	-1.0518	-0.0266	-0.1221	0.7386	0.8224	-0.9278	-1.0553	-0.9626	-0.3778	0.0829	-1.15	-0.6001	-0.3225
KRT18	-0.6743	-0.3543	0.5732	0.2609	0.5033	0.7079	0.6713	0.9072	0.5958	0.6385	0.6202	0.2178	0.6332	0.0982	0.0022	-0.1587	0.3418	0.6779	0.574	0.8534	-0.3586	0.2907	0.5787	0.7493	0.1633	0.9803	0.3129	0.6435	0.2617	0.4867	0.1038	0.6081	0.4756	0.582	0.4646	0.7296	1.1375	0.1866	-0.3014	0.2992	0.2724	0.5469	0.8801	0.9954	0.5942	1.031	0.602	0.122	0.4975
KRT19	-0.4293	-1.6758	0.1162	0.1291	0.6011	0.8233	0.6183	0.0057	0.4642	0.9098	0.9132	0.5242	0.5634	0.5275	-0.1415	0.5265	0.6212	0.6779	0.7542	1.1323	-1.6764	0.6483	0.5079	0.7969	0.2371	0.8813	0.331	0.3782	0.9432	0.6074	0.4514	0.9007	0.342	0.8417	-1.0498	0.6734	1.0254	0.1524	-0.0196	0.7595	0.306	0.5649	1.0465	0.8837	0.4062	0.9106	0.9228	0.3506	0.7097
KRT5	-0.6677	-0.6344	-0.7593	-0.4675	-0.904	-0.317	-1.169	-1.0171	-0.5728	-0.7655	-1.3495	0.6191	-1.2893	-0.8633	-0.0224	0.2943	-0.5334	-0.6893	-0.3241	-0.1972	-0.878	0.7255	-0.8681	-0.9831	0.9621	-1.0063	0.854	-0.8664	-0.6906	-0.3535	-1.3686	-1.3257	-0.5926	-0.7711	0.49	-1.2187	-2.0006	-0.6532	-0.9429	0.2527	0.0722	-1.2683	-1.2237	-1.1604	-0.9663	-0.6364	-1.3609	-0.7534	-0.7276
KRT7	0.1964	0.0122	-0.1282	-0.4068	0.8505	0.2908	0.2435	-0.4498	-0.6819	-0.5125	-0.2176	0.5932	0.7187	0.4906	0.5267	0.5343	0.9395	1.2549	1.2102	0.8604	0.4097	1.0803	0.3658	0.7381	0.535	-0.2404	0.6283	0.4482	0.4102	-0.0975	0.1208	-0.4214	0.3587	0.4071	1.1686	1.2348	0.576	-0.745	0.131	1.4105	0.773	0.0674	-0.4532	0.0406	-0.5951	0.6601	-1.3609	-0.0249	0.491
LAD1	-0.39	-0.2193	-0.423	-0.3214	0.0277	-0.2596	-0.4121	-0.3215	-0.4021	-0.3576	-0.3583	-0.1273	-0.3351	0.0806	-0.216	-0.5567	-0.1547	-0.8466	-0.9676	-0.4948	-0.1209	-0.1686	-0.7334	-0.5244	-0.2339	-0.5057	-0.2471	-0.5503	-0.2845	-0.7302	-0.6024	-0.9833	-0.5373	-0.595	-0.5677	-0.1234	-0.3902	-0.9085	-0.487	-0.1599	-0.3008	-1.2195	-0.553	-0.8119	-1.1781	-0.2196	-1.1336	0.1199	-1.0664
LAG3	-0.4293	-1.3448	-0.8088	-1.2914	-0.8485	-1.0725	-1.0599	-1.0896	-1.0499	-1.0565	-0.9693	-0.8883	-0.7139	-0.8904	-0.607	-0.736	-1.1825	-1.4408	-1.0645	-0.7569	-0.747	-0.3215	-1.0064	-0.5639	-0.9276	-0.6383	-0.7618	-1.1146	-1.2703	-1.3177	-1.0174	-1.7485	-1.2342	-1.2183	-1.0139	-0.2688	-1.1097	-1.1738	-0.0503	-1.0737	-1.0069	-1.7455	-1.3563	-0.835	-0.9979	-1.0901	-0.548	-0.9505	-0.8291
LAMA4	-0.1884	-0.2885	-0.2935	-0.0127	-0.2922	0.1494	-0.1649	-0.0272	0.3181	-0.2917	-0.2776	-0.6095	-0.0445	-0.2419	-0.5055	-0.0881	-0.0984	-0.0998	-0.2433	0.2393	-0.7221	0.0122	-0.3075	0.0003	-0.254	0.0622	-0.0491	-0.2241	-0.0772	-0.1807	-0.4365	-0.1085	0.0188	-0.2154	-0.1458	0.0764	-0.0326	-0.651	-0.1512	0.0469	-0.3814	-0.1815	-0.3852	-0.2099	0.0013	0.1267	-0.1241	0.1003	-0.1347
LAMP3	-0.3699	-1.0815	-0.8088	-1.4675	-1.2051	-1.2486	-0.4013	-1.0996	-1.101	-1.285	-1.132	-0.3547	-0.9126	-0.6184	-0.2498	-0.9193	-1.0668	-1.473	-0.8884	-0.6575	-0.4075	-0.7474	-1.0064	-0.409	-0.9024	-1.1824	-0.8508	-0.9266	-1.184	-1.2073	-1.2014	-1.4604	-1.2892	-1.3152	-0.6037	-0.6216	-1.0798	-1.3386	-0.6969	-0.5965	-0.6548	-1.5114	-1.4232	-0.9626	-1.0989	-1.3275	-0.8574	-0.9586	-0.4744
LCK	-0.0755	-1.009	-0.4617	-0.7271	-0.715	-1.267	0.0139	-0.7789	-0.9249	-1.4959	-0.8947	-0.7122	-0.4844	-0.4925	-0.7396	-0.6902	-0.8072	-1.5455	-0.2516	-0.7447	-0.7543	-0.2411	-0.7557	0.2037	-0.7451	-0.8302	-0.5368	-0.7024	-0.8079	-0.8183	-1.0095	-1.7237	-0.7967	-1.0326	-1.1056	-0.5119	-0.7534	-1.1373	0.2076	-0.7726	-0.7998	-1.5694	-1.3263	-0.6459	-0.6394	-1.4658	-0.5081	-0.8078	-0.4176
LDHA	0.2901	0.7793	0.4563	0.2729	-0.0733	0.4402	0.2546	0.3347	0.5051	0.586	0.5459	0.2711	0.2235	0.5304	0.101	0.4032	0.2543	0.5744	-0.1102	0.3522	0.017	0.482	0.2143	0.417	0.2553	0.3617	0.1426	0.5885	0.4777	0.3125	0.5198	0.5787	0.5684	0.4778	0.1837	0.5939	0.2391	0.1795	0.2234	0.3225	0.3382	0.4965	0.5973	0.3731	0.3674	0.324	0.1426	0.4752	0.074
LDHB	0.4487	0.0749	-0.0658	0.064	-0.6337	0.0176	0.2371	-0.2545	-0.2881	-0.6747	0.3829	0.5284	0.2464	0.4976	0.6416	0.179	-0.0788	-0.3747	-0.0591	-0.0996	0.5227	0.5089	-0.2889	0.4105	0.476	0.2489	0.3964	-0.0515	-0.133	0.0751	0.3596	-0.1844	-0.0281	0.097	0.9471	0.284	-0.2763	-0.53	0.445	0.2843	0.2368	-0.2831	-0.6895	0.0135	-0.0817	-0.2417	-0.0908	0.3048	0.3485
LGALS1	0.5468	0.5946	0.6442	0.6329	0.4696	0.888	0.2483	0.7513	0.6661	0.8522	0.4965	0.408	0.589	0.7936	0.1683	0.8898	0.8542	0.7662	0.3089	0.9864	0.3422	0.7042	0.6047	0.5895	0.706	0.975	0.8947	0.7151	0.7636	0.8184	0.8969	0.9089	0.9104	0.6679	0.6569	1.1986	0.7391	0.2631	0.6116	0.8844	0.3377	0.9125	0.5575	0.5917	0.901	0.8575	0.6137	0.9136	0.8995
LGALS3	0.0221	0.4304	0.2124	0.4594	-0.1783	-0.0055	-0.1183	-0.0808	0.2289	-0.2287	-0.4075	-0.0878	0.0697	-0.1526	-0.3031	0.118	0.3971	0.3931	0.3313	0.4557	-0.3311	0.8213	-0.2515	0.0483	0.0895	0.222	0.0802	0.2274	0.122	0.1486	0.0027	0.3702	0.2096	-0.0307	0.4218	0.4634	0.1055	-0.3982	-0.0776	0.1982	-0.2248	0.0524	0.4249	0.1166	-0.1756	0.2949	-0.1086	-0.3862	-0.1488
LGALS4	-1.4938	-1.7805	-1.7272	-1.0696	-1.9454	-1.5496	-1.1902	-1.557	-0.7489	-0.9076	-1.5366	-1.4903	-1.5701	-1.4524	-1.4464	-1.4349	-1.7772	-1.473	-0.8214	-1.3467	-1.7086	-1.4287	-1.5573	-0.9831	-1.5776	-1.0855	-1.5242	-1.5405	-1.714	-1.6934	-1.7365	-1.9789	-1.7783	-1.1156	-1.4515	-1.8621	-1.5235	-1.7836	-1.487	-1.0323	-1.3328	-1.8124	-1.2983	-1.3712	-1.4211	-1.1384	-1.3609	-1.5068	-1.0286
LGALS7	-1.0624	-1.6458	-1.4583	-1.7685	-1.4014	-1.4247	-1.7923	-1.888	-1.7031	-1.4447	-1.8054	-0.6933	-1.7664	-1.6037	-2.0107	-0.9049	-0.0573	-1.5869	-1.3655	-1.187	-2.1235	-1.4287	-1.4324	-1.5851	-1.7994	-1.6084	-1.2389	-1.7166	-0.9011	-1.4204	-1.9126	-1.7748	-1.6813	-0.8758	-1.3218	-1.959	-1.9134	-1.7836	-1.5662	-1.4716	-1.7851	-1.9885	-1.5024	-1.7972	-2.245	-0.9539	-2.0879	-1.5367	-1.2047
LGALS8_all	-0.881	-1.1639	-0.5945	-0.2634	-0.715	-0.3299	-0.2981	-0.4408	-0.2881	-0.1294	-0.1268	-0.7972	-0.3636	-0.6494	-1.1454	-0.8909	-0.7743	-0.5077	-0.5052	-0.0969	-0.7772	-0.5149	-0.2171	-0.3547	-0.9024	-0.2862	-0.5839	-0.4736	-0.6095	-0.5691	-0.7365	-0.4975	-0.2916	-0.6868	-0.8176	-0.716	-0.748	-1.0159	-0.4263	-0.7119	-0.91	-0.6198	-0.3721	-0.2006	-0.5021	-0.2825	-0.4412	-0.4787	-0.3297
LGALS9	0.218	-0.2508	-0.0052	-0.0282	-0.2827	0.1361	0.2347	0.2643	0.1748	-0.0151	-0.1307	-0.1545	0.1028	0.1604	0.0449	-0.0027	-0.0918	-0.6047	0.0577	0.2967	-0.1244	0.4051	-0.1405	0.2442	-0.2824	0.109	-0.0661	-0.1038	-0.1199	-0.4034	-0.2199	-0.0715	0.0385	-0.2672	0.2774	0.5238	0.1269	-0.3342	0.4014	0.0567	0.0976	-0.528	-0.3149	0.0385	-0.0817	0.0411	0.2539	0.0967	0.1252
LGR5	-1.5907	-2.0815	-1.5723	-1.7685	-2.2465	-1.4826	-1.7131	-1.587	-1.7031	-1.7969	-2.3495	-2.3654	-2.1344	-2.0808	-2.0107	-1.5441	-1.3198	-1.888	-1.4905	-1.3467	-1.9774	-0.4201	-2.2106	-1.5851	-1.6397	-1.7845	-1.7161	-1.9507	-1.8554	-1.7214	-1.6438	-1.9375	-1.7435	-1.6162	-2.0351	-1.959	-2.1767	-2.1516	-0.6419	-1.5965	-2.0861	-2.0465	-2.5024	-2.2743	-1.7222	-1.3275	-1.9629	-2.3818	-1.8068
LIGHT	-1.7948	-2.5209	-1.8733	-1.7685	-1.7693	-2.1517	-1.7131	-2.4321	-1.159	-2.3989	-2.1734	-1.8883	-1.7664	-1.9839	-2.4878	-1.6902	-1.8741	-2.2859	-1.4905	-1.602	-1.9194	-1.8266	-2.5116	-1.5851	-2.1516	-2.3865	-1.7672	-2.3187	-1.8554	-1.6934	-2.0174	-2.9789	-2.0793	-2.0933	-2.2111	-1.783	-2.3528	-2.4526	-1.487	-2.0737	-2.5632	-2.8916	-2.5024	-1.8764	-2.245	-1.8917	-2.0879	-2.0808	-2.1078
LIMK2	-0.2361	-0.259	-0.3736	-0.3214	-0.312	-0.1879	-0.236	-0.0411	-0.1912	-0.151	-0.3517	-0.2481	-0.2461	-0.1804	-0.0813	-0.0018	-0.039	-0.075	-0.0085	-0.2291	-0.2259	-0.0449	-0.2889	0.1224	-0.0047	0.0183	0.0208	0.0856	-0.1018	-0.1439	-0.2713	-0.4918	-0.162	-0.0441	-0.161	0.0998	-0.3368	-0.8652	-0.1752	-0.1706	-0.4988	0.0684	0.0716	-0.3012	-0.3139	-0.1184	-0.3449	-0.3404	-0.1301
LIX1L	-0.2924	-0.7285	-0.5192	-0.5644	-0.7413	-0.4061	-0.2764	-0.5001	-0.4131	-0.8549	-0.6419	-0.8671	-0.3611	-0.2866	-0.3386	-0.3913	-0.4835	-0.5262	-0.1225	-0.2924	-0.7291	-0.0746	-0.5431	0.0003	-0.7409	-0.447	-0.3299	-0.4514	-0.424	-0.4248	-0.8108	-0.5287	-0.3921	-0.6783	-0.6518	-0.2368	-0.5092	-0.9044	0.0204	-0.3255	-0.609	-0.6768	-0.8792	-0.5223	-0.419	-0.4004	-0.4716	-0.2404	-0.2328
LKB1	-0.3294	-1.0437	-0.59	-0.3061	-0.278	-0.2188	-0.2125	-0.2662	-0.1291	-0.2114	-0.1987	-0.5765	-0.2242	-0.1552	-0.1474	-0.3721	-0.5916	-0.3414	-0.1894	0.0274	-0.3677	0.0765	-0.3241	-0.0537	-0.5984	-0.0402	-0.3029	-0.2682	-0.686	-0.419	-0.7428	-0.3661	-0.2788	-0.2154	-0.2058	-0.084	-0.2169	-0.4584	-0.1648	0.0335	-0.5421	-0.4352	-0.0759	0.1148	-0.3295	-0.2166	-0.2071	-0.14	-0.1683
LMTK3	-1.3799	-2.0437	-1.7941	-1.7685	-1.4683	-1.6745	-1.1488	-1.888	-1.101	-1.3198	-2.1734	-1.8213	-1.8334	-1.4276	-1.5336	-1.736	-1.9533	-1.6838	-1.0645	-1.3979	-2.2204	-1.1734	-1.9095	-0.807	-1.7123	-1.4323	-1.5911	-1.8416	-2.0151	-1.8561	-2.1557	-1.5165	-1.7113	-1.6954	-1.5579	-1.8621	-1.7788	-2.6287	-1.0891	-1.5965	-1.9612	-2.0465	-1.6573	-1.7302	-1.8191	-1.8917	-1.7869	-1.7286	-1.1536
LOXL2	-1.7156	-1.7427	-2.0951	-1.7685	-1.7693	-1.4247	-2.0141	-1.888	-1.527	-1.7969	-1.4464	-1.5525	-1.8334	-1.5367	-1.6427	-1.5763	-1.9533	-1.5455	-1.3655	-1.4559	-2.0443	-1.8266	-1.9095	-1.2841	-1.9086	-1.7845	-1.4942	-1.5917	-1.5069	-1.5965	-1.6274	-1.6365	-1.5564	-1.6162	-1.2947	-1.8621	-1.8087	-2.3276	-1.788	-1.2955	-1.5219	-1.8502	-1.5482	-1.5753	-1.7679	-1.5907	-1.7199	-1.6415	-1.5058
LRP8	-0.7534	-1.3167	-1.3418	-1.4675	-0.9242	-1.2308	-0.9999	-1.2417	-0.8	-0.984	-1.3081	-1.2351	-0.8955	-0.369	-0.6553	-1.1988	-1.3405	-1.473	-1.3655	-1.2596	-0.9652	-0.8724	-1.0345	-0.9831	-0.9613	-1.1078	-0.8994	-1.3644	-0.9565	-1.6671	-1.1192	-1.6567	-1.5352	-1.353	-0.7601	-0.9483	-1.1036	-1.4112	-0.6631	-0.7514	-1.1483	-1.6128	-1.0253	-0.8593	-1.3072	-1.2227	-1.264	-0.543	-1.0286
LTF	0.0364	-1.0815	-0.5552	0.118	-0.9454	-0.0822	-1.0763	-1.0799	0.5925	-0.8192	-1.3953	-0.0924	-0.0183	0.023	-0.5193	-1.3478	0.2673	-0.3059	-0.07	0.1629	-0.5946	1.2098	-0.6543	0.2782	-0.6266	-1.1824	-0.6409	-0.5628	0.1947	-0.1749	-1.0057	-2.1338	-0.1726	-0.9472	-0.3419	1.1661	-0.1646	-1.4246	0.2586	-0.7119	-1.0581	-0.9374	-1.0553	-1.1774	-1.0594	-0.2075	-1.3609	-1.0918	-0.7461
LY6E	0.2129	0.2905	0.7904	0.1505	0.1735	0.5394	0.0453	0.8086	0.2289	0.7249	0.1703	0.708	0.5355	1.1096	1.0525	0.5104	0.2852	0.2424	-0.3144	0.8574	0.9788	0.5608	0.2311	0.4192	0.2263	1.0222	0.2524	0.8701	-0.0283	0.4063	0.1629	0.2783	0.2107	0.0305	0.6758	0.7176	0.3939	-0.0634	0.5209	0.9993	0.835	0.0005	0.5212	0.8906	0.2813	0.1155	0.3931	0.543	0.614
LYN	-0.9375	-1.1143	-1.192	-0.9234	-1.2922	-1.4247	-0.7923	-1.0996	-0.7031	-1.0372	-1.3495	-1.2514	-1.3328	-0.5965	-0.9827	-0.9659	-1.1082	-1.1719	-0.7635	-1.2218	-0.9087	-0.8266	-1.1894	-0.5639	-1.1304	-1.1078	-1.0171	-1.2643	-1.1985	-1.4662	-1.1667	-1.4107	-1.3661	-1.1391	-1.2569	-0.9379	-1.0798	-1.5318	-0.8338	-0.7119	-1.0192	-1.4292	-1.1222	-1.0568	-1.1201	-1.1647	-1.0879	-1.1777	-1.0286
LyPD1	-0.8126	-1.6916	-1.3418	-1.2914	-1.4683	-1.2138	-1.4121	-1.4109	-1.0041	-1.0767	-1.6091	-1.1751	-1.4354	-1.1643	-0.908	-1.2131	-1.462	-1.1098	-1.1225	-0.9208	-1.6184	-1.0485	-1.3976	-0.8862	-1.3065	-1.1078	-1.3279	-1.4341	-1.3461	-1.366	-1.6438	-1.6567	-1.4261	-1.3152	-0.9381	-0.735	-1.2559	-1.651	-1.1512	-0.6423	-1.7181	-1.4937	-1.2472	-1.0982	-1.3797	-1.4146	-0.9629	-0.9753	-0.9037
MAD2L1	-1.0314	-1.0855	-1.016	-0.8654	-1.1673	-1.0606	-0.9861	-1.1649	-0.6239	-1.1437	-0.9181	-0.637	-0.9583	-0.7798	-0.8543	-1.122	-1.09	-1.0306	-0.8884	-0.903	-0.914	-0.7852	-0.9553	-0.7722	-0.6298	-1.0441	-0.813	-0.9266	-0.9481	-1.2073	-0.7283	-1.0651	-1.1499	-1.0326	-1.2221	-1.1461	-0.6807	-1.2576	-0.9227	-0.7119	-0.9298	-1.0655	-0.8303	-0.9319	-0.8588	-0.9064	-1.1026	-0.7534	-0.6765
MAGEA3	-1.4938	0.0804	-1.6692	-1.4675	-2.2465	-0.9298	-1.7923	-1.888	-1.0499	-1.5538	-2.3495	-1.8213	0.6143	-1.7798	-1.8857	-1.5763	-1.9533	-1.888	-1.4905	0.2742	-1.8683	0.3422	0.1512	-1.0411	-1.1974	-1.7845	-1.1932	-2.0968	-2.0151	-2.4204	-2.2136	-2.3769	-2.2554	-1.5493	0.5768	0.1264	-2.1767	-1.9297	-1.487	-1.5965	-0.3056	-2.1134	-1.9004	-1.3712	-1.944	-1.5907	0.3198	-1.9839	-1.2627
MAL2	-0.0124	-0.3243	0.4559	0.2609	0.3578	0.5232	0.2585	0.3011	0.2583	0.6644	0.6815	0.2756	0.5435	0.1484	0.1852	0.2463	0.4453	0.3486	0.409	0.3637	0.1269	0.482	0.9061	0.7004	0.6234	0.3386	0.7205	1.0336	-0.1048	0.3889	0.7116	0.1743	0.2572	0.5769	0.6249	0.2485	0.2178	-0.3662	0.0947	0.8791	0.2781	0.2874	0.5402	0.7599	-0.3277	0.2471	0.2782	0.4824	0.6404
MAML2	-0.655	-0.8701	-0.9002	-0.5133	-0.7993	-0.7837	-0.622	-1.0429	-0.7737	-0.8675	-1.1881	-0.8883	-0.904	-0.501	-0.5055	-0.7217	-1.0725	-0.5616	-0.5874	-0.585	-0.747	-0.3495	-0.8988	-0.3421	-0.6533	-0.7238	-0.6926	-0.7166	-0.8901	-0.7452	-0.9415	-0.9703	-0.824	-0.963	-0.5437	-0.3384	-1.0684	-1.2395	-0.3256	-0.2103	-0.7181	-1.0655	-1.1045	-0.9126	-0.9298	-0.8006	-1.0335	-0.8504	-0.8774
MANSC1	-0.9886	-1.1884	-0.7149	-0.6224	-0.613	-0.748	-0.3239	-0.4802	-0.7737	-0.5794	-0.7813	-0.7914	-0.5397	-1.0596	-0.4425	-0.7457	-0.5624	-0.3489	-0.3548	-0.3233	-0.6464	-0.6363	-0.7263	-0.4882	-0.4377	-0.151	-0.4942	-0.5263	-0.8201	-0.8331	-0.7777	-0.6757	-0.5608	-0.6385	-0.3614	-0.368	-0.8757	-1.2137	-0.6119	-0.6113	-0.6712	-0.8197	-0.2569	-0.4355	-0.7265	-0.4498	-0.9852	-1.0016	-0.6928
MAP2K4	-0.9256	-0.9958	-0.8733	-0.6546	-1.1325	0.0321	-0.1816	-0.5317	-0.5728	-1.3576	-0.3221	-0.9675	-0.9303	-0.7586	-0.7396	-0.821	-0.9405	-0.7608	-0.5204	-0.5451	-0.9836	-0.5962	-0.8395	-0.318	-1.0055	-0.4421	-0.9069	-0.7276	-0.8587	-0.6053	-0.8974	-0.6823	-0.4578	-0.4166	-0.8941	-1.056	-0.8545	-1.0784	-0.6741	-0.9945	-0.995	-0.9004	-0.1907	-0.6889	-0.7136	-0.1729	-1.2033	-0.7908	-0.6607
MAP3K1	-0.3571	-0.807	-0.2912	-0.0783	-0.317	0.0813	0.0919	-0.3165	0.0641	-0.1736	-0.5433	-0.5426	-0.4297	-0.3732	-0.4504	-0.4999	-0.2934	-0.3642	0.0931	0.0315	-0.4477	-0.2086	-0.226	0.3834	-0.5388	-0.0229	-0.135	-0.1302	-0.4995	-0.0663	-0.328	-0.3414	-0.1259	-0.445	-0.2934	-0.056	-0.4071	-0.454	-0.1413	-0.3028	-0.4493	0.3574	-0.2329	-0.119	-0.5403	0.086	-0.4347	-0.1054	-0.2157
MAP3K4	-0.3699	-0.6458	-0.2459	-0.1058	-0.7993	-0.0847	-0.0746	-0.3215	-0.2483	-0.1762	-0.6013	-0.633	-0.4268	-0.2832	-0.4464	-0.5199	-0.4296	-0.4316	-0.3655	-0.1739	-0.4941	-0.3568	-0.3593	-0.0601	-0.5805	-0.1586	-0.387	-0.2229	-0.4277	-0.1223	-0.5845	-0.1741	-0.218	-0.048	-0.734	-0.4308	-0.4311	-0.6942	-0.2358	-0.4939	-0.7998	-0.3864	-0.3351	-0.1809	-0.5047	-0.2196	-0.5873	-0.4157	-0.2566
MAPK10	-1.0788	-1.6458	-1.3418	-1.4675	-1.5475	-0.9853	-1.1902	-0.6225	-0.8	-0.8307	-1.2192	-1.3877	-0.7986	-0.4787	-1.1868	-1.5141	-1.3001	-0.7544	-0.5204	-0.5606	-1.6184	-1.1276	-1.2563	-0.8448	-1.4527	-0.4623	-1.1518	-1.2773	-1.3161	-1.3065	-1.095	-1.6172	-0.9709	-0.7509	-1.0208	-1.084	-1.0203	-1.6075	-1.061	-1.0323	-1.0318	-1.4145	-0.7949	-1.2531	-0.2908	-1.4658	-1.0736	-0.9586	-0.7099
MAPK12	-1.4146	-1.3905	-1.3962	-1.1665	-1.4014	-1.3277	-1.537	-1.3907	-1.101	-1.3198	-0.818	-1.1893	-1.3105	-0.7191	-1.0254	-1.3285	-1.2543	-1.6327	-0.9262	-1.5228	-1.1992	-0.9815	-1.5573	-0.807	-1.0816	-0.9552	-1.0575	-1.6497	-1.4011	-1.4996	-1.9126	-1.5318	-1.3134	-1.2482	-1.3982	-0.4966	-1.4234	-1.7836	-0.9429	-0.7949	-1.5632	-1.6363	-1.8035	-1.1282	-1.2908	-1.0466	-1.2863	-0.593	-0.9617
MAPK13	-0.7778	-0.3513	-0.2459	-0.4068	-0.1673	-0.1575	0.0206	-0.0647	-0.1176	-0.2376	0.0065	-0.1077	-0.1628	-0.4869	-0.3909	-0.2415	-0.3239	-0.0258	-0.1752	-0.2291	-0.2949	-0.2643	-0.4252	0.0381	-0.4984	0.0318	-0.5304	-0.3158	-0.6171	-0.2012	-0.3932	-0.4119	-0.1016	-0.1088	-0.143	-0.1478	-0.2405	-0.8191	-0.5093	-0.2608	-0.3328	-0.3744	0.2772	-0.2389	-0.3242	-0.2385	-0.1517	-0.0885	-0.0992
MAPK14	-0.1082	-0.2531	-0.1975	-0.0361	-0.1292	0.0525	0.1412	-0.0247	0.0171	-0.151	0.0562	-0.0844	0.0055	-0.0374	-0.1112	-0.0237	-0.202	-0.0037	-0.0133	0.1659	-0.182	0.0337	-0.0447	0.2344	-0.2222	0.2023	-0.1505	-0.2014	-0.3338	-0.1274	-0.3563	-0.1721	-0.1516	-0.1111	-0.0906	0.0652	-0.1097	-0.5531	0.0271	-0.0206	-0.0949	-0.2715	0.2692	0.0759	-0.2225	-0.0405	-0.0572	-0.0918	-0.0586
MAPK7	-0.4726	-0.9161	-0.8164	-0.7271	-0.7993	-0.2172	-0.384	-0.4613	-0.2117	-0.7087	-0.3627	-0.5765	-0.5397	-0.3884	-0.5847	-0.5027	-0.7686	-0.5338	-0.3548	-0.3516	-0.689	-0.1734	-0.5978	-0.1702	-0.6138	-0.2373	-0.322	-0.6886	-0.6269	-0.6257	-0.7223	-0.5428	-0.521	-0.6235	-0.4688	-0.2893	-0.5283	-0.8363	-0.2198	-0.1442	-0.609	-0.6985	-0.3206	-0.53	-0.5549	-0.2549	-0.4822	-0.4423	-0.4088
MAPK9	-0.7456	-0.8396	-0.7089	-0.3536	-0.5744	-0.4441	-0.169	-0.4129	-0.3414	-0.8549	-0.4175	-0.7579	-0.5043	-0.4276	-0.8066	-0.6295	-0.5749	-0.2067	-0.3994	-0.1739	-0.8587	-0.6091	-0.7334	-0.2951	-0.6499	-0.3221	-0.5699	-0.6497	-0.6793	-0.5302	-0.3537	-0.4072	-0.3536	-0.3009	-0.7268	-0.7416	-0.1724	-0.7366	-0.6631	-0.6265	-1.183	-0.3678	-0.2237	-0.249	-0.3456	-0.1813	-0.5782	-0.4628	-0.7276
MAPT	-1.0624	-1.5547	-1.2298	-0.0282	-0.715	-0.3066	-0.7923	-0.0064	0.1834	-0.285	-0.764	-1.2514	-1.4976	-0.9425	-1.1656	-1.4114	-0.9577	-0.774	-0.5204	0.2456	-1.2427	-1.0862	-0.0301	0.2661	-1.4984	0.1955	-0.7565	-0.4674	-1.2369	0.2286	-0.2946	0.1148	-0.0037	-0.0847	-1.0498	-1.716	-0.683	-0.3386	-1.5662	-0.8184	-1.5219	0.2937	-1.2014	0.0157	-0.6323	0.245	-1.0599	-1.3211	-0.121
MASTL	-0.8036	-0.9646	-0.949	-0.6894	-0.9677	-0.9298	-0.7509	-0.9622	-0.4727	-0.9676	-0.8581	-0.6752	-0.9126	-0.7191	-0.908	-0.9193	-0.9405	-0.8794	-0.6058	-0.6777	-0.8269	-0.7127	-1.0202	-0.409	-0.5606	-0.7738	-0.7113	-1.2276	-1.1305	-1.1815	-0.8492	-1.0444	-0.8984	-1.0141	-1.123	-0.434	-0.8056	-1.0972	-0.8338	-0.7726	-0.694	-1.0591	-0.7864	-0.9319	-0.9368	-0.8125	-1.0465	-0.8136	-0.6928
MCAM	-0.481	-0.7482	-0.6638	-0.8143	-0.8662	-0.4952	-0.8785	-0.5717	-0.5417	-0.6508	-0.7011	-0.7122	-0.6293	-0.2955	-0.3146	-0.5535	-0.6353	-0.8088	-0.7371	-0.4034	-0.7543	-0.4374	-0.7407	-0.7722	-0.5442	-0.6541	-0.4689	-0.9325	-0.429	-0.7422	-0.8769	-0.4724	-0.7144	-0.6701	-0.2934	-0.0898	-0.5894	-1.1973	-0.5248	-0.3494	-0.4265	-0.6412	-0.6048	-0.6022	-0.5608	-0.6446	-0.2428	-0.2937	-0.7276
MCL1	0.4336	0.4714	0.3091	0.5495	0.1601	0.5553	0.6698	0.4418	0.6097	0.4072	0.3281	0.8447	0.5207	0.5552	0.4065	0.5201	0.2855	0.4021	0.6895	0.6666	0.335	0.6641	0.1777	0.6653	0.3724	0.3507	0.3258	0.5344	0.457	0.3077	0.2198	0.4741	0.5806	0.2569	0.3264	0.5337	0.2455	-0.0054	0.4838	0.5618	0.1724	0.3746	0.2169	0.445	0.2655	0.7807	0.3204	0.414	0.3793
MCM10	-0.9497	-0.9799	-0.8399	-1.7685	-0.5837	-1.2308	-1.0441	-1.3714	-0.4727	-0.9365	-0.7993	-0.2548	-0.9126	-0.6336	-0.2837	-1.0467	-0.949	-1.0818	-0.8214	-0.7569	-0.0893	-0.6963	-0.9205	-0.5437	-0.617	-0.9716	-0.7308	-1.3979	-1.2617	-1.2541	-0.4365	-1.3557	-1.4261	-0.903	-0.5727	-0.2801	-0.1268	-1.1516	-0.6119	-0.3333	-0.7571	-1.2895	-0.8896	-0.8119	-1.1659	-0.8374	-1.15	-0.0617	-0.7654
MCM3	-0.1436	-0.4925	-0.402	-0.2122	-0.1565	-0.1531	-0.0796	-0.4706	-0.0747	-0.4167	-0.4001	-0.0798	-0.4047	-0.1375	-0.0469	-0.4114	-0.4414	-0.1604	-0.2117	-0.1191	0.1332	0.0027	-0.3562	-0.0169	-0.0909	-0.3296	-0.0181	-0.2542	-0.6618	-0.4104	-0.4801	-0.4876	-0.3818	-0.1716	0.0135	-0.6919	-0.2456	-0.7338	-0.1717	0.0567	-0.1567	-0.4087	0.129	-0.2409	-0.4104	-0.1017	-0.3097	-0.0669	-0.1887
MCOLN3	-1.4524	-1.7805	-1.618	-1.4675	-1.2465	-1.4826	-1.4121	-1.6192	-0.8902	-1.2229	-1.5713	-1.4903	-1.3811	-1.5367	-1.5336	-1.7871	-2.0502	-1.5077	-1.3655	-1.2218	-1.5672	-1.2825	-1.6085	-1.1872	-1.5232	-1.3451	-1.3693	-1.5654	-1.6683	-1.4996	-1.7577	-1.6172	-1.5352	-0.7411	-1.2334	-1.959	-1.2827	-1.7536	-1.4201	-1.1194	-2.0861	-1.7777	-1.5024	-0.7428	-1.6082	-1.4658	-1.7869	-1.7286	-1.2047
MCT1	-0.7014	-0.6487	-1.0671	-0.6224	-1.1673	-1.1664	-0.9115	-1.1649	-0.7031	-1.1202	-1.4464	-0.7026	-1.1966	-0.2645	-0.4835	-0.9498	-1.1899	-0.7481	-0.9262	-1	-0.3468	-0.5256	-1.0966	-0.6074	-0.7163	-0.5173	-0.8252	-1.1146	-0.9565	-1.0587	-0.8827	-1.1865	-0.9709	-1.2183	-1.2569	-0.783	-1.3638	-1.6075	-0.9429	-0.7514	-0.8151	-1.0992	-0.9709	-1.1282	-0.9228	-0.6054	-1.1178	-0.67	-0.8291
MCT4	0.1652	-0.2988	0.079	-0.9904	0.1153	-0.0171	-0.2312	0.1039	0.0858	0.6156	0.0969	0.0747	0.1622	0.3102	0.1218	0.186	0.0312	-0.162	-0.1547	0.4587	-0.2614	0.5791	-0.1771	0.1224	-0.1615	0.0978	0.0018	-0.2115	0.0685	-0.4927	-0.1283	-0.1529	-0.1124	-0.1769	0.2088	0.8079	0.6367	-0.5423	0.4807	0.3396	0.0463	-0.2809	-0.2472	0.3474	-0.0661	-0.009	0.2095	0.5569	0.2018
MEK	-1.0024	-1.2596	-0.9002	-0.8143	-0.904	-1.2864	-0.5517	-1.2279	-1.0499	-0.6586	-1.4744	-1.2193	-1.0552	-1.0201	-1.2325	-1.1851	-1.029	-1.2067	-1.0645	-1.0457	-1.291	-0.7474	-1.1136	-0.3948	-1.3223	-1.1313	-1.2231	-1.0882	-1.1432	-1.2073	-1.2526	-1.0813	-1.1171	-0.903	-1.3361	-0.9813	-1.3016	-1.3734	-0.6419	-1.1194	-1.0318	-1.3234	-1.1407	-1.1282	-1.2598	-1.0901	-1.0465	-1.0494	-1.0286
MEK1	-0.4331	-0.7885	-0.3267	-0.2634	-0.3831	-0.4704	-0.2148	-0.4047	-0.557	-0.5928	-0.5075	-0.5872	-0.4074	-0.4204	-0.5147	-0.4649	-0.4719	-0.5006	-0.1682	-0.2636	-0.5215	-0.3215	-0.5248	-0.1702	-0.5953	-0.2793	-0.503	-0.5863	-0.4864	-0.5492	-0.5577	-0.3969	-0.5311	-0.4121	-0.5254	-0.4783	-0.4607	-0.7175	-0.3901	-0.3577	-0.5504	-0.3692	-0.301	-0.5753	-0.1971	-0.6054	-0.3555	-0.4064	-0.3519
MEK2	0.1755	-0.1864	-0.0658	0.1609	0.4125	0.2903	0.3129	0.2926	0.5412	0.3375	0.3702	0.2681	0.3648	0.4358	0.2533	0.2351	0.0189	0.3253	0.3066	0.4843	0.0811	0.7004	0.2939	0.5387	0.0022	0.475	0.1906	0.2064	-0.0093	0.1347	-0.0574	0.1609	0.2405	0.1067	0.2242	0.5104	0.1104	-0.0293	0.5173	0.6691	-0.0033	0.027	0.3697	0.45	0.1852	0.3353	0.2838	0.3308	0.362
MELK	-0.6809	-0.6711	-0.4931	-1.0696	-0.5304	-0.8159	-0.868	-1.189	-0.3509	-0.9076	-0.6052	-0.3969	-0.7986	-0.6336	-0.0646	-0.4623	-0.9363	-0.7418	-0.9262	-0.6882	-0.3976	-0.5713	-1.0064	-0.6074	-0.7669	-1.2104	-0.7258	-0.832	-0.8263	-1.0283	-0.6785	-0.8926	-1.2892	-0.8262	-0.3739	-0.1314	-0.4363	-0.6769	-0.575	-0.2608	-0.2799	-0.8788	-0.869	-0.7003	-0.7827	-0.6285	-1.0209	-0.2629	-0.5893
MEN1	-0.1614	-0.4481	-0.2049	-0.0783	0.0136	0.1671	-0.0647	0.0662	0.2607	0.2676	-0.132	-0.022	0.2203	0.0851	0.3598	-0.0567	-0.3589	-0.0015	0.3291	0.3375	-0.2013	0.2128	0.075	0.3042	-0.4889	-0.1078	-0.1584	0.0028	-0.3534	-0.0549	-0.3969	-0.1204	-0.1179	-0.3337	-0.0824	0.1737	-0.0347	-0.1508	0.1987	0.1743	-0.0649	-0.2213	0.1974	0.2422	-0.2583	0.2017	-0.0361	0.1432	0.2482
MER	-0.8036	-0.9382	-0.7149	-0.5133	-0.8847	-0.5643	-0.6919	-0.6503	-0.499	-0.7655	-0.6211	-0.8956	-0.6431	-0.501	-1.0254	-0.6003	-0.7254	-0.9242	-0.3765	-0.7212	-0.7931	-0.3873	-0.9095	-0.4238	-0.9148	-0.5736	-0.8574	-0.7544	-0.7238	-0.7903	-0.9004	-0.6485	-0.8363	-0.7131	-0.8687	-0.6117	-0.7507	-1.1304	-0.9034	-0.6757	-1.0069	-0.781	-0.869	-0.3712	-0.7537	-0.5695	-0.6729	-0.8378	-0.7856
MEST	-0.1778	-1.1639	-0.9288	-0.0282	-0.3952	-0.341	-0.6048	-0.4683	-0.7031	-0.4905	-0.3718	-0.1362	-0.9883	0.6891	-1.4464	-0.0045	-0.6885	-1.0956	-0.5204	-0.2636	-0.3646	-0.3873	-0.4863	-0.4882	-1.3387	-0.2931	-0.885	-0.7203	-0.5444	-0.5492	-0.3876	-0.398	-0.4647	-0.5135	0.007	-0.6117	-0.3214	-0.6649	-1.3109	-0.9945	-1.308	-0.4989	-0.2876	-0.8678	-0.6691	-0.7668	-0.9739	-0.8568	-0.2157
MET	-0.4982	-1.0024	-1.3418	-0.6224	-0.5652	-0.9128	-0.9727	-1.4321	-0.9249	-1.0979	-1.4744	-1.3877	-1.1966	-0.7483	-0.908	-0.6774	-1.1208	-1.0956	-0.9676	-0.8696	-1.3911	-0.6805	-1.2328	-1.2841	-0.7006	-1.3865	-0.7727	-1.183	-0.9607	-0.8805	-1.2953	-1.0344	-1.094	-1.1902	-0.39	-0.2389	-1.4924	-1.3065	-0.7088	-0.1099	-0.9722	-1.4766	-1.0875	-1.2743	-1.342	-1.2227	-1.3346	-1.3404	-1.0286
MIA	-1.1514	-0.9958	-1.3962	-1.2914	-1.5475	-1.1816	-1.3773	-1.83	-1.4021	-1.1685	-1.6505	-1.4623	-1.5701	-1.6828	-0.9693	-0.6257	-1.6109	-1.5077	-1.3655	-1.0457	-1.6464	-0.1931	-1.9095	-0.9831	-1.0294	-1.6084	-1.0905	-1.5171	-2.0662	-1.1267	-1.9448	-1.865	-1.3661	-1.5493	-1.6671	0.5026	-2.1767	-1.6744	-0.8502	-0.4109	-0.94	-1.9374	-1.5024	-1.534	-1.944	-1.2549	-1.565	-1.6415	-1.0286
MICA	-0.6743	-1.0776	-0.8088	-0.6546	-0.8151	-0.4247	-0.5882	-0.6362	-0.4359	-0.7757	-0.9603	-0.7914	-0.4472	-0.8078	-1.0899	-0.7659	-0.8166	-0.4346	-0.5204	-0.3419	-1.2662	-0.5256	-0.5925	-0.2629	-0.8043	-0.3572	-0.6926	-0.6168	-0.9399	-0.7608	-0.9095	-0.7025	-0.6533	-0.4599	-0.5187	-0.6117	-0.7427	-0.9003	-0.5662	-0.7514	-0.8074	-0.7069	-0.301	-0.6358	-1.0989	-0.356	-0.8091	-0.7852	-0.8291
MICB	-0.3765	-1.1317	-0.6914	-0.6894	-0.6337	-0.1517	-0.4913	-0.4047	0.0962	-0.5356	-0.3539	-0.9105	-0.5781	-0.6535	-0.7718	-0.5864	-0.8461	-0.6231	-0.4235	-0.1106	-0.9592	-0.1276	-0.5671	-0.0111	-0.7006	-0.3612	-0.48	-0.6466	-0.8794	-0.5191	-0.7304	-0.7071	-0.7336	-0.595	-0.3081	-0.1265	-0.5931	-0.9385	-0.1098	-0.5174	-0.5855	-0.7424	0.1824	-0.4355	-1.032	-0.3911	-0.3719	-0.6184	-0.5168
MIS18A	-0.655	-0.7373	-0.3847	-0.4675	-0.302	-0.6843	-0.5828	-0.9622	-0.3707	-0.3696	-0.5234	-0.328	-0.424	-0.5689	-0.384	-0.5472	-0.648	-0.5657	-0.5204	-0.4202	-0.5215	-0.4287	-0.5721	-0.2951	-0.5634	-0.447	-0.6021	-0.4266	-0.7961	-0.7157	-0.7513	-0.751	-0.6169	-0.7711	-0.6959	-0.301	-0.5203	-0.8398	-0.5248	-0.3102	-0.5901	-0.7302	-0.4196	-0.4051	-0.6466	-0.4098	-0.7942	0.0264	-0.7099
MLL3	0.0194	-0.3369	-0.192	0.0827	-0.0762	0.1457	0.2095	0.233	0.2107	0.1669	0.1291	0.1885	0.0804	0.3445	-0.0121	0.0732	-0.0374	0.3353	0.2283	0.2845	-0.1422	0.1602	0.1269	0.4319	-0.6603	0.353	-0.1479	0.1945	0.0756	0.0339	-0.2961	-0.1357	0.0396	0.0354	-0.1542	0.094	-0.0321	-0.2952	0.0985	0.1385	-0.2189	0.018	-0.0253	0.0651	0.0206	0.3301	-0.1257	0.0783	0.18
MLPH	-1.2897	-1.424	-0.159	0.0827	-0.2171	0.517	0.5	0.3745	0.906	0.5426	0.8253	-1.204	0.2964	-1.2057	-1.5336	-1.2131	-0.0502	0.1274	0.3748	0.3425	-1.2314	-1.1276	-0.0273	0.6948	-1.3557	0.6246	-0.1312	0.2902	-0.3056	0.0852	-0.1535	0.1989	0.498	0.4258	-0.6429	-0.3034	0.0032	-0.0223	-0.7738	-0.7726	-0.3901	0.3583	1.1119	0.8029	0.4668	0.7937	0.4587	-1.3404	0.0936
MMP11	-1.0024	-0.7409	-0.7272	-0.6894	-0.182	0.324	-0.9598	0.4737	0.5699	0.1287	-0.4519	-0.4678	0.267	-0.3307	-0.875	0.3098	0.1872	0.5086	-0.9262	0.4669	-0.9533	0.3242	-0.0037	-0.1786	-0.0688	0.6284	0.1165	-0.0634	0.3743	-0.5531	0.2211	0.3354	0.3048	-0.4166	-0.0063	-0.0413	-0.2576	-0.2539	-0.1788	0.2668	-0.3646	0.3704	-0.9342	-0.2765	0.5817	0.537	-0.317	-0.0596	0.1617
MMP2	-0.0314	0.1273	0.1179	0.4076	-0.2552	0.2786	-0.9861	0.1095	0.0787	-0.5297	-0.575	-0.4334	0.1312	-0.3192	-0.4014	0.1814	0.0928	0.3735	-0.6888	0.499	-0.9474	0.2923	0.1299	-0.1872	-0.0229	0.6509	0.3214	0.5254	0.3661	0.282	0.1302	0.1785	0.4938	-0.0441	-0.1338	0.1165	-0.3007	-0.3034	-0.0556	0.1619	-0.3104	0.1638	-0.6636	-0.1844	0.334	0.2626	-0.317	0.0606	0.0289
MPZL2	-0.5907	-0.3834	-1.016	-0.8143	-0.5061	-0.6893	-0.7204	-1.0429	-0.7031	-0.6914	-1.2192	-0.2702	-0.5662	-0.3211	-0.0762	-0.5084	-0.5878	-0.4663	-0.6252	-0.5228	-0.689	-0.4034	-0.4702	-0.6309	-0.278	-0.554	-0.2741	-0.6989	-0.5628	-0.6398	-0.7324	-1.0151	-0.7675	-0.6385	-0.4767	-0.1845	-1.2473	-1.3169	-1.0099	-0.5823	-0.4493	-0.8052	-1.2983	-1.0702	-1.0989	-0.7561	-0.9739	-0.5275	-0.5058
MRP4	-0.7014	-1.2364	-1.1409	-1.0696	-1.6444	-1.049	0.1247	-1.061	-0.9627	-1.5538	-1.2356	-0.9504	-0.5862	-1.2679	-0.9315	-1.0774	-1.096	-0.8545	-0.7123	-0.8696	-1.0901	-0.6091	-1.4702	-0.5437	-0.7994	-1.0855	-0.819	-0.8715	-0.9399	-0.9732	-1.1242	-1.2008	-0.8752	-1.0326	-1.0351	-0.959	-1.1223	-1.6287	-0.7211	-0.8432	-1.5219	-1.1592	-1.3263	-0.9521	-1.1201	-1.1647	-1.2226	-0.4041	-0.8525
MRPS35	-0.4726	-0.6246	-0.5078	-0.3536	-0.2971	-0.2596	-0.2336	-0.3249	-0.2799	-0.4305	-0.3741	-0.2287	-0.424	-0.4601	-0.1846	-0.3763	-0.4864	-0.1907	-0.0811	-0.1904	-0.3692	-0.4201	-0.2661	-0.0228	-0.2472	-0.0344	-0.3279	-0.207	-0.53	-0.409	-0.5147	-0.4155	-0.3717	-0.2576	0.0789	-0.4642	-0.5586	-0.618	-0.5491	-0.2541	-0.7181	-0.3073	-0.0553	-0.27	-0.4255	-0.2353	-0.5827	-0.4473	-0.1393
MSLN	-0.6017	0.0204	-0.3819	-0.4675	-0.5652	-0.364	-0.81	-0.3475	-0.3414	-0.4959	-0.415	-0.1723	-0.4593	-0.5756	-0.9196	0.128	-0.304	-0.3514	-0.5696	-0.1706	-0.8225	0.3842	-0.5978	-0.5437	-0.5131	-0.1824	-0.3671	-0.1436	-0.2836	-0.4219	-0.5759	-0.3306	-0.2653	-0.5431	0.2076	-0.658	-0.5092	-0.9429	-0.487	-0.1599	-0.4171	-0.3627	-0.5679	-0.5841	-0.2643	-0.1729	-0.2554	0.1769	-0.1784
MTAP	-0.6945	-0.7215	-0.7462	-0.4463	-0.3714	-0.5182	-0.4578	-0.5747	-0.828	-0.8675	-0.5571	-0.6933	-0.5623	-0.411	-0.5687	-0.5898	-0.7743	-0.7296	-0.5052	-0.6197	-0.613	-0.3352	-0.5159	-0.4882	-0.6499	-0.2435	-0.5769	-0.5058	-0.6269	-0.4961	-0.78	-0.7141	-0.527	-0.5193	-0.5254	-0.3793	-0.7702	-0.9852	-0.6631	-0.6587	-0.3564	-0.6412	-0.3411	-0.6511	-0.8471	-0.5493	-0.7588	-0.5097	-0.6454
MTHFD1	-0.3385	-0.633	-0.3654	-0.3214	-0.603	-0.3387	-0.2899	-0.2707	-0.1653	-0.4594	-0.0325	-0.4411	-0.3735	-0.3648	-0.3355	-0.4422	-0.3611	-0.2465	-0.2352	-0.4202	-0.2473	-0.0307	-0.2351	-0.0169	-0.2988	-0.2252	-0.231	-0.3628	-0.6952	-0.5358	-0.607	-0.5412	-0.3619	-0.4306	0.0024	0.0538	-0.3694	-0.4967	-0.3014	-0.2224	-0.3153	-0.3414	-0.3177	-0.208	-0.549	-0.0947	-0.3889	-0.0797	-0.2213
MTHFD1L	-0.5747	-0.1721	-0.6532	-0.4068	-0.8662	-0.5719	-0.8011	-0.6762	-0.557	-0.6914	-0.716	-0.6664	-0.6925	-0.3211	-0.1911	-0.3957	-0.6149	-0.7674	-0.7123	-0.602	-0.4589	-0.0707	-0.804	-0.3948	-0.3557	-0.452	-0.445	-0.4049	-0.2533	-0.5837	-0.629	-0.663	-0.4809	-0.5882	-0.5579	-0.4058	-0.6516	-1.0489	-0.5328	-0.2883	-0.3843	-0.6083	-0.4417	-0.3964	-0.5021	-0.5695	-0.7262	-0.167	-0.495
MTHFD2	-0.2533	-0.3962	-0.2068	-0.5133	-0.0791	-0.1182	-0.1003	-0.4109	0.0451	-0.3234	-0.042	-0.0959	-0.1432	-0.3026	0.2882	-0.1704	-0.1033	-0.2196	-0.0085	-0.2041	0.1322	-0.0377	-0.0345	0.1669	-0.0286	-0.199	-0.0905	-0.0084	-0.189	-0.327	-0.2505	-0.7094	-0.222	-0.3152	-0.363	-0.9483	-0.1011	-0.4086	-0.2481	-0.0206	-0.3104	-0.112	-0.04	0.1059	-0.2598	-0.1487	-0.1619	0.3797	-0.0144
MTOR	-0.4256	-0.9991	-0.7941	-0.3706	-0.6554	-0.5115	-0.5181	-0.6539	-0.2559	-0.5729	-0.5786	-0.8811	-0.4685	-0.4981	-0.3672	-0.6449	-0.7229	-0.8967	-0.3655	-0.3053	-0.6733	-0.3952	-0.4946	-0.3064	-0.8506	-0.4227	-0.6533	-0.7389	-0.6095	-0.6351	-0.7263	-0.6079	-0.4665	-0.6162	-0.6459	-0.3131	-0.7244	-0.8469	-0.459	-0.3747	-0.6287	-0.5798	-0.3177	-0.475	-0.5668	-0.4146	-0.5119	-0.6535	-0.5058
MUC1	-0.9886	-0.8605	-0.0795	0.4274	-0.3488	1.0264	-0.0968	0.2255	0.9731	-0.2086	0.3331	-0.2432	0.5611	0.5301	0.1121	-0.4572	0.1024	0.7511	0.6598	0.1703	0.0473	0.4634	0.6152	0.2782	-0.0688	0.4738	0.0886	0.3244	-0.0619	0.1482	-0.0489	-0.7409	0.6211	-0.349	-0.1239	0.5034	0.5487	-0.0972	-0.3731	0.6481	-0.1601	0.4362	0.6696	0.7957	0.0375	1.1694	0.1135	0.5359	-0.2157
MUC16	-1.7948	-1.7612	-1.618	-1.2914	-1.9454	-1.6288	-1.7923	-1.9549	-1.4021	-1.6208	-1.9516	-1.7122	-1.6115	-1.3211	-0.5902	-1.5763	-1.8072	-1.6838	-1.9676	-1.5228	-1.1323	-0.4201	-2.2106	-0.9319	-1.3557	-1.3865	-1.8252	-1.7958	-2.0662	-1.7836	-1.8283	-1.8328	-2.0123	-1.6954	-1.3818	-1.1139	-1.1036	-2.2307	-1.9641	-0.7726	-1.7851	-2.2895	-1.3263	-1.0439	-2.0232	-1.4146	-1.4511	-1.6829	-1.3297
MYB	-0.9753	-1.3986	-0.5116	0.064	-0.2253	0.2381	0.5572	-0.1068	0.142	0.1274	0.0423	-1.0866	-0.5288	-1.3818	-0.4196	-0.6038	-0.5334	-0.9741	-0.3878	-0.0409	-1.1413	-0.8489	0.2208	0.2002	-0.9828	0.2112	-0.2139	0.0499	-0.5577	0.2214	-0.6522	0.3243	0.0851	0.1619	-1.3982	-1.0048	-0.2121	-0.2512	-0.9227	-1.1706	-0.7437	0.0022	0.1575	0.0874	-0.5073	0.4394	-0.5522	-0.3137	-0.0744
MYBL1	-0.8126	-0.9646	-0.6802	-0.9904	-1.3434	-1.0267	-1.2125	-1.6192	-0.6617	-1.4447	-0.6683	-0.7633	-1.2313	-0.5929	-0.3479	-0.736	-1.3405	-1.2252	-0.8214	-1.0969	-0.5369	-0.8972	-1.1894	-0.4882	-1.0724	-0.8814	-1.0075	-1.1426	-1.7932	-1.5753	-0.7846	-1.0813	-0.82	-0.8262	-1.2569	-1.0048	-1.0518	-1.1973	-1.061	-0.2813	-1.7851	-1.2895	-0.6512	-0.489	-1.4	-1.1647	-1.2033	-0.1388	-0.9939
MYBL2	-0.312	-0.4864	-0.3495	-0.6546	-0.0186	-0.4734	-0.8892	-1.1533	0.0858	-0.3903	-0.3325	0.066	-0.3171	0.0858	0.1943	-0.4325	-0.5284	-0.4631	-0.3144	-0.5934	-0.2045	-0.0823	-0.6543	-0.2234	-0.2766	-0.868	-0.3358	-0.6623	-0.344	-0.7704	-0.3021	-0.8266	-0.7783	-1.0519	-0.1658	0.1894	-0.065	-0.8398	-0.3461	0.1024	0.0621	-0.7424	-0.7864	-0.3685	-0.3384	-0.4146	-0.7726	0.3061	-0.4002
MYC	0.0478	-0.2692	-0.2669	0.3745	0.0502	0.4197	0.1771	-0.2334	-0.0264	0.1876	0.6442	0.3762	-0.7542	0.8166	0.8544	-0.0947	-0.7053	-0.4831	-0.0868	-0.0199	0.3199	0.3948	0.298	0.4543	0.0698	0.555	0.1186	0.1914	-0.241	-0.1252	-0.4688	0.2063	0.0041	-0.0233	0.0794	0.209	0.0826	-0.3615	0.3643	0.3496	-0.6602	0.0504	0.0502	0.3288	-0.5047	0.1112	-0.4858	0.6002	0.3088
MYCT1	-1.2897	-1.4069	-1.25	-0.8654	-1.6444	-1.2308	-1.0599	-1.4109	-1.4021	-1.4447	-1.3718	-1.7633	-1.2893	-1.4524	-1.3417	-1.5141	-1.4092	-1.4108	-0.9676	-1.2218	-1.6184	-1.3495	-1.5573	-0.8862	-1.5776	-1.3074	-1.3086	-1.2907	-1.3672	-1.3535	-1.5674	-1.4107	-1.3523	-1.353	-1.2947	-1.5197	-1.5746	-1.8883	-1.3621	-1.0737	-1.609	-1.1926	-1.4232	-1.2966	-1.2598	-1.4658	-0.9629	-1.4524	-1.1078
MYO1D	-0.6613	-0.6044	-0.6132	0.0766	-0.9454	-0.2055	-0.3674	-0.4109	-0.4243	-0.4212	-0.2578	-0.7026	-0.5288	-0.4498	-0.7976	-0.2477	-0.2169	-0.4408	-0.7635	-0.2479	-0.7506	-0.4201	-0.5525	-0.2329	-0.5578	-0.2498	-0.4223	-0.4138	-0.1042	-0.3597	-0.4813	-0.0841	-0.0786	-0.349	-0.417	-0.6021	-0.2456	-0.7898	-0.7211	-0.5174	-0.7503	-0.2725	-0.3594	-0.4819	-0.4503	-0.2516	-0.3002	-0.611	-0.4266
MYO5C	-1.0024	-0.8396	-0.3764	0.1346	-0.2971	0.0006	0.0325	-0.172	0.3651	-0.4305	-0.1734	-0.6172	-0.2935	-0.8316	-0.7976	-0.7817	-0.391	-0.0554	-0.1351	-0.0087	-0.8313	-0.4649	-0.3813	0.0381	-0.7284	0.1359	-0.3985	-0.3628	-1.0008	-0.2774	-0.7491	-0.2178	-0.0933	-0.0178	-0.304	-0.3107	-0.1997	-0.4099	-0.4456	-0.2224	-0.3227	-0.0379	0.4311	-0.1722	-0.3797	0.1112	-0.2014	-0.7191	-0.3754
NAMPT	0.4652	0.1098	0.0933	0.2922	0.467	0.212	0.2172	0.3464	0.1602	0.2768	0.0414	-0.0056	0.2106	0.486	0.2771	0.2231	0.3691	0.9939	0.4993	0.6365	-0.0372	0.3509	0.0916	0.6284	0.27	0.0906	0.293	0.2742	0.7085	-0.0682	0.0233	-0.1634	0.1902	0.0605	0.4396	0.6606	-0.1473	-0.2022	0.2924	0.1593	0.1443	0.2704	0.0068	0.074	0.1586	0.0059	-0.0626	0.3683	0.2742
NAT1	-1.2385	-1.4697	-0.2086	-0.3061	-1.6444	0.0796	-0.9598	-0.0694	0.4224	-0.7457	0.2949	-1.6664	-1.0675	-1.3404	-1.4878	-1.4114	-1.5383	-1.1398	-1.2686	-0.2006	-1.5215	-1.2825	-0.1633	-0.1786	-1.6397	-0.0582	-1.0171	-1.1938	-1.2533	-0.7332	-0.3988	-1.2155	0.2758	-0.9172	-1.4153	-1.6069	-0.9337	-0.9003	-1.4201	-1.1706	-1.2845	-0.5261	-0.5939	0.4434	-1.342	0.3293	-0.7797	-1.7286	-0.7856
NAV3	-1.5396	-1.7427	-1.4931	-0.9904	-1.7693	-1.3735	-0.767	-1.557	-0.8902	-1.1437	-1.3495	-1.6664	-1.4976	-1.8377	-1.4086	-1.8451	-1.7229	-1.2859	-1.4905	-1.0222	-1.7086	-1.2245	-1.6085	-0.7722	-1.6076	-1.0248	-1.415	-1.2907	-1.5714	-1.0167	-1.4905	-1.1401	-1.1332	-1.2804	-1.6371	-1.959	-1.6538	-1.4112	-1.2652	-1.1706	-1.5632	-1.7155	-1.5482	-1.534	-1.3242	-1.0466	-1.565	-1.5689	-1.5058
NCAPH2	-0.8917	-1.0366	-0.8733	-0.6546	-0.7993	-0.9386	-0.7059	-0.9006	-0.4478	-0.984	-0.7697	-0.934	-0.9488	-0.7964	-0.908	-0.942	-0.6838	-0.5225	-0.5874	-0.6575	-0.9249	-0.6805	-0.9931	-0.4712	-0.5415	-0.6623	-0.5839	-0.9829	-1.0199	-0.9019	-1.2734	-1.0813	-0.8363	-0.6783	-0.8638	-0.2801	-0.7534	-1.1516	-0.9227	-0.7514	-0.9612	-0.9326	-0.5886	-0.8511	-0.8471	-0.6364	-0.866	-0.7238	-1.0664
NEO1	-0.507	-0.5352	-0.4967	0.0444	-0.5389	-0.3343	0.1341	-0.587	-0.159	-0.3989	-0.706	-0.6095	-0.3785	-0.6575	-0.7396	-0.5663	-0.3534	-0.2565	-0.2774	-0.1366	-0.2531	-0.8266	-0.5431	-0.0938	-0.3004	-0.151	-0.2471	-0.2229	-0.6269	-0.2254	-0.3998	-0.2905	-0.0903	-0.3337	-0.3419	-0.6919	-0.4158	-0.5605	-0.575	-0.3661	-1.1319	-0.1163	0.0575	-0.4418	-0.3402	-0.0833	-0.3582	-0.4628	-0.6027
NFKB1	-0.9497	-1.1735	-0.8164	-0.9234	-1.4014	-1.0267	-0.7509	-1.0519	-1.226	-1.1202	-1.3081	-1.1893	-1.3563	-0.9839	-1.1261	-1.2131	-1.0088	-1.0554	-0.8214	-0.9208	-1.189	-0.9235	-1.1136	-0.6074	-1.0816	-0.8068	-0.9627	-1.0324	-0.9916	-0.9153	-1.1143	-1.0924	-0.764	-1.0721	-1.4153	-1.1139	-0.9134	-1.5495	-1.061	-1.0737	-1.3872	-1.1207	-0.9461	-0.9521	-0.8709	-0.8775	-1.0209	-1.1514	-1.1536
NFKB2	-0.0592	-0.5489	-0.2086	-0.3706	-0.2687	-0.1894	0.1341	-0.2307	-0.4021	-0.1921	-0.4437	-0.4733	-0.2119	-0.1526	0.0769	-0.3361	-0.3374	-0.49	-0.0538	-0.068	-0.4962	0.2772	-0.4434	0.3234	-0.3958	-0.2018	-0.2724	-0.2618	-0.2809	-0.3424	-0.4007	-0.5271	-0.2586	-0.2838	-0.4808	0.1986	-0.2602	-0.7044	0.1957	-0.1194	-0.3619	-0.5337	-0.3753	-0.2369	-0.4255	-0.3044	-0.1517	-0.1901	0.0853
NFKBIA	0.5404	0.0045	0.3204	0.3454	0.0369	0.295	0.4819	0.2959	0.3034	0.399	0.3411	0.1642	0.1359	0.2115	0.4922	0.1064	0.1748	0.1667	0.5224	0.4721	0.0674	0.6127	0.4043	0.5732	0.0963	0.2155	0.2145	0.5448	0.292	0.1249	0.0631	0.3093	0.4629	0.3412	0.2262	0.6647	0.801	-0.0658	0.5349	0.4274	-0.0949	-0.1497	0.2085	0.7075	0.2037	0.2756	0.3551	0.2935	0.344
NID1	-0.5026	-0.2995	-0.3194	0.1346	-0.904	-0.2652	-0.537	-0.3369	-0.4856	-0.7087	-0.6171	-0.9105	-0.4502	-0.4228	-0.9196	-0.5535	-0.2059	-0.2859	-0.6058	-0.1487	-0.587	-0.5044	-0.6483	-0.5059	-0.5336	-0.3695	-0.3358	-0.2456	-0.1018	-0.09	-0.3589	0.066	0.0341	-0.4548	-0.6518	-0.6919	-0.4565	-0.7898	-0.8502	-0.4504	-0.712	-0.2167	-0.7864	-0.5886	-0.2553	-0.1384	-0.1977	-0.4787	-0.6454
NID2	-0.3035	-0.3873	-0.4583	-0.1665	-0.5744	0.033	-0.6279	-0.3066	-0.2559	-0.5125	-0.5044	-0.6797	-0.2153	-0.6575	-0.649	-0.3136	-0.1914	-0.1508	-0.5052	0.0254	-0.8055	-0.1023	-0.3655	-0.1702	-0.4441	0.0009	-0.2109	-0.3158	-0.1432	-0.2263	-0.3913	-0.2307	0.059	-0.4548	-0.3676	-0.434	-0.2439	-0.7962	-0.5017	-0.2476	-0.5765	-0.3095	-0.5112	-0.5931	-0.1031	-0.0405	-0.2387	-0.0555	-0.4357
NKX12	-1.4146	-2.009	-1.8733	-1.7685	-1.5475	-2.6288	-1.7131	-1.9549	-1.226	-1.3576	-1.9516	-1.625	-1.6115	-1.5689	-0.7554	-1.4598	-2.3513	-1.6838	-1.0645	-1.4559	-1.5437	-1.5256	-1.7334	-1.0411	-1.4315	-1.4323	-1.5564	-1.7958	-1.9279	-2.1194	-2.0587	-2.0758	-1.9032	-1.2804	-1.5345	-2.084	-1.8087	-2.4526	-1.6631	-1.1194	-1.5632	-2.1134	-1.7243	-1.6211	-1.8191	-1.5907	-1.9629	-1.3818	-1.4088
NKX31	-1.2897	-1.5789	-1.0671	-1.0696	-1.6444	-0.7097	0.0851	-1.131	0.4175	-0.7177	-0.53	-1.2685	-0.792	-1.3606	-1.4878	-1.9121	-1.0448	-1.0818	0.0495	-1.0969	-1.5215	-1.0485	-0.7557	-0.0111	-1.0724	-0.9094	-0.9713	-1.2773	-1.1181	-1.4062	-1.4355	-1.3879	-1.0001	-0.7711	-1.2817	-0.8983	-1.2224	-1.0376	-0.9034	-1.0323	-1.1161	-1.5299	-1.7243	-0.3201	-0.9818	0.2211	-0.8326	-1.1266	-1.1536
NOTCH1	-0.1634	-0.533	-0.2734	-0.1557	-0.1709	-0.0761	-0.1165	-0.2783	-0.1716	-0.3903	-0.3718	0.3718	-0.1216	0.3809	0.533	-0.3361	-0.273	-0.3082	-0.1043	-0.0969	0.0531	0.2068	-0.401	0.1857	-0.1938	-0.2133	-0.1325	-0.4156	-0.0065	-0.2911	-0.447	-0.4084	-0.1482	-0.3044	-0.1186	0.1422	-0.3026	-0.8191	0.1597	0.3083	-0.2473	-0.4116	-0.0584	-0.1236	-0.3402	-0.0766	-0.1056	0.4074	-0.2817
NOTCH2	0.1613	-0.2644	-0.022	0.4794	-0.0589	0.2088	0.3067	0.3192	0.1357	-0.0546	-0.1634	0.0802	0.0465	0.5275	0.2129	0.1574	0.2797	0.4787	0.2143	0.4457	0.1361	0.3226	0.0447	0.4563	0.1489	0.2628	0.3301	0.2136	0.1808	0.2581	0.1032	0.3118	0.2896	0.062	0.5986	0.2341	0.1407	-0.1121	0.1726	0.3137	-0.2015	0.027	-0.1295	0.2274	0.0894	0.402	0.0349	0.2606	0.2424
NPAS2	-0.5853	-0.6997	-0.8241	-0.0964	-0.5475	-0.546	0.1226	-1.0341	-0.7254	-0.7177	-1.0823	-0.8403	-0.6338	-1.1388	-1.4878	-0.3247	-0.2812	-0.5913	-0.2272	-0.8096	-1.179	-0.4842	-1.2811	-0.7722	-0.6855	-0.4421	-0.6058	-0.6989	-0.9201	-0.7243	-0.8108	-0.6567	-0.5332	-0.7042	-0.5957	0.149	-0.9255	-1.3499	-0.5931	-0.4609	-0.6237	-1.184	-0.9973	-0.5841	-0.8588	-0.4498	-1.1178	-0.9927	-1.0664
NPEPPS	-0.1553	-0.3954	-0.2459	0.1809	-0.1601	0.4142	0.3053	0.2979	0.2463	0.1574	0.3673	-0.1113	-0.0117	0.1109	-0.2599	0.0096	-0.2432	-0.1026	0.1258	0.5153	-0.2118	0.182	0.0705	0.307	-0.2651	0.2676	-0.1832	-0.0554	-0.1818	0.02	0.0023	0.1619	0.0424	0.0755	-0.1486	-0.04	0.3447	-0.3982	0.1515	0.1768	-0.1794	-0.1113	0.5253	0.6642	-0.0928	0.3413	0.4306	0.0669	0.107
NR3C1	0.0564	-0.3558	-0.1084	0.2527	-0.4756	-0.2864	0.132	-0.2293	-0.1979	-0.5794	-0.3101	-0.5426	-0.2461	0.0109	-0.6749	-0.1626	-0.2991	-0.1686	0.0236	-0.0457	-0.2962	0.0846	-0.3502	0.2752	-0.1926	-0.0118	-0.0837	-0.2229	-0.1544	-0.08	-0.2168	-0.1647	-0.1473	-0.2451	-0.3463	-0.04	-0.3452	-0.4412	0.171	-0.5055	-0.4805	-0.2059	-0.0356	0.0245	-0.3402	-0.1702	-0.1148	-0.3797	-0.0144
NRAS	-0.5962	-0.8725	-0.8733	-1.0696	-0.904	-0.6745	-0.5992	-0.6432	-0.4359	-0.5416	-0.9516	-0.625	-0.7664	-0.5894	-0.4792	-0.8773	-0.9943	-0.7674	-0.7371	-0.5528	-0.6522	-0.4942	-0.9553	-0.4238	-0.7714	-0.6231	-0.7565	-0.8227	-0.8865	-0.958	-1.0174	-0.4449	-0.6533	-0.7923	-0.7962	-1.3058	-0.9337	-1.0159	-0.6419	-0.4939	-0.7998	-0.8746	-0.7316	-0.8764	-0.6969	-0.7156	-0.6958	-1.0108	-0.3835
NRG1	-1.1136	-1.6316	-1.7272	-0.6894	-1.3434	-1.1517	-1.7131	-1.7331	-0.9627	-1.7	-1.7474	-1.8213	-1.3563	-0.8078	-1.5336	-1.5441	-1.698	-0.6678	-1.0133	-1.2596	-1.6464	-1.1734	-1.4702	-0.8862	-1.7994	-0.7633	-1.3279	-1.2395	-1.6471	-1.1493	-1.1895	-1.4738	-1.3134	-1.4401	-1.5122	-1.1632	-1.7507	-1.7536	-1.788	-0.7949	-1.6602	-1.4602	-1.8035	-1.6211	-1.0989	-1.0264	-1.565	-1.5068	-1.3297
NRG2	-1.2634	-2.1229	-1.9702	-1.7685	-2.2465	-1.7257	-1.3773	-1.83	-1.4021	-1.3198	-1.6091	-1.1479	-2.0095	-1.7286	-1.0254	-1.4349	-1.8394	-1.2859	-1.4905	-1.5228	-1.1323	-1.0485	-1.6085	-1.1872	-1.4984	-1.7845	-1.3481	-1.8416	-1.6906	-1.3065	-1.8035	-2.3769	-1.7435	-1.5493	-1.3081	-1.5197	-1.8757	-1.9297	-1.3621	-1.1706	-1.7181	-2.1926	-1.5024	-1.3712	-1.8771	-1.4658	-1.5236	-1.1777	-1.1536
NRP1	0.1764	-0.0792	0.0287	0.3745	-0.029	0.2069	0.2669	0.0558	0.216	0.2465	-0.1634	0.3984	-0.034	0.1458	-0.3355	0.0502	0.0646	0.1299	0.143	0.2096	-0.4092	0.1862	-0.1499	0.4298	0.1254	0.0653	0.2306	-0.0732	0.0568	0.1224	-0.1644	-0.0625	0.2271	-0.1179	-0.0146	-0.2246	-0.0987	-0.43	0.0612	0.2955	-0.1978	0.1418	0	0.0874	-0.0338	0.1267	0.1034	0.1102	0.0352
NSD	-1.0959	-1.1273	-1.016	-0.6224	-1.1003	-0.9567	-0.6462	-0.888	-0.6617	-0.9076	-1.0377	-0.6797	-1.0433	-0.8699	-0.9563	-0.9578	-0.8394	-0.9148	-0.9262	-0.4749	-1.2204	-0.8972	-0.9553	-0.5851	-0.9086	-1.3074	-0.9221	-0.832	-0.9825	-0.9244	-1.0334	-0.8236	-0.6901	-0.8892	-0.944	-0.6635	-1.0975	-1.1516	-1.0891	-0.6113	-1.2015	-0.9995	-0.869	-0.8852	-0.643	-0.6446	-0.9629	-1.1514	-0.7461
NSD1	-0.1993	-0.6302	-0.465	-0.1557	-0.213	-0.0653	0.0466	-0.1522	0.0333	-0.4594	-0.2034	-0.4064	-0.1982	-0.0907	-0.2277	-0.2769	-0.303	-0.0478	0.1328	-0.0315	-0.3311	-0.0558	-0.2636	0.1631	-0.2325	-0.0081	-0.0682	-0.4634	-0.3409	-0.2816	-0.3668	-0.3868	-0.1909	-0.1272	-0.1293	-0.1649	-0.2249	-0.5531	0.0182	-0.0283	-0.6712	-0.1961	-0.0759	0.1587	-0.3072	0.1169	-0.1011	-0.0297	-0.1488
NUDT1	-0.5207	-0.8465	-0.6378	-0.6894	-0.4471	-0.5424	-0.4913	-0.7203	-0.2966	-0.7555	-0.3081	-0.2917	-0.4472	-0.3287	-0.0712	-0.6859	-0.6189	-0.3389	-0.6058	-0.2881	-0.5258	-0.3718	-0.6791	-0.3547	-0.5284	-0.2862	-0.5368	-0.7095	-0.6705	-0.6257	-0.5978	-0.6405	-0.6347	-0.5882	-0.3692	0.0024	-0.4663	-0.8469	-0.4263	-0.4716	-0.6139	-0.5168	-0.5434	-0.408	-0.5432	-0.2166	-0.4544	-0.3288	-0.5638
NaPi3B	-0.3294	-1.5319	-1.6692	-1.2914	-1.0704	-0.7311	-2.4913	-1.6917	-1.101	-1.0979	-2.0485	-0.1479	-1.4654	-0.0484	-0.5635	-0.6568	-0.8705	-1.4408	-1.1225	-1.3467	-1.3454	0.6182	-2.2106	-1.8862	-0.2554	-1.7845	-0.4297	-1.7544	-1.2289	-1.0342	-1.8546	0.6934	-0.9709	-1.4913	0.6523	-0.0642	-1.7788	-1.9755	-0.0556	-0.0402	-0.7437	-1.8502	-1.6573	-1.9733	-2.1201	-0.9375	-1.9629	-0.2483	-1.8068
Notch3	-0.3667	-0.2656	-0.3367	0.2227	-0.0942	0.1248	-0.1202	-0.0129	-0.0547	0.1657	-0.0906	0.4958	0.0239	-0.1643	-0.2113	0.0018	0.1352	0.0041	-0.0755	0.0212	-0.3832	0.2148	-0.1537	0.087	0.2955	-0.0769	0.2944	-0.043	0.1924	-0.0727	-0.146	-0.0081	0.1629	-0.1875	-0.0589	0.5177	-0.027	-0.4872	-0.1682	0.0019	-0.1653	-0.12	-0.1045	0.0458	-0.1587	0.1484	0.1633	0.1354	-0.004
Noxa	-0.6876	-0.9799	-0.9702	-0.4675	-1.2922	-0.525	-0.2194	-0.8088	0.1262	-0.7655	-0.4001	-1.0866	-1.1064	-0.7638	-0.1978	-1.1339	-1.4218	-1.4108	-0.7371	0.0512	-0.6826	-0.3147	-1.0064	-0.4712	-0.4054	-0.1535	-0.5734	-1.1426	-1.184	-0.5265	-0.7892	-0.8551	-0.6144	-1.0721	-0.6671	-0.1791	-0.3075	-1.0003	-0.5248	-0.0323	-1.2015	-1.7155	-1.1045	-0.9843	-1.1659	-0.4767	-0.6407	-0.6743	-0.9317
OCLN	-1.1716	-1.3826	-1.1743	-0.5133	-1.1673	-0.6076	-0.3909	-0.8758	-0.6424	-1.0767	-1.2034	-1.0866	-0.9681	-0.1723	-1.2325	-1.1851	-0.9991	-1.0429	-0.7123	-0.3467	-1.2427	-0.9815	-1.0802	-0.5244	-1.1855	-0.567	-1.0368	-1.2773	-1.1432	-0.5837	-1.2136	-0.2103	-0.2489	-0.602	-1.4708	-0.9379	-0.5267	-1.0266	-0.9034	-1.2955	-1.2845	-0.9778	-0.9114	-0.3526	-0.5263	-0.2015	-0.5276	-1.1388	-0.8068
OPTN	0.1083	-0.3962	-0.1849	0.0948	-0.209	0.1036	0.0638	0.1562	-0.0646	0.312	-0.0595	0.5534	0.28	0.088	0.3785	0.1568	-0.1444	-0.4051	-0.3341	0.3711	0.5085	0.567	0.0043	0.1857	-0.0319	0.0935	-0.0038	0.0348	-0.1199	0.0094	0.0478	0.166	0.0595	-0.1179	0.2844	0.4819	0.4345	-0.4825	0.3591	0.6698	0.1528	-0.3269	-0.2569	0.0571	0.0961	-0.0993	0.1698	0.9391	0.1709
ORC6L	-0.6613	-1.0366	-0.8647	-1.4675	-0.5304	-0.9953	-1.1295	-1.1203	-0.5417	-1.2528	-0.7314	-0.1224	-0.8407	-0.3464	-0.5902	-0.7312	-0.9848	-0.7876	-0.7371	-0.903	-0.5577	-0.5149	-0.9931	-0.6074	-0.7163	-1.0441	-0.8011	-1.3044	-0.9693	-1.1051	-0.8656	-0.7641	-1.4772	-1.2804	-0.8264	-0.3083	-0.748	-1.0266	-0.6854	-0.6587	-0.7181	-1.3475	-0.7864	-1.1604	-0.9587	-0.8125	-1.0209	-0.1804	-1.2047
OSM	-0.8406	-1.0698	-0.9595	-1.7685	-0.483	-1.3735	-0.9231	-0.7741	-0.8	-1.1437	-1.3953	-1.1613	-0.8262	-0.802	-1.1868	-0.821	-1.0841	-1.5455	-1.2686	-0.4497	-1.5672	-1.0485	-1.0492	-0.74	-0.9341	-1.3865	-1.0075	-1.3044	-0.8621	-1.6934	-1.479	-1.564	-1.2042	-0.9472	-1.2004	-1.2824	-1.0627	-1.4983	-0.8672	-0.7949	-1.241	-1.0992	-1.5482	-1.1282	-1.0062	-1.0264	-1.3346	-0.8835	-0.6928
OX40	-0.5161	-1.3595	-1.192	-1.4675	-0.7841	-0.9386	-0.8578	-0.83	-0.6424	-1.1685	-1.2888	-0.8811	-0.9883	-0.9504	-0.9196	-0.8514	-1.1208	-1.2647	-0.6888	-0.7212	-0.99	-0.5366	-0.9801	-0.381	-0.9755	-0.8814	-0.9221	-0.8613	-0.9162	-1.3535	-1.2879	-1.2307	-1.1414	-1.1391	-1.0728	-0.889	-0.8213	-1.3856	-0.4658	-0.6265	-0.91	-1.1673	-1.04	-0.8195	-0.8833	-1.0901	-0.5965	-0.7908	-0.3918
PAK1	-0.1884	-0.4444	-0.2521	-0.25	-0.2465	-0.2414	0.3673	-0.0429	-0.226	0.4992	-0.3605	-0.2702	-0.1932	-0.1217	-0.0092	-0.3361	-0.2694	-0.2668	-0.1102	0.1904	-0.4459	-0.0137	-0.1189	0.135	-0.4398	0.5176	-0.2231	-0.1293	-0.319	-0.1416	-0.3821	-0.101	-0.0829	0.9848	-0.0104	0.1499	-0.3174	-0.4125	0.0423	0.0019	-0.4049	-0.2735	0.6449	-0.1521	-0.209	0.0096	-0.1903	-0.0034	-0.1488
PAK2	-0.1209	-0.424	-0.2584	-0.0525	-0.3434	0.1508	0.19	0.0812	0.142	-0.0767	-0.015	-0.021	0.1878	-0.145	-0.2677	-0.2219	-0.2552	-0.3036	-0.0485	0.3	-0.2337	-0.0632	-0.0345	0.1552	-0.2286	-0.1934	-0.1275	-0.1302	-0.2872	0.0329	-0.32	-0.1413	-0.0963	-0.1088	-0.2581	-0.2032	-0.0264	-0.43	0.0423	0.0091	-0.1996	-0.0787	-0.1445	0.1866	-0.201	0.1295	-0.1467	0.0821	-0.0825
PAK3	-1.5907	-2.0815	-1.5309	-1.0696	-1.6444	-1.7257	-1.537	-1.9549	-1.226	-1.4447	-2.0485	-1.9675	-1.8334	-2.0808	-1.5847	-1.8451	-1.9991	-1.9849	-1.0645	-1.5228	-1.9194	-1.0485	-1.7334	-1.108	-1.9755	-1.6876	-2.3693	-2.0177	-1.714	-2.1986	-2.1557	-1.9375	-1.9032	-1.3944	-1.8132	-1.658	-1.9548	-2.2307	-2.2652	-1.7726	-1.8643	-1.9374	-2.0253	-1.8764	-1.8191	-1.4658	-1.866	-1.9839	-1.2047
PAK6	-1.1136	-1.2537	-1.1409	-1.1665	-0.8662	-0.5757	-0.3299	-0.5236	-0.3509	-0.8192	-0.2983	-0.5172	-0.7855	-1.3606	-0.2599	-0.8773	-1.2543	-1.1556	-0.3341	-0.2924	-0.8635	-0.5836	-0.8681	-0.5059	-0.9543	-0.0921	-0.6617	-1.1524	-1.2134	-0.6696	-0.8283	-0.6365	-1.326	-0.6235	-0.5036	-0.5926	-0.9771	-1.1036	-1.0099	-0.4826	-0.7851	-0.9139	-1.1802	-0.6777	-0.4062	-0.4938	-0.7455	-1.1266	-0.7856
PALM2AKAP2	-0.4485	-0.7013	-0.4685	-0.5924	-0.5304	-0.6465	-0.3674	-0.54	-0.5728	-0.4545	-0.5202	-0.5909	-0.4156	-0.4087	-0.4792	-0.3849	-0.6545	-0.831	-0.4491	-0.2403	-0.8055	0.1465	-0.6424	-0.08	-0.7084	-0.3451	-0.6617	-0.6111	-0.5749	-0.7016	-0.9869	-0.8206	-0.4995	-0.4859	-0.3883	-0.1719	-0.7935	-1.0376	-0.2277	-0.1194	-0.3104	-0.9139	-0.5679	-0.5184	-0.6218	-0.8503	-0.4544	-0.1314	-0.3596
PARK2	-1.5396	-2.009	-1.618	-1.2914	-1.4683	-1.5148	-1.8892	-1.6539	-1.226	-1.1948	-2.0485	-1.8213	-1.6573	-1.6414	-1.7097	-1.5141	-1.9533	-1.5869	-1.1225	-1.5228	-1.8225	-1.2825	-1.5573	-0.7722	-1.6745	-1.6084	-1.5242	-1.6819	-1.4378	-1.3177	-1.8035	-1.4604	-1.515	-1.4401	-1.5828	-1.5611	-1.7507	-2.3276	-1.6631	-0.9597	-1.5219	-1.7455	-1.4232	-1.2136	-1.643	-1.6699	-1.4858	-1.7798	-1.2047
PCDH17	-0.9497	-1.0815	-1.1251	-0.8654	-1.3434	-0.9567	-1.169	-0.9849	-0.7737	-1.0767	-1.4744	-1.4903	-1.0095	-0.9347	-1.2837	-1.067	-1.0841	-1.3082	-1.1225	-1.0705	-1.3173	-1.2245	-1.3655	-1.2841	-1.1855	-1.1078	-1.1932	-1.2276	-0.9399	-1.1572	-1.2075	-1.2155	-1.0186	-0.9964	-1.3508	-1.2187	-1.0104	-1.6075	-1.788	-0.9945	-1.4171	-0.9725	-1.2014	-1.1951	-1.1781	-0.9886	-0.9852	-1.0201	-0.9939
PD1	-1.0167	-1.9768	-1.1743	-1.7685	-1.7693	-1.8506	-1.2608	-1.4778	-1.3052	-1.4959	-1.7474	-1.4903	-1.2691	-1.2515	-1.3117	-1.3285	-1.5383	-1.6327	-1.0133	-1.0705	-1.5003	-0.8489	-1.3355	-0.9831	-1.3735	-1.5414	-1.3481	-1.5171	-1.6683	-1.4996	-1.5536	-1.7748	-1.3803	-1.4913	-1.245	-0.783	-1.6538	-2.1516	-0.7337	-1.1194	-1.3591	-1.5906	-1.8035	-1.2966	-1.4917	-1.5907	-1.0209	-1.5367	-1.2627
PDGFRA	-0.2038	-0.4785	-0.3627	0.1609	-0.5061	-0.2239	-0.6783	-0.5183	-0.6424	-0.7862	-0.943	-0.5982	-0.2242	-0.5398	-0.7976	-0.1449	-0.2578	-0.473	-0.3878	-0.1674	-0.9417	-0.1409	-0.4624	-0.0411	-0.4054	-0.5292	-0.2758	-0.3172	-0.4561	-0.036	-0.4324	-0.4765	-0.0486	-0.7711	-0.5777	-0.5525	-0.5108	-0.7805	-0.3959	-0.3661	-0.7779	-0.582	-1.1802	-0.6408	-0.248	-0.1567	-0.8091	-0.2564	-0.2386
PDGFRB	-0.2685	-0.0839	-0.159	0.6692	-0.4906	0.098	-0.2148	0.0213	-0.2407	-0.4122	-0.2406	-0.6842	-0.0364	-0.213	-0.8967	-0.0903	0.0166	-0.0355	-0.3655	0.1384	-0.5258	-0.1931	-0.2328	-0.138	-0.2513	0.0114	-0.094	0.0117	0.1799	0.147	0.07	0.3041	0.2612	-0.169	-0.2869	-0.3652	-0.0153	-0.5164	-0.487	-0.2103	-0.5219	0.0825	-0.438	-0.162	0.015	0.1652	0.1234	-0.0669	-0.2386
PDK1	-0.2105	-0.7355	-0.8241	-0.5924	-0.7693	-0.8579	-0.342	-0.83	-0.527	-0.8549	-0.4862	-0.633	-0.4877	-0.1901	-0.8066	-0.1474	-0.5589	-0.8016	-0.7123	-0.6478	-0.7153	0.1179	-0.8395	-0.1153	-0.6638	-0.567	-0.7565	-0.6954	-0.4404	-1.0402	-0.8413	-0.7614	-0.8752	-0.7223	-0.4972	-0.2778	-0.8614	-1.1168	-0.3901	-0.3333	-0.6656	-1.1063	-0.5781	-0.5931	-0.7444	-1.0071	-0.4066	-0.4473	-0.3754
PDL1	-0.0624	-1.5914	-0.949	-1.4675	-1.5475	-1.2308	-1.169	-1.142	-0.8	-1.001	-1.3718	-1.3654	-0.9681	-1.2204	-1.0728	-1.0567	-1.2721	-1.8088	-1.0133	-1.0969	-1.3311	-0.6963	-1.0966	-0.6074	-1.2485	-1.0643	-1.2389	-1.183	-1.0502	-1.5753	-1.1837	-1.581	-1.3389	-1.0721	-1.1797	-0.9483	-1.2388	-1.5873	-0.7211	-0.8432	-0.9298	-1.8124	-1.272	-1.2743	-1.245	-1.4658	-1.0335	-1.3027	-0.9037
PDL2	-0.6809	-1.1639	-0.8821	-0.9904	-1.3434	-1.2138	-0.935	-1.2146	-1.0041	-1.4959	-1.1454	-1.2685	-1.0205	-0.927	-1.2837	-0.942	-0.971	-1.5455	-0.9676	-1.187	-1.2204	-0.7474	-1.1692	-0.7101	-1.1516	-0.9241	-1.0682	-0.957	-1.0298	-1.1815	-1.0856	-1.4738	-1.1499	-1.3152	-1.2691	-0.6317	-1.2473	-1.7836	-0.6741	-1.2286	-1.1161	-1.3475	-1.5024	-0.9319	-1.1659	-1.2549	-1.0209	-1.1644	-0.9317
PDPK1	-0.1949	-0.3558	-0.3393	0.0023	0.016	0.3027	0.0885	0.0033	0.2903	-0.0625	0.045	-0.3104	0.0309	-0.0504	-0.2677	-0.1851	-0.1057	0.0546	0.2996	0.0738	-0.3692	0.2471	-0.105	0.4061	-0.1649	0.2262	0.0287	-0.134	-0.3056	-0.1274	-0.2149	-0.3834	-0.0068	0.1228	-0.049	0.0175	0.0701	-0.5388	0.1597	0.1568	-0.4079	-0.1357	0.0931	0.3201	-0.0738	0.1497	-0.0136	-0.0514	0.0963
PDZK1IP1	-0.9497	-0.8799	-1.2105	-0.9234	-1.0423	-0.9475	-1.2125	-1.3181	-0.7254	-0.6829	-1.0707	-0.1737	-1.2691	-0.4575	-0.607	-0.2073	0.1345	-0.3014	-0.0645	-0.3233	-0.3586	-0.9235	-0.9318	-0.74	-0.4912	-1.4834	-0.346	-0.7584	-0.1355	-1.1122	-0.8628	-0.8266	-0.928	-0.963	-0.0627	-0.0506	-1.6996	-1.2054	-0.788	-0.2412	-0.7181	-1.8916	-1.5993	-1.2966	-1.4434	-0.6207	-1.2863	-0.8078	-0.9617
PECAM1	0.1211	-0.1076	0.052	0.2227	-0.3544	-0.0224	0.022	-0.1256	-0.2333	0.0007	-0.132	-0.573	0.1312	0.0406	-0.4386	0.179	-0.0702	-0.4256	0.0698	0.0701	-0.3214	0.4429	-0.2539	0.2073	-0.3845	-0.311	-0.2471	-0.0602	0.0657	-0.015	-0.32	-0.0835	0.0245	-0.1902	-0.3247	-0.0782	-0.1262	-0.5065	0.1957	-0.0402	-0.2349	-0.1156	-0.1907	0.0479	-0.1041	-0.0878	0.1434	0.0692	-0.0359
PFDN4	-0.8036	-0.7338	-0.6428	-0.1665	-0.9454	-0.7045	-0.7059	-0.5428	-0.7031	-0.7087	-0.6377	-0.4489	-0.6525	-0.611	-0.9693	-0.6816	-1.0342	-1.0187	-0.9676	-0.4621	-0.6435	-0.6805	-0.804	-0.7722	-0.7325	-0.868	-1.0171	-0.5036	-0.5731	-0.6031	-0.4075	-0.3181	-0.4864	-0.602	-0.7094	-0.4212	-0.3751	-1.1893	-0.8849	-0.6757	-0.7181	-0.816	-0.6512	-0.7972	-0.5375	-0.7254	-0.327	-0.222	-0.6607
PFN2	-0.3539	-0.5296	-0.317	-0.0361	-1.1673	0.0006	-0.9472	-0.3439	-0.1408	-0.3308	-0.4892	0.0291	-0.0983	0.4387	-0.0136	-0.3659	-0.4374	-0.5741	-0.0925	-0.3615	-0.0516	-0.4287	-0.5385	-0.196	-0.175	-0.0561	-0.217	-0.1809	-0.1611	-0.1356	-0.1177	-0.2277	-0.0851	-0.445	0.1695	-0.2327	-0.0113	-0.5661	0.0693	0.1412	-0.91	-0.2032	-1.1222	-0.1175	-0.0355	-0.4293	-0.1921	-0.0192	-0.4002
PGR	-1.3799	-1.4795	-1.0408	-0.3706	-1.4014	0.3107	-0.0304	-1.142	-0.0264	-0.9365	-0.9181	-1.7633	-1.4654	-1.7286	-1.5847	-1.736	-1.5916	-1.5869	-1.0645	-0.0996	-1.6764	-1.3495	-0.8488	0.2474	-1.7537	0.124	-0.6533	0.1264	-1.6269	0.6091	-0.3784	-0.9833	-0.1275	0.0544	-1.6371	-1.658	-0.7589	-0.8652	-1.3621	-1.2286	-1.5219	-0.1544	-1.16	-1.3712	-1.4211	0.2882	-1.6108	-1.8378	-0.1166
PGRN	0.5581	0.1449	0.3632	0.3745	0.4191	0.4791	0.4402	0.6252	0.5485	0.6062	0.6461	0.4425	0.6584	0.7772	0.5178	0.5283	0.4181	0.5307	0.619	0.9117	0.3246	0.8168	0.4122	0.7381	0.2358	0.6034	0.3904	0.3221	0.3871	0.3826	0.2425	0.5269	0.3335	0.1978	0.5513	1.0514	0.6107	0.0686	0.7198	0.7088	0.2929	0.3195	0.6702	0.6669	0.4684	0.5916	0.7887	0.508	0.5743
PHF19	-0.7778	-1.4417	-0.8563	-1.0696	-0.9912	-0.9475	-0.8285	-1.0799	-0.7254	-1.1948	-1.0707	-0.4463	-0.9681	-0.8078	-0.1825	-1.037	-1.1471	-1.2067	-0.6888	-0.8239	-0.7811	-0.5836	-1.0492	-0.2329	-0.8964	-1.0855	-0.871	-0.8002	-1.2791	-1.2443	-1.0134	-1.4876	-1.1016	-0.903	-0.6733	-0.7223	-0.9592	-1.4825	-0.6119	-0.5055	-1.1653	-1.3475	-0.9584	-0.7365	-1.0594	-0.7254	-0.9216	-0.4252	-0.8068
PHGDH	-0.0124	-0.2626	-0.0809	-0.2634	0.2189	-0.4984	-0.6783	-0.2891	-0.2638	-0.4212	-1.0273	0.3552	-0.5662	0.5362	0.3998	-0.1003	-0.0348	-0.3747	0.2311	-0.6108	0.302	0.3437	-0.4147	-0.4238	0.1494	-0.567	0.0597	-0.5263	0.0359	-0.6853	-0.0756	-0.6956	-0.8082	-0.4076	0.8249	1.0343	-0.9505	-0.1494	-0.2739	0.1053	0.0038	-1.1673	-1.5482	-1.1951	0.1388	-0.6364	-0.9315	0.2262	-0.3225
PHLDA1	-0.3539	-0.4435	-0.6914	-0.5381	-0.0109	-0.125	-0.5135	-0.2692	-0.2881	0.2415	-0.132	-0.8339	-0.1834	-0.1111	-0.4878	-0.5112	-0.2906	-0.5377	0.3923	0.1304	-0.6493	-0.119	-0.6251	-0.2841	-0.4253	-0.1691	-0.322	-0.3842	-0.2643	-0.3937	-0.6785	0.3515	-0.4375	-0.233	-0.5345	1.0436	-0.0379	-0.5873	0.4558	-0.1194	-0.456	-0.7213	-0.5833	0.1236	-0.5608	-0.5363	-0.3346	-0.3711	-0.5396
PHLPP1	-1.4146	-1.5666	-1.5309	-0.8654	-1.6444	-1.0973	-0.9727	-1.587	-0.828	-1.0979	-1.2192	-1.5872	-1.3563	-0.9926	-0.9964	-1.3478	-1.4762	-1.1719	-1.1894	-1.0969	-1.2097	-0.9515	-1.3355	-0.807	-1.2352	-0.8425	-1.6289	-1.4736	-1.4922	-1.1341	-1.3345	-1.3991	-1.0721	-1.2804	-1.1797	-1.2187	-1.3214	-1.5495	-1.4201	-1.1706	-1.3328	-1.4002	-0.9004	-1.1774	-1.4917	-1.1928	-1.2033	-1.1644	-0.9617
PHLPP2	-1.0167	-1.2308	-1.2105	-0.9904	-1.2051	-0.8964	-0.6587	-1.1649	-0.4727	-1.0187	-0.818	-1.4623	-1.0318	-0.7964	-0.7976	-0.9742	-1.1825	-0.8545	-0.7371	-0.9208	-1.2097	-0.6805	-1.0966	-0.682	-1.0294	-0.7738	-0.885	-1.2643	-1.1912	-1.1572	-1.2806	-1.1796	-1.1762	-1.1639	-0.8994	-0.9483	-0.9817	-1.2395	-0.8672	-0.5965	-1.0069	-1.3005	-0.6962	-0.8764	-1.0062	-1.0466	-0.9629	-1.0297	-0.8291
PIAS1	-0.4146	-0.7825	-0.5269	-0.2122	-0.3952	-0.2883	-0.1528	-0.3828	-0.1529	-0.5538	-0.4862	-0.6057	-0.4297	-0.559	-0.7396	-0.5318	-0.5897	-0.229	-0.0983	-0.1337	-0.553	-0.0902	-0.503	0.0916	-0.5834	-0.117	-0.4476	-0.5286	-0.5379	-0.4893	-0.6339	-0.4862	-0.5053	-0.3044	-0.7838	-0.301	-0.571	-0.7744	-0.2523	-0.4504	-0.6768	-0.5694	-0.3263	-0.385	-0.2719	-0.3007	-0.4007	-0.5493	-0.495
PIAS3	-0.7014	-0.9354	-0.6327	-0.2245	-0.4906	-0.1291	-0.4382	-0.5687	0.0962	-0.3536	-0.3221	-0.6536	-0.4212	-0.4064	-0.7025	-0.5599	-0.4776	-0.4079	-0.3548	-0.1456	-0.7433	-0.5256	-0.6251	-0.3299	-0.7806	-0.2076	-0.625	-0.5357	-0.4936	-0.4104	-0.7823	-0.3812	-0.4165	-0.4967	-0.5484	-0.3256	-0.3582	-0.6867	-0.788	-0.2883	-0.8731	-0.4476	-0.3065	-0.3935	-0.615	0.0689	-0.5356	-0.4349	-0.5638
PIK3CA	-0.6945	-0.807	-0.6584	-0.4675	-1.0704	-0.4585	-0.3874	-0.513	-0.4021	-0.5239	-0.5234	-0.4733	-0.3735	-0.5493	-0.5336	-0.6946	-0.7078	-0.6626	-0.4905	-0.3187	-0.6378	-0.4201	-0.5204	-0.138	-0.5984	-0.5605	-0.4971	-0.4798	-0.4601	-0.361	-0.7777	-0.4834	-0.492	-0.5618	-0.5984	-0.5004	-0.5283	-1.1168	-0.5248	-0.1929	-0.5219	-0.7213	-0.7171	-0.4482	-0.6887	-0.4004	-0.4786	-0.3951	-0.2386
PIK3CB	-0.5348	-0.8112	-0.8088	-0.6224	-0.5744	-0.4247	-0.2312	-0.3887	-0.4021	-0.6586	-0.517	-0.416	-0.7307	-0.3775	-0.2651	-0.7817	-0.4806	-0.3774	-0.2863	-0.3142	-0.6641	-0.5366	-0.5573	-0.318	-0.9475	-0.4134	-0.7018	-0.7505	-0.6191	-0.6075	-0.6803	-0.5287	-0.5998	-0.4306	-0.5322	-0.3307	-0.5728	-1.0972	-0.5662	-0.0914	-0.5995	-0.7184	-0.7243	-0.42	-0.4621	-0.4146	-0.5438	-0.1438	-0.6454
PIK3CD	-0.1455	-0.8605	-0.4387	-0.4898	-1.016	-0.6794	-0.02	-0.7331	-0.6617	-1.1685	-0.9784	-0.5592	-0.5324	-0.611	-0.2448	-0.6488	-0.6588	-1.0956	-0.2352	-0.6777	-0.7891	-0.2764	-0.7712	0.0776	-0.7994	-0.6157	-0.5911	-0.7505	-0.714	-0.7185	-0.9653	-1.2008	-0.6901	-0.7923	-0.9047	-0.3332	-0.748	-1.0489	0.0773	-0.6935	-0.8472	-1.1592	-0.9839	-0.4854	-0.6808	-0.8125	-0.5873	-0.8905	-0.3835
PIK3CG	-0.2659	-0.927	-0.5991	-0.7271	-0.8485	-0.8159	-0.3451	-0.8088	-0.6617	-1.0979	-0.5936	-0.9105	-0.5862	-0.5245	-0.8444	-0.4675	-0.7153	-1.1556	-0.3241	-0.5016	-0.936	-0.0449	-0.7263	0.1138	-0.9212	-0.8551	-0.7065	-0.7389	-0.6815	-0.8522	-0.9584	-1.0295	-0.7113	-0.8629	-0.9499	-0.3997	-0.6807	-1.0054	-0.0373	-0.3577	-0.7571	-0.9725	-0.9584	-0.4784	-0.7051	-0.8125	-0.5158	-0.7238	-0.4088
PIK3IP1	-0.1654	-0.7593	-0.3495	-0.1665	-0.8662	-0.4247	0.2068	-0.1332	-0.226	-0.1894	-0.1152	-0.5458	-0.1521	-0.559	-0.7244	-0.6295	-0.2821	-0.53	0.166	-0.0757	-0.6077	-0.0238	-0.2612	0.2752	-0.5182	-0.1824	-0.2621	-0.0899	-0.5396	-0.3424	-0.6388	-0.4399	-0.1966	-0.1464	-0.7679	-0.0726	-0.4985	-0.8225	0.1758	-0.1872	-0.609	-0.5472	-0.4021	-0.1282	-0.2116	-0.2516	-0.2109	-0.5399	-0.227
PIK3R1	-0.1283	-0.7181	-0.3709	-0.1665	-0.1097	-0.0897	0.1502	-0.2531	0.0528	-0.6208	-0.6638	-0.6057	-0.3685	-0.3404	-0.6245	-0.7034	-0.1391	-0.1398	0.3291	0.3435	-0.4941	-0.2825	-0.4663	0.1309	-0.4727	-0.1743	-0.3279	-0.3842	-0.5222	-0.0342	-0.5536	-0.2914	-0.3564	-0.2905	-0.491	-0.1529	-0.5586	-0.2962	-0.2045	-0.6113	-0.5379	-0.0902	-0.4771	-0.42	-0.4816	0.1838	-0.548	-0.3973	-0.495
PIK3R2	-0.279	-0.5966	-0.3904	-0.3214	0.2786	0.271	-0.1202	-0.0281	0.216	0.1021	0.0562	-0.1053	0.196	0.1137	0.4802	-0.3721	-0.1944	-0.0697	-0.0331	0.2228	-0.0853	0.0027	0.1209	0.3926	-0.1495	0.1673	0.0208	-0.0105	-0.2258	-0.2453	-0.4143	-0.3059	0.0268	-0.264	-0.0873	0.1353	-0.3442	-0.2476	-0.0322	0.2028	-0.0949	0.0825	-0.0139	0.2565	-0.0473	0.1155	0.1006	0.161	0.1123
PIM1	0.2829	0.1452	-0.0017	-0.1775	0.092	-0.0388	0.1818	-0.1533	0.0253	-0.4594	-0.136	0.2195	-0.101	-0.0163	0.3264	0.1568	-0.2561	-0.3616	-0.3878	0.391	0.146	0.4521	-0.2786	0.4941	0.202	-0.0441	0.2323	-0.3059	-0.0755	-0.2395	-0.5875	-0.4096	0.0616	-0.4649	0.2642	0.0724	-0.1781	-0.6397	0.496	0.4355	0.1366	-0.6461	-0.4342	-0.247	-0.1756	-0.097	-0.0893	0.1081	0.2246
PIM2	0.1242	-0.4053	-0.1867	-0.5644	-0.5563	-0.8226	-0.0951	-0.5808	-0.7031	-1.0187	-0.1942	-0.717	-0.1982	-0.0163	-0.7635	0.1293	-0.1651	-1.0684	-0.5362	-0.3325	-0.3354	0.1534	-0.4147	0.2377	-0.6397	-0.7053	-0.4856	-0.5863	-0.0657	-0.6495	-0.7643	-1.0924	-0.6194	-0.8262	-0.6702	-0.0374	-0.3036	-0.7774	0.1114	0.1167	-0.3032	-1.1434	-1.0711	-0.3058	-0.3739	-0.8637	0.0283	-0.278	-0.0625
PIM3	0.0577	-0.1966	-0.0233	0.051	0.0231	0.1316	0.2833	0.3486	0.3706	0.2355	0.5418	-0.0515	-0.0762	0.2884	0.0745	-0.1412	-0.0459	0.1006	0.1043	0.3075	-0.0712	0.4733	-0.3129	0.26	0.1654	0.5267	0.1393	-0.0141	-0.2074	-0.3635	-0.6438	-0.4539	0.1101	0.1797	-0.052	0.6961	0.1479	-0.3545	0.3248	0.2506	-0.2091	-0.1866	0.3236	0.1759	-0.0163	0.1652	0.285	0.2699	0.1402
PIP	-1.2385	-1.5319	-1.7272	-0.4068	-1.6444	-0.9953	0.7635	-0.9772	-0.1979	-0.4399	-1.2356	-1.6664	0.572	-1.3606	-1.4086	-1.6902	0.2961	0.9631	1.0789	-0.4685	-1.592	-1.2245	0.154	0.2752	-1.9086	-1.1561	-1.3481	-0.9829	0.0564	-0.0038	-0.0583	0.1951	0.4575	-1.1639	-1.5828	-1.658	-1.0975	-0.4412	-1.487	-1.0323	-0.9835	-0.7455	-0.7781	-1.1604	0.4704	-0.7778	-1.4189	-1.6829	-0.6928
PLCG1	0.0402	-0.207	-0.0966	0.0444	0.0778	0.1354	0.1289	0.0897	0.2364	0.0574	-0.0685	-0.3632	0.1003	0.0056	-0.1554	-0.1639	-0.1673	-0.0478	0.2283	0.1173	-0.2259	0.0655	-0.2761	0.2692	-0.4113	0.0334	-0.199	-0.1445	0.0232	-0.0549	-0.1258	-0.0704	-0.0918	-0.0701	-0.2289	-0.1063	0.0215	-0.2273	0.2017	-0.1442	-0.0254	-0.2113	-0.1502	0.0541	-0.0604	-0.0993	-0.1273	0.0455	0.1302
PLCG2	-0.1494	-0.594	-0.4859	-0.4068	-0.7551	-0.6794	0.0364	-0.7419	-0.6424	-0.7655	-0.53	-0.2565	-0.4812	-0.069	-0.7888	-0.0711	-0.5786	-1.0818	0.041	-0.4497	-0.5624	0.1904	-0.692	0.2985	-0.6201	-0.7238	-0.5497	-0.7203	-0.498	-0.6961	-0.8519	-0.606	-0.6872	-0.602	-0.5957	-0.3968	-0.748	-1.0489	0.0159	-0.3102	-0.9005	-1.0655	-0.7621	-0.5886	-0.6287	-0.9217	-0.3146	-0.5126	-0.3835
PLEK2	-1.0624	-1.6758	-1.25	-1.2914	-1.2051	-1.1664	-0.8285	-1.3529	-1.0041	-1.0565	-1.4744	-1.3442	-1.2136	-1.3404	-1.3739	-1.2588	-0.9159	-1.3565	-1.1225	-1	-1.4608	-0.7852	-1.2328	-0.807	-1.3557	-1.1313	-1.4398	-1.1426	-1.2881	-1.4062	-1.4567	-1.4349	-1.1672	-0.8629	-1.3508	-0.9276	-1.199	-1.7256	-1.3621	-0.8976	-1.2845	-1.4002	-1.4232	-1.1951	-1.154	-0.8006	-1.0599	-1.0701	-1.1078
PLEKHA6	-1.3177	-1.6316	-0.919	-0.25	-0.8151	-0.4413	-0.4268	-0.5658	-0.6424	-0.9218	-0.0979	-1.5203	-0.9781	-1.0107	-0.7635	-1.3478	-0.9321	-0.4866	-0.3341	-0.3767	-1.1149	-0.8489	-0.5671	-0.4882	-1.4315	-0.6623	-0.8314	-0.5757	-0.4154	-0.5551	-0.8466	-0.5333	-0.4072	-0.5135	-0.9211	-0.658	-0.4865	-1.1516	-1.1512	-0.7726	-1.1653	-0.771	-0.2146	-0.4355	-0.7827	-0.1899	-0.4477	-0.7638	-0.7099
PMM2	-0.3177	-0.4078	-0.3819	-0.1775	-0.2642	0.034	-0.3329	-0.2662	-0.0547	-0.3736	-0.2339	-0.3993	-0.1301	-0.2175	-0.2325	-0.31	-0.3513	-0.0845	0.0192	-0.1163	-0.5347	-0.0449	-0.1791	0.1513	-0.3159	0.0637	-0.1706	-0.3289	-0.5237	-0.3329	-0.5591	-0.5428	-0.1602	-0.2154	-0.3478	-0.434	-0.2192	-0.4412	-0.1221	0.0725	-0.4049	-0.2113	-0.0083	-0.1587	-0.1844	-0.0744	-0.317	-0.2087	-0.1633
PNKP	0.0744	-0.5489	-0.3548	-0.0783	-0.0186	0.093	0.1042	0.12	0.2339	-0.0062	0.146	-0.1362	0.0484	-0.0154	-0.1739	-0.2653	-0.2153	0.0898	0.3827	0.2967	-0.4316	0.289	0.0337	0.3643	-0.3789	0.3176	-0.0628	-0.1302	-0.255	-0.19	-0.4233	-0.1109	-0.0186	0.4172	-0.1879	0.2992	0.0588	-0.2539	0.2534	0.2028	0.0119	-0.2612	0.0942	0.2382	-0.0491	0.5926	0.0784	-0.0062	0.1149
POLD1	-0.5161	-0.9737	-0.9812	-0.8654	-0.613	-0.7203	-0.6851	-0.9202	-0.4131	-0.9365	-0.706	-0.7219	-0.8557	-0.4498	-0.5584	-0.884	-0.9665	-0.8466	-0.7123	-0.6382	-0.7187	-0.3423	-0.8214	-0.5244	-0.4462	-0.5232	-0.4828	-0.8002	-0.9916	-0.9732	-1.0294	-1.0344	-0.9032	-0.5193	-0.7879	-0.2472	-0.7044	-1.0054	-0.6217	-0.6935	-0.609	-0.9374	-0.6764	-0.6833	-0.8961	-0.1757	-0.7262	-0.6658	-0.6307
PP2A	-0.312	-0.5319	-0.4583	-0.2003	-0.302	-0.2121	-0.2532	-0.5078	-0.101	-0.4695	-0.4892	-0.4259	-0.1932	-0.2234	-0.0712	-0.5027	-0.5536	-0.5338	-0.0868	-0.2636	-0.56	-0.2703	-0.3502	-0.0411	-0.4073	-0.3531	-0.3067	-0.4156	-0.4615	-0.4944	-0.5816	-0.6042	-0.227	-0.4649	-0.601	-0.1218	-0.3593	-0.7018	-0.1221	-0.1599	-0.4841	-0.4989	-0.2214	-0.4292	-0.5127	-0.2075	-0.3977	-0.3565	-0.4357
PPFIBP1	-0.7229	-0.5007	-0.5637	-0.2122	-0.5837	-0.3808	-0.3978	-0.4683	-0.2638	-0.6914	-0.5267	-0.4705	-0.4593	-0.5929	-0.7976	-0.2686	-0.3578	-0.2881	-0.4235	-0.2557	-0.9087	-0.5479	-0.4663	-0.3547	-0.3523	0.0668	-0.2901	-0.3379	-0.385	-0.2329	-0.3208	-0.2433	-0.217	-0.2183	-0.3405	-0.5317	-0.5203	-0.6942	-1.0891	-0.5965	-0.7779	-0.4174	-0.5781	-0.5184	-0.3897	-0.1209	-0.6156	-0.6961	-0.5058
PPM1D	-0.6809	-1.0855	-0.9925	-0.3536	-0.9677	-0.7257	-0.567	-0.5901	-0.7737	-0.9365	-0.6091	-0.9261	-0.5945	-0.6916	-1.0406	-0.9121	-0.9577	-0.9535	-0.8536	-0.6989	-0.7891	-0.6963	-0.9318	-0.4238	-0.7409	-0.6963	-0.9713	-0.8613	-0.9162	-0.6748	-0.8108	-0.6042	-0.7271	-0.6954	-0.944	-0.8207	-0.7534	-0.5441	-0.6741	-0.7119	-1.2208	-1.0655	-0.5886	-0.5886	-0.749	-0.7891	-0.7657	-0.8316	-0.9939
PPP2R2A	-0.4644	-0.662	-0.6378	-0.061	-0.5389	-0.2766	-0.2685	-0.473	-0.3139	-0.5125	-0.0673	-0.4903	-0.4562	-0.1565	-0.3909	-0.4522	-0.5589	-0.5077	-0.2516	-0.1904	-1.2314	0.0307	-0.3749	-0.1227	-0.6138	-0.3531	-0.4971	-0.4174	-0.556	-0.3897	-0.6404	-0.3726	-0.1789	-0.3858	-0.1212	-0.3764	-0.5382	-0.5932	-0.2398	-0.3494	-0.5765	-0.1489	0.0704	-0.1115	-0.5983	0.0203	-0.2863	-0.476	-0.5058
PREP	-0.7862	-0.7355	-0.648	-0.4463	-0.7993	-0.8729	-0.4659	-0.7331	-0.6617	-0.5928	-0.7932	-0.7421	-0.9988	-0.5557	-0.7802	-0.6649	-0.763	-0.7296	-0.8214	-0.886	-0.8683	-0.6805	-0.6424	-0.4238	-0.6781	-0.7633	-0.48	-0.6315	-0.602	-0.6165	-0.7008	-0.588	-0.6615	-0.7223	-0.7128	-0.588	-0.8476	-1.1444	-0.7088	-0.5296	-0.8911	-0.6291	-1.0253	-0.6889	-0.6768	-0.6786	-0.8168	-0.7798	-0.5763
PREX2	-0.7614	-0.875	-0.7661	-0.0873	-1.1673	-0.3432	-0.767	-0.6192	-0.6617	-0.8307	-0.716	-1.324	-0.7664	-0.8078	-1.2325	-1.0991	-0.8778	-0.9849	-0.6058	-0.7447	-1.1597	-0.8489	-0.8883	-0.5851	-1.2766	-0.6705	-0.8314	-0.7059	-0.744	-0.5228	-1.095	-0.6588	-0.6533	-0.6954	-1.2691	-0.8535	-0.9214	-1.0489	-1.0347	-1.0737	-1.2015	-0.8124	-0.7466	-0.6945	-0.7537	-0.6613	-0.5873	-0.5097	-0.6307
PRKAA2	-1.7948	-1.9768	-2.0951	-0.7271	-1.1325	-1.1103	-0.4619	-1.3017	-0.6617	-1.1437	-1.5713	-1.3047	-0.9681	-1.1915	-1.6427	-1.31	-1.0448	-0.3668	-1.0645	-0.6989	-1.3173	-0.8489	-1.1692	-0.6309	-1.2352	-0.7845	-1.5242	-0.6528	-1.2791	-0.9198	-1.2734	-1.2386	-0.928	-0.662	-1.132	-2.084	-1.2145	-1.7836	-1.487	-1.2286	-1.7851	-1.2895	-2.2014	-0.79	-1.3604	-0.8637	-1.0736	-1.3404	-1.2047
PRKACA	-0.1011	-0.2735	-0.0524	0.1291	-0.0451	0.1781	0.1042	0.0333	-0.0085	0.1351	0.068	0.2098	0.0368	0.1067	-0.281	0.0199	-0.0841	0.0435	0.1043	0.2356	-0.1532	0.0397	-0.0786	0.307	0.1024	0.2273	0.0983	0.155	0.1073	0.1609	0.0735	0.0492	0.2122	0.0273	0.1022	0.2708	-0.1147	-0.4497	-0.0172	0.1619	-0.1996	0.0893	0.0392	0.3245	0.1842	0.0921	0.0603	0.1172	0.0445
PRKACB	-0.481	-0.9134	-0.721	-0.4261	-0.9912	-0.8729	-0.6162	0.1727	-0.9627	-1.1437	-1.0377	-0.6797	-0.6293	-0.5126	-0.6553	-0.8269	-0.6588	-0.5377	-0.3994	-0.6882	-0.8097	-0.5366	-0.7634	-0.1538	-0.6855	-0.8302	-0.6835	-0.7239	-0.7263	-0.3965	-0.9688	-0.9259	-0.6244	-0.4859	-0.7962	-0.6473	-0.667	-1.1516	-0.3787	-0.8184	-0.8557	-1.0343	-0.869	-0.5542	-0.4645	-0.3081	-0.548	-0.6916	-0.7276
PRKCA	-0.881	-1.3905	-1.3418	-1.0696	-1.6444	-1.1236	-0.6783	-1.3907	-0.828	-1.1202	-1.5044	-1.625	-1.4074	-1.4787	-1.2574	-1.2923	-1.3301	-1.1098	-0.6252	-1.2218	-1.2204	-0.8972	-1.3355	-0.6074	-1.1516	-0.9552	-1.0171	-1.2517	-1.3782	-1.1416	-1.4677	-1.6567	-1.1672	-1.353	-1.3818	-0.8709	-1.2646	-1.8505	-0.3959	-0.3494	-1.241	-1.6128	-0.8303	-1.1951	-1.245	-1.1928	-1.6619	-1.1777	-0.7461
PRKCB	-0.1634	-1.0401	-0.6327	-0.8143	-1.1003	-0.9953	-0.1074	-0.9927	-0.9627	-1.1437	-0.8376	-0.8811	-0.7307	-0.802	-0.908	-0.9578	-0.9239	-1.3828	-0.0433	-0.7212	-1.0743	-0.4555	-0.8214	0.1095	-0.8964	-1.0441	-0.6533	-0.8464	-0.9737	-1.0342	-1.3345	-1.3769	-0.949	-0.9794	-1.16	-0.3083	-0.9958	-1.2485	0.0612	-0.7726	-0.882	-1.5299	-1.0875	-0.8941	-0.8961	-1.0466	-0.548	-0.7908	-0.3754
PRKCD	-0.0024	-0.6219	-0.1114	-0.2003	-0.2687	0.1608	0.1299	-0.0298	0.3263	0.0177	0.2665	-0.4463	0.0778	0.2953	0.0709	-0.0732	-0.4428	-0.0416	0.273	0.1477	-0.5107	0.3195	-0.1033	0.4105	-0.361	0.1852	-0.2094	0.0627	0.2351	-0.2722	-0.3739	-0.1432	0.0684	-0.1179	-0.1031	0.2271	0.2825	-0.2882	0.1646	0.1222	-0.2688	-0.156	0.1177	0.4925	0.2021	0.3196	0.1322	-0.222	-0.0396
PRKCH	0.0377	-0.6288	-0.248	-0.1665	-0.278	-0.3277	0.2825	-0.1841	-0.112	-0.3234	-0.4574	-0.3764	-0.097	-0.384	-0.4233	-0.3892	-0.3645	-0.0818	0.1362	-0.122	-0.5553	0.2379	-0.2421	0.3834	-0.3645	-0.3953	-0.2341	-0.2593	-0.4534	-0.3751	-0.5273	-0.6889	-0.335	-0.5618	-0.19	0.1291	-0.4376	-0.7994	0.327	-0.2412	-0.4297	-0.7743	-0.573	0.114	-0.3006	-0.1136	-0.1336	-0.3193	-0.1887
PRL	-1.5396	-2.1687	-1.6692	-1.4675	-1.4683	-1.4826	-1.3773	-1.529	-1.0041	-1.3576	-1.6091	-1.436	-1.5701	-1.6037	-1.3417	-1.9912	-2.1082	-1.473	-1.0133	-1.1549	-1.4423	-1.8266	-1.8126	-0.807	-1.7123	-1.3451	-1.7161	-1.7166	-2.1912	-1.7514	-2.0174	-2.1338	-1.7435	-1.2183	-1.9101	-2.2601	-1.8087	-2.1516	-1.186	-0.9945	-1.2208	-1.7455	-1.3885	-1.4614	-1.7222	-1.8917	-1.4189	-1.5367	-1.1536
PRND	-1.6487	-1.5101	-0.9002	-0.6894	-1.6444	-0.317	-1.1488	-0.5599	-0.828	-0.8549	-1.2703	-1.3654	-1.1802	-1.6037	-1.1261	-1.7871	-1.1609	-1.473	-0.5362	-0.7328	-1.592	-1.1734	-1.1692	-0.9831	-1.5496	-0.9886	-1.2724	-1.0634	-1.2791	-1.3177	-1.8827	-0.9703	-0.8707	-0.7816	-1.3508	-1.716	-0.8757	-1.9297	-1.487	-0.8432	-1.4171	-0.6535	-0.7781	-0.79	-0.9587	-1.1384	-1.15	-0.258	-0.6765
PROS1	-0.8706	-0.9354	-0.7729	-0.4463	-1.7693	-0.8579	-0.6989	-1.0703	-1.0041	-1.0979	-1.3081	-1.4112	-1.1344	-1.1514	-1.2325	-1.1339	-0.8634	-1.0071	-0.7371	-0.7958	-1.2097	-0.7852	-1.0345	-0.7722	-1.0909	-1.1824	-0.9299	-0.809	-0.7492	-0.5434	-0.976	-0.8087	-0.656	-0.963	-1.3982	-0.4929	-1.1625	-1.4112	-1.1512	-0.6587	-1.2208	-0.896	-1.16	-1.1129	-0.8833	-0.9539	-1.1178	-1.3027	-0.8291
PSAT1	-0.5644	-0.9958	-1.1573	-1.2914	-0.1359	-1.8506	-1.2608	-1.6192	-2.0041	-1.5538	-1.3953	-0.1101	-1.0095	-1.2057	0.0874	-0.5379	-0.8295	-1.0071	-0.7123	-1.5228	-0.2897	-0.1881	-1.2106	-0.7722	-0.7899	-1.4834	-0.8994	-0.9763	-0.7598	-1.5358	-1.0765	-2.0247	-1.6533	-1.5493	-0.5752	-0.4373	-1.116	-2.0266	-0.8028	-0.4609	-0.6882	-1.8502	-2.0253	-1.4962	-1.576	-1.4658	-1.565	-0.6494	-0.9317
PSD3	-0.8917	-1.1186	-0.7593	-0.3061	-0.9454	0.0225	-0.8011	-0.1708	0.4224	-0.6666	0.0621	-1.1479	-0.8407	-0.5275	-1.1261	-1.1339	-0.9119	-0.3489	-0.4491	-0.5228	-0.7694	-0.4555	-0.9801	-0.5059	-1.0635	-0.266	-0.8994	-1.0399	-0.987	-0.9999	-0.9349	-1.0444	0.0135	-0.8892	-0.8542	-0.9813	-0.1789	-0.9803	-0.9034	-0.4826	-0.882	-0.9571	0.1613	0.0884	-1.0501	-0.1283	-0.5564	-0.4787	-0.6607
PSIP1	0.2951	-0.2614	-0.0088	0.118	-0.1783	0.0762	0.398	-0.0264	-0.1716	-0.1341	0.1225	-0.0547	-0.1867	0.0135	0.2077	-0.2278	-0.3311	-0.5114	0.0855	0.057	0.0844	0.318	-0.2563	0.4213	-0.182	0.2865	-0.0693	0.1175	-0.2369	-0.0676	-0.3184	-0.0119	-0.217	0.1409	0.1915	0.3485	0.1333	-0.3758	0.2481	-0.1816	0.0431	-0.3118	0.3603	0.0651	-0.2294	-0.0529	0.0079	0.224	0.016
PSMD12	-0.3866	-0.6302	-0.5116	-0.1775	-0.3222	-0.3066	-0.2384	-0.0685	-0.2881	-0.0506	-0.2649	-0.1821	-0.0552	-0.0732	0.0146	-0.3478	-0.4954	-0.3464	-0.26	0.0065	-0.2723	-0.1638	-0.3532	-0.1008	-0.4015	-0.3221	-0.3915	-0.3628	-0.3358	-0.3686	-0.1667	-0.2059	-0.3717	-0.3773	-0.3755	0.0538	-0.0561	-0.3844	-0.3461	-0.0245	-0.3564	-0.4507	-0.2306	-0.0688	-0.1378	-0.3044	-0.1225	-0.1438	-0.3016
PTEN	-0.042	-0.3181	0.2346	0.4542	-0.0704	0.2044	0.4351	0.2014	0.27	0.2325	0.2835	0.1915	0.1695	0.0536	-0.0662	-0.0045	0.0825	0.0075	0.273	0.266	-0.2735	0.2028	-0.0723	0.3926	-0.3256	0.2676	0.0128	0.3073	0.1369	0.2338	-0.234	0.2681	0.2927	-0.0701	0.0584	0.2112	0.0265	-0.0382	0.1078	0.2668	-0.183	0.0708	0.234	0.1254	-0.0767	0.384	0.1243	0.2541	0.2018
PTGS1	-0.8036	-1.0157	-0.7661	-0.4675	-1.1325	-0.9475	-0.838	-0.8466	-0.8	-0.9676	-1.0273	-1.033	-0.9883	-0.9504	-1.1868	-0.9742	-1.0039	-1.2647	-0.6888	-0.7212	-1.3311	-0.5962	-0.9434	-0.6074	-1.2766	-0.868	-1.0368	-1.0554	-0.7571	-0.929	-0.9316	-0.9967	-0.8005	-0.595	-1.123	-0.9929	-1.0975	-1.3386	-1.061	-0.8695	-1.2015	-0.7613	-0.9584	-0.8195	-0.9663	-0.6786	-0.9118	-1.1031	-0.6307
PTGS2	-1.3477	-1.5319	-1.4583	-1.4675	-1.3434	-1.267	-0.8785	-1.587	-1.159	-1.4447	-1.7474	-1.4903	-1.6573	-1.4041	-1.8857	-1.6488	-1.4218	-1.5077	-1.4905	-1.187	-1.6184	-0.8266	-1.7334	-0.7101	-1.1005	-1.3865	-1.2231	-2.0177	-1.2369	-1.4662	-1.6608	-1.9789	-1.4772	-1.353	-1.6993	-1.357	-1.8409	-2.0266	-1.3109	-0.9597	-1.3591	-1.7777	-1.5482	-1.534	-1.4917	-1.4146	-1.565	-0.7384	-0.9317
PTPN12	-0.2763	-0.2182	-0.224	0.0827	-0.1934	-0.1431	-0.1649	-0.0966	-0.1176	-0.1067	0.0738	-0.1737	-0.0943	-0.1929	-0.223	-0.1864	-0.1325	-0.1736	0.1043	0.0434	-0.488	0.1324	-0.1633	0.0059	-0.0834	-0.151	-0.1734	0.1121	-0.0333	-0.0254	-0.0084	0.1456	0.0352	-0.0123	-0.2079	-0.2327	-0.0113	-0.6158	-0.3357	-0.1706	-0.2937	-0.0446	-0.252	0.0489	0.0245	0.1039	-0.1688	-0.0355	-0.2505
PTTG1	-0.3934	-0.6071	-0.4583	-0.6894	-0.4983	-0.5148	-0.6851	-0.9549	-0.1468	-1.001	-0.3242	-0.019	-0.402	-0.2419	0.0398	-0.2993	-0.6149	-0.4286	-0.4762	-0.4749	-0.2543	-0.0746	-0.5721	-0.196	-0.4132	-0.8952	-0.4502	-0.6989	-0.6576	-0.929	-0.4386	-0.5673	-0.8937	-0.5079	-0.238	-0.1809	-0.4806	-0.6137	-0.244	-0.3747	-0.2984	-0.6268	-0.77	-0.1144	-0.4389	-0.3119	-0.5564	0.1702	-0.5638
PTTG1IP	-0.1011	-0.0585	-0.0208	0.2	-0.0343	0.0006	0.0816	0.0544	-0.0085	-0.1225	0.0352	0.1168	0.2693	0.0828	-0.3088	0.2361	0.2589	0.1883	-0.0811	0.2765	-0.2237	0.0765	-0.0818	0.1592	-0.0706	0.0448	-0.1492	0.3107	0.1476	0.3597	0.2288	0.3309	0.2976	0.074	-0.2947	0.3431	0.0215	-0.3795	-0.1413	0.0599	-0.2288	0.1292	0.0964	0.1245	0.1071	0.1097	-0.1026	-0.0669	-0.0908
PYCARD	-0.507	-1.0057	-0.7527	-0.9234	-0.8847	-0.0737	-0.236	-0.3946	-0.557	-0.4747	-0.8724	-0.7914	-0.2479	-0.3995	-0.4086	-0.6183	-0.648	-1.2067	-0.5052	-0.0315	-0.8182	-0.4034	-0.378	-0.1538	-0.8672	-0.5057	-0.6021	-0.7705	-0.9162	-1.0167	-1.0057	-0.5898	-0.5564	-0.6385	-1.0279	-0.2267	-0.2576	-0.7507	-0.2874	-0.5685	-0.882	-1.2581	-1.0711	-0.1313	-0.51	-0.2417	-0.6255	-0.3504	0.0028
PYCRL	-0.9027	-0.807	-0.5269	-0.9234	-0.8847	-0.4498	-0.7354	-0.3565	-0.4359	-0.5928	-0.2739	-0.602	-0.6248	0.0091	-0.4708	-0.611	-0.9119	-0.5783	-0.2955	-0.5376	-0.605	-0.6363	-0.2915	-0.2951	-0.9978	-0.1337	-0.9713	-0.4634	-1.1001	-0.7972	-0.8157	-0.8176	-0.8005	-0.5814	-0.6579	-0.6635	-0.5657	-0.9659	-0.4078	-0.6265	-1.0069	-0.6821	-0.4854	-0.6069	-0.8191	-0.4498	-0.8838	-0.7484	-0.4644
Perforin	-0.2038	-1.1834	-0.6746	-1.0696	-0.7841	-1.049	-0.6048	-0.907	-0.9627	-1.2229	-0.9603	-0.6933	-0.7603	-0.9047	-0.7554	-0.8514	-1.0612	-1.473	-0.8214	-0.7958	-0.9304	-0.2584	-0.7634	-0.138	-0.8399	-0.9716	-0.7565	-1.0105	-1.2211	-1.1416	-1.1837	-1.4738	-0.913	-1.1639	-1.0808	-0.0036	-1.0203	-1.3734	0.2494	-0.6113	-0.8074	-1.8124	-1.3885	-0.776	-0.6768	-1.3688	-0.327	-0.4064	-0.5168
Pfs2	-0.914	-1.1834	-0.9925	-1.1665	-0.8662	-0.642	-0.767	-0.9202	-0.159	-0.9518	0.1114	-0.9182	-1.0433	-0.5656	-0.8857	-0.8773	-0.9533	-0.7945	-0.6888	-0.6989	-0.8097	-0.8266	-1.1692	-0.6309	-0.9086	-0.4227	-0.8442	-1.1056	-1.1631	-1.0524	-0.6488	-0.6042	-1.0581	-0.903	-0.2004	-1.1994	-0.435	-0.7898	-0.6419	-0.6265	-0.8309	-0.8017	-0.3351	-0.79	0.0914	-0.2719	-0.284	-0.8905	-0.6765
Puma	-1.0624	-1.6316	-1.4583	-1.0696	-0.8662	-0.9953	-1.111	-0.8523	-0.6062	-1.0565	-0.9262	-1.3442	-1.2313	-1.0296	-0.8967	-1.122	-1.3198	-1.1556	-0.8884	-0.8096	-1.1992	-0.8054	-1.0966	-0.5851	-1.3387	-0.7238	-1.1262	-1.1726	-1.4779	-1.2348	-1.5674	-1.2714	-0.928	-1.2183	-1.2111	-0.8451	-1.0856	-1.1973	-0.8849	-0.6113	-1.2845	-1.3864	-0.7864	-0.9319	-1.0989	-0.6446	-0.8326	-1.1266	-0.7276
RAB15	-0.9886	-1.2038	-0.6278	-0.9234	-0.3772	-0.3234	-0.4701	-0.1579	-0.3607	-0.309	-0.1822	-0.633	-0.4812	-0.7852	-0.9563	-0.7557	-0.6353	-0.5114	-0.4235	-0.4621	-0.747	-0.8266	-0.4509	-0.409	-0.4842	-0.4675	-0.4273	-0.8416	-0.7492	-0.6009	-0.8309	-0.7485	-0.5436	-0.4753	-0.2485	-0.8368	-0.5283	-0.9852	-0.6631	-0.6423	-0.9722	-0.896	-0.7621	-0.3526	-0.8084	-0.613	-0.2978	-0.3928	-0.5058
RAB7B	-0.6809	-0.7215	-1.2105	-0.8654	-1.1325	-1.0973	-1.4499	-1.189	-0.9627	-1.1202	-1.2356	-1.4623	-1.2313	-0.3504	-1.3417	-1.1339	-1.3851	-1.189	-1.1894	-0.8538	-1.1413	-0.8266	-1.4324	-0.9831	-1.3223	-1.2726	-1.047	-1.2047	-1.0828	-1.0846	-1.4567	-1.7237	-1.0001	-1.2183	-1.132	-1.5611	-1.4108	-1.651	-1.186	-1.0737	-1.5632	-1.6611	-1.8035	-1.1129	-1.1907	-1.2549	-1.2863	-0.4953	-0.9617
RAC	0.387	0.1574	0.4082	0.5347	0.4135	0.7089	0.585	0.6511	0.7563	0.5366	0.6199	0.5864	0.5868	0.6952	0.6028	0.4753	0.6295	0.6645	0.7906	0.9279	0.4442	0.7206	0.491	0.6773	0.2745	0.703	0.5026	0.5771	0.4243	0.49	0.4128	0.6242	0.6489	0.4245	0.4438	1.0181	0.6252	0.1577	0.6088	0.8806	0.3886	0.5119	0.5684	0.8671	0.5944	0.8127	0.6356	0.5344	0.5165
RAC2	0.2644	-0.5979	-0.1606	-0.3061	-0.5141	-0.4858	0.3768	-0.3828	-0.4856	-0.8804	-0.2306	-0.4569	-0.2171	-0.1229	-0.3979	-0.181	-0.2299	-1.0429	0.2338	-0.1938	-0.4761	0.2341	-0.4288	0.5687	-0.4936	-0.4889	-0.199	-0.3825	-0.2418	-0.4759	-0.5744	-0.8116	-0.3496	-0.654	-0.7304	0.0804	-0.3214	-0.6817	0.5622	-0.1706	-0.514	-0.9004	-0.4455	-0.2024	-0.2322	-0.5055	-0.0027	-0.4252	-0.0323
RAD21	0.4447	0.2264	0.8771	0.5699	0.1668	0.8219	0.4562	0.9324	0.6055	0.4602	0.799	0.662	0.3911	0.8185	1.0102	0.7065	0.3051	0.1471	0.5008	0.7063	1.0351	0.6675	0.4987	0.6653	0.6935	0.9322	0.8554	0.5971	0.6757	0.4471	0.4204	0.3725	0.3348	0.5861	1.0223	0.8182	0.604	0.0628	0.5622	0.9724	0.4289	0.1157	0.5322	0.8578	0.3363	0.6193	0.4298	1.0072	0.592
RAD51	-1.6487	-1.5209	-1.3962	-1.7685	-1.4014	-1.5148	-1.4913	-2.0341	-1.0499	-1.4959	-1.4744	-1.1751	-1.6573	-1.4041	-1.3117	-1.4114	-1.7229	-1.6838	-1.1225	-1.6989	-1.4423	-1.1276	-1.8126	-1.1872	-1.4315	-1.3451	-1.3915	-1.7958	-1.6471	-1.6934	-1.446	-1.8028	-1.5787	-1.353	-1.5345	-1.357	-1.3214	-1.7836	-1.5662	-1.4716	-1.8643	-1.5694	-1.2983	-1.3993	-1.5181	-1.2897	-1.7199	-1.2357	-1.2627
RAD51C	-0.6613	-0.9676	-0.7661	-0.4068	-0.5222	-0.6035	-0.2507	-0.3529	-0.3229	-0.1534	-0.14	-0.4542	-0.2033	-0.5068	-0.574	-0.3979	-0.6353	-0.3059	-0.4624	-0.3279	-0.5347	-0.5713	-0.4585	-0.108	-0.3996	-0.1851	-0.4055	-0.7544	-0.7288	-0.5283	-0.5012	-0.5318	-0.6671	-0.3262	-0.6518	-0.5317	-0.3616	-0.3511	-0.2608	-0.3661	-0.8911	-0.6794	-0.2102	-0.4418	-0.6691	-0.4394	-0.6565	-0.4707	-0.3675
RAD54B	-0.8706	-0.9586	-0.5192	-0.7271	-0.4683	-0.5389	-0.767	-0.7693	-0.4131	-0.5416	-0.2322	-0.6133	-0.7194	-0.3118	-0.2398	-0.7557	-1.0395	-0.6279	-0.6252	-0.5228	-0.635	-0.4744	-0.6308	-0.6309	-0.7243	-0.2562	-0.7018	-0.832	-0.9916	-0.688	-0.4075	-0.7334	-0.913	-0.2545	-0.2704	-0.5358	-0.3124	-1.0546	-0.6631	-0.4504	-0.9722	-0.8582	-0.5247	-0.4854	-0.7679	-0.53	-0.9418	-0.5097	-0.3519
RAF1	-0.2843	-0.5489	-0.2822	0.0766	0.285	-0.0388	-0.0027	-0.0315	-0.0264	-0.2316	-0.132	-0.2367	-0.2594	-0.0117	-0.0548	-0.1639	-0.3108	-0.2103	0.0738	-0.1426	-0.2662	0.0216	-0.1731	0.0916	-0.195	0.0448	-0.1021	-0.1155	-0.3084	-0.2127	-0.2909	-0.2441	-0.1179	-0.2212	-0.2199	-0.067	-0.1781	-0.4733	0.1397	-0.0484	-0.4361	-0.2809	-0.0506	0.0836	-0.0566	0.0004	-0.1706	-0.0145	-0.1835
RANK	-0.9027	-1.4069	-1.4583	-1.1665	-1.5475	-1.1974	-1.1902	-1.3181	-0.8902	-1.285	-1.5044	-1.3654	-1.4074	-0.7286	-1.3117	-1.4861	-1.7229	-1.888	-0.7915	-0.9586	-1.0666	-1.0137	-1.0644	-0.8448	-1.0377	-0.8952	-1.1262	-1.1623	-1.0662	-1.3924	-1.3598	-0.9336	-1.326	-1.2804	-1.6091	-0.716	-1.4234	-1.7536	-0.9034	-1.1194	-0.9722	-1.5299	-1.2983	-0.776	-1.4434	-1.3688	-1.3609	-1.1388	-1.1536
RAPTOR	-0.7534	-1.2421	-0.8733	-0.8654	-0.9677	-0.7899	-0.509	-0.4431	-0.3809	-0.4747	-0.5399	-0.8469	-0.7986	-0.7744	-0.4271	-0.8641	-1.154	-0.7177	-0.5204	-0.3053	-0.8313	-0.4555	-0.8681	-0.2629	-0.9024	-0.5057	-0.8378	-0.957	-0.9737	-0.8681	-1.0213	-0.8786	-0.7113	-0.6954	-0.9499	-0.6117	-0.6626	-1.0784	-0.4078	-0.3255	-0.9198	-1.0787	-0.5024	-0.2989	-0.5983	-0.5695	-0.6305	-0.844	-0.5168
RASEF	-1.7156	-1.725	-1.25	-0.8654	-1.016	-0.6245	-0.3909	-0.3848	-0.3509	-0.2436	-0.3718	-0.9589	-0.6873	-1.3818	-0.7976	-1.5141	-0.8705	-0.8161	-0.6252	-0.5301	-1.2097	-1.0137	-0.692	-0.5244	-1.3065	-0.1055	-1.0171	-0.9037	-1.0828	-0.6142	-0.8656	-0.7285	-0.581	-0.23	-0.9267	-0.7758	-0.7347	-1.3615	-1.2652	-1.2286	-1.4493	-0.8424	-0.2014	-0.6069	-1.217	-0.4824	-0.6108	-1.4787	-0.6454
RASGRP3	-0.58	-0.9527	-0.7869	-0.5644	-0.9242	-0.9475	-0.64	-0.9927	-0.6819	-1.0372	-0.831	-1.1893	-0.8873	-0.5525	-1.1261	-0.6333	-0.8103	-1.2067	-0.4113	-0.8239	-1.1065	-0.6363	-0.9801	-0.3299	-0.8786	-1.0441	-0.8779	-0.9266	-0.5927	-0.8561	-0.9724	-0.9877	-0.9384	-0.609	-1.245	-1.357	-0.9134	-1.4246	-0.5409	-0.9597	-1.0447	-0.8582	-1.0111	-0.8195	-0.9093	-1.0466	-0.7077	-0.9927	-0.6454
RASIP1	-0.6073	-0.9497	-0.7462	-0.4898	-0.9912	-0.5643	-0.4382	-0.7119	-0.3509	-0.4077	-0.9878	-0.4817	-0.7139	-0.7051	-0.825	-0.5112	-0.786	-0.8235	-0.0281	-0.6882	-0.7931	0.0627	-0.8883	-0.3948	-0.9613	-0.2793	-0.9221	-0.6083	-0.7961	-0.7576	-1.0501	-0.9619	-0.595	-0.2838	-0.245	-0.7549	-1.0684	-1.1663	-0.4263	-0.4716	0.0119	-1.0721	-0.6216	-0.6777	-0.7827	-0.5695	-0.7017	-0.5275	-0.4357
RB1	-0.4644	-0.7302	-0.5945	-0.3706	-0.6444	-0.3321	-0.1295	-0.4235	-0.2048	-0.5297	-0.3304	-0.573	-0.371	-0.4448	-1.0107	-0.4184	-0.4864	-0.5616	-0.2686	-0.2291	-0.8139	-0.4842	-0.5771	-0.0666	-0.3735	-0.447	-0.2847	-0.3425	-0.3683	-0.4893	-0.6322	-0.4436	-0.3619	-0.3858	-0.5144	-0.3206	-0.1426	-1.1235	-0.3409	-0.2675	-0.3564	-0.3246	-0.3689	-0.3201	-0.5951	-0.1674	-0.4189	-0.593	-0.3754
RBM35B	-0.1799	-0.4086	-0.2542	-0.0203	0.4586	0.4622	0.4204	0.3146	0.7201	0.2722	0.5126	-0.0536	0.2145	0.1997	0.101	-0.1208	0.0281	0.4615	0.6088	0.2028	-0.227	0.2489	0.5079	0.3207	-0.0573	0.6481	0.1564	0.2225	0.0219	0.0039	-0.0026	-0.1837	0.1456	0.1067	0.1357	0.4988	0.1719	0.0197	-0.0271	0.2381	0.1051	0.2442	0.9328	0.6582	0.2435	0.7096	0.7012	0.0661	0.1822
RBM47	-0.3508	-0.5864	-0.2068	0.0766	-0.4403	-0.1575	-0.0098	-0.0411	-0.3707	-0.0979	-0.2776	-0.5909	-0.1932	-0.3484	-0.7244	-0.5349	-0.1884	-0.0379	0.0147	-0.122	-0.4059	-0.23	0.0287	0.1432	-0.6298	0.1034	-0.387	-0.248	-0.3727	0.021	-0.4545	-0.1234	-0.0123	0.1472	-0.2438	-0.3436	-0.1493	-0.4138	-0.487	-0.5823	-0.8472	0.0316	0.1815	0.0256	-0.2719	0.0657	-0.132	-0.67	-0.2047
RBP7	-1.2385	-0.8605	-0.919	-0.2914	-1.6444	-1.35	-0.083	-1.0896	-0.858	-1.2528	-1.1592	-0.2773	-1.2893	-1.6828	-1.1454	-0.6371	-1.3622	-1.3828	-0.9676	-0.1051	-0.5347	-0.7297	-1.1499	-0.9831	-0.7409	-1.0855	-0.9543	-1.0798	-1.0502	-0.5591	-1.5147	-0.3286	-0.949	-0.5079	-1.123	-1.3307	-1.2224	-1.3276	-1.487	-0.4402	-0.4594	-1.3005	-0.0153	-1.0568	-1.2598	-1.0678	-0.6156	-0.4897	-2.1078
RECQL	-0.1264	-0.4257	-0.1975	-0.0127	-0.2922	-0.1724	-0.1092	-0.2844	-0.1408	-0.3234	-0.1807	-0.2224	-0.2691	-0.2563	-0.1513	-0.2993	-0.2177	-0.2969	-0.2272	-0.1337	-0.2784	-0.0595	-0.3297	0.1432	-0.0881	-0.1032	-0.1651	-0.1426	-0.1368	-0.1815	-0.1465	-0.1872	-0.1259	-0.349	0.0356	-0.4819	-0.3604	-0.5973	-0.1648	-0.3028	-0.5025	-0.2014	-0.3625	-0.2615	-0.2766	-0.0128	-0.322	-0.4734	-0.1683
REDD1	-0.2196	-0.3229	-0.1761	-0.25	-0.0316	-0.1037	-0.0472	-0.2212	-0.2117	0.2284	-0.0463	-0.185	-0.1462	0.5024	0.3791	-0.1717	-0.0651	-0.1245	0.396	0.1847	0.6938	0.3829	0.1178	0.2631	-0.1671	-0.478	-0.2341	0.2487	0.0597	-0.4427	-0.1273	-0.0161	-0.2052	-0.6162	-0.5702	0.453	-0.3026	-0.1878	-0.0246	-0.3255	0.1014	0.1584	-0.5434	0.0234	0.1266	-0.3477	-0.0003	0.327	0.0061
RERG	-1.3799	-1.4508	-0.059	-0.3214	-1.2051	0.0321	0.3913	-0.1499	-0.3913	-0.2406	0.2205	0.1564	-0.491	-1.0394	-1.4878	-1.1717	-0.9895	-1.1245	-0.8884	0.1599	-1.4246	-0.8489	-0.4044	-0.4712	-0.156	0.7069	-0.231	-0.3289	-1.1912	-0.1799	-0.5994	0.3339	0.0245	0.2391	-1.6371	-1.5197	-0.7427	-0.4643	-0.8028	-0.7312	-1.0447	-0.6038	0.2395	-0.0826	-1.154	0.1875	-0.4189	-1.6829	-0.1536
RET	-1.215	-1.6605	-0.6378	-0.9904	-1.4683	-0.8506	-0.8892	-0.9927	-0.3913	-0.9365	-0.2721	-1.5203	-1.3563	-1.3211	-1.0899	-1.8451	-1.4909	-1.5455	-0.9676	-1.0969	-1.189	-1.0862	-0.8781	-0.1458	-1.5496	-0.9886	-1.4398	-0.9896	-1.5543	-0.7302	-0.9095	-0.9833	-0.8044	0.253	-1.5828	-2.084	-1.1695	-1.7256	-1.5662	-0.9275	-1.183	-1.3864	-1.1222	-0.8941	-1.5181	-0.6528	-0.2326	-1.6037	-0.5058
RFC4	-0.613	-0.6219	-0.848	-0.4261	-0.7841	-0.6202	-0.6462	-0.858	-0.3707	-0.7177	-0.4952	-0.1893	-0.3105	-0.2086	-0.281	-0.8451	-0.9577	-0.6575	-0.6888	-0.602	-0.3339	-0.8489	-0.6543	-0.2427	-0.4192	-0.5414	-0.5242	-0.6226	-0.7961	-0.4978	-0.5875	-0.783	-0.7605	-0.8262	-0.491	-0.4892	-0.4806	-0.8505	-0.6854	-0.6587	-0.3511	-0.7272	-0.6699	-0.718	-0.9818	-0.4712	-0.7588	0.0213	-0.5638
RHEB	-0.7862	-1.2308	-1.0809	-1.0696	-0.715	-0.8579	-0.9727	-0.9338	-0.6424	-0.7	-0.7932	-0.8152	-0.9681	-0.7638	-0.4196	-0.8094	-1.1145	-0.9337	-0.7915	-0.8386	-1.291	-0.5836	-0.8488	-0.4882	-0.9086	-0.8425	-0.8779	-1.2773	-1.0608	-1.1815	-1.3029	-1.2008	-0.9598	-0.9172	-0.792	-0.5277	-0.9505	-1.2221	-0.7466	-0.4504	-1.0719	-1.1207	-0.9004	-0.9733	-0.9663	-0.8637	-1.0879	-0.7433	-1.2627
RHOD	-0.8706	-0.3195	-0.5309	-0.6546	-0.6782	-0.4113	-0.0456	-0.6028	-0.1846	-0.4799	-0.4519	-0.5081	-0.7194	-0.5215	-0.2677	-0.4572	-0.6089	-0.6784	-0.4762	-0.3142	-0.6266	-0.7127	-0.6195	-0.2951	-0.9684	-0.0081	-0.7258	-0.3425	-0.5611	-0.2976	-0.5773	-0.3923	-0.4441	-0.0639	-0.8004	-0.6117	-0.4058	-0.9169	-0.8672	-0.5174	-0.7639	-0.3588	-0.1168	-0.1671	-0.7777	-0.3158	-0.3295	-0.7852	-0.5168
RHOJ	-0.9256	-0.9326	-0.9095	-0.3214	-1.2922	-0.7367	-1.0599	-0.9927	-0.5892	-0.9365	-0.9603	-1.436	-1.0095	-1.0596	-1.3417	-1.2131	-1.0612	-1.0818	-0.8536	-0.7099	-1.3173	-1.0862	-1.0644	-0.6557	-1.2766	-1.1824	-1.0575	-0.832	-0.799	-0.7157	-1.1667	-0.9415	-0.7819	-0.8629	-1.1797	-1.1297	-1.0153	-1.4383	-1.0347	-0.7312	-1.2622	-0.9048	-1.1045	-1.084	-1.0501	-0.9709	-0.8838	-0.8835	-0.8068
RHOV	-1.4524	-0.8442	-0.8399	-0.8143	-1.2051	-1.016	-1.6462	-0.7936	-0.7737	-0.9365	-0.7584	-0.3698	-0.8191	-0.927	-0.649	-1.2278	-0.971	-0.8709	-0.7635	-0.6989	-1.3311	-0.2764	-1.0064	-0.74	-0.8904	-1.3074	-0.7782	-1.025	-1.2791	-1.1815	-1.1192	-1.5165	-0.6813	-1.1391	-1.2817	-1.0987	-1.2473	-1.0159	-1.186	-0.8695	-1.3872	-0.9093	-1.2983	-1.2531	-0.5461	-1.0678	-0.7869	-0.7144	-1.1536
RICTOR	-0.7085	-0.9002	-0.6428	-0.2772	-0.8315	-0.546	-0.2532	-0.8355	-0.3913	-0.3055	-0.4687	-0.717	-0.8262	-0.6298	-0.7976	-0.6528	-0.8295	-0.6838	-0.6058	-0.4317	-0.577	-0.4649	-0.7873	-0.1702	-0.7806	-0.447	-0.8508	-0.4247	-0.7492	-0.5591	-0.7709	-0.6326	-0.5652	-0.3299	-0.7798	-0.6166	-0.7759	-0.7122	-0.7211	-0.6757	-0.6237	-0.6436	-0.4055	-0.4614	-0.5792	-0.5835	-0.6012	-0.7286	-0.5763
RND1	-1.5396	-1.8677	-1.3418	-0.8654	-0.9242	-0.6117	-0.9727	-0.6917	-0.6239	-0.6666	-0.7474	-1.625	-1.0095	-0.6535	-1.5336	-1.9121	-0.9119	-0.4226	-0.5874	-0.5376	-1.8225	-1.1276	-0.4702	-0.8862	-1.9086	-0.9241	-1.4398	-0.6655	-0.6114	-1.2073	-0.8601	-1.0981	-0.7783	-0.903	-1.3361	-1.1297	-0.199	-1.0159	-1.5662	-1.2286	-1.4841	-1.0343	-0.9839	-0.9319	-1.1659	-0.4604	-0.1636	-1.1147	-0.9317
RND2	-1.4146	-2.2778	-1.7941	-1.7685	-2.2465	-1.9298	-1.5882	-1.888	-1.4021	-1.2229	-1.2034	-1.3877	-1.9126	-1.7798	-1.7097	-1.736	-2.0502	-1.9849	-1.6665	-1.301	-1.9774	-1.5256	-1.2106	-1.1872	-2.0547	-1.3074	-1.7161	-1.8416	-2.3672	-1.4996	-1.9796	-1.7237	-1.7783	-1.3152	-1.1797	-1.783	-1.5235	-2.0266	-1.9641	-1.1706	-1.8643	-2.4145	-1.0111	-1.1774	-1.7222	-1.7668	-1.866	-2.2057	-1.3297
RNF103	-0.4644	-0.7688	-0.4788	-0.1887	-0.3952	-0.1318	0.1289	-0.1214	-0.031	-0.0297	-0.0377	-0.5765	-0.0983	-0.3648	-0.3575	-0.5141	-0.2356	0.0425	-0.1102	-0.0315	-0.4459	-0.3283	-0.3129	-0.0868	-0.569	-0.0623	-0.2992	-0.1695	-0.4794	-0.3686	-0.3894	-0.3424	-0.1881	-0.1367	-0.6609	-0.341	-0.2754	-0.4857	-0.4522	-0.2044	-0.6656	-0.4476	0.0996	-0.0595	-0.2379	-0.0901	-0.016	-0.4473	-0.1166
RNF13	-0.215	-0.4649	-0.2648	0.2884	-0.7413	-0.1679	0.0098	-0.2016	-0.3607	-0.3459	-0.172	-0.0494	-0.1552	-0.0444	-0.3511	-0.1678	-0.1817	-0.0658	-0.0868	-0.0655	-0.3425	-0.1023	-0.1424	0.0433	-0.3506	-0.0541	-0.2621	0.0769	-0.1818	-0.0793	-0.3082	-0.1295	-0.1381	-0.3337	-0.263	-0.006	-0.2281	-0.7479	-0.092	-0.1546	-0.456	-0.2663	-0.3471	-0.1757	-0.1356	-0.2015	-0.2772	-0.323	-0.3754
ROBO4	-0.9497	-1.0474	-0.9288	-0.7271	-1.1325	-0.6331	-0.6524	-0.8466	-0.6424	-0.7087	-0.8581	-1.1349	-0.7727	-0.7335	-1.0899	-1.1339	-0.949	-0.9535	-0.6058	-0.6289	-1.189	-0.8054	-0.9434	-0.6557	-1.1202	-0.7238	-0.8011	-1.0882	-0.8079	-0.989	-1.2664	-0.9577	-0.8082	-0.8033	-0.9381	-1.0296	-0.883	-1.3499	-0.8338	-0.6265	-1.0318	-0.7844	-0.7864	-0.9126	-0.8529	-0.7668	-0.6156	-0.611	-0.8525
ROCK1	-0.1494	-0.4775	-0.1236	0.1291	-0.4471	-0.0235	0.0675	-0.1915	-0.1349	-0.1202	-0.3452	-0.2481	-0.1932	-0.2712	-0.2919	-0.3419	-0.3118	-0.1855	-0.1614	0.114	-0.308	-0.1148	-0.3943	0.1707	-0.2824	-0.0521	-0.2919	-0.0242	-0.2881	-0.1595	-0.3589	-0.1228	-0.0672	0.068	-0.2188	-0.0072	-0.0512	-0.555	-0.1098	-0.1706	-0.3729	-0.3199	-0.1541	-0.1688	-0.3173	-0.1702	-0.1866	-0.0034	-0.227
ROCK2	-0.0839	-0.2891	-0.5004	-0.2371	-0.4541	-0.1459	-0.0055	-0.3386	-0.0903	-0.1762	-0.1592	-0.1922	-0.1818	0.3266	-0.104	-0.4024	-0.3079	-0.154	-0.1682	-0.0177	-0.188	-0.1276	-0.2786	-0.0473	-0.2071	-0.2467	-0.1692	-0.2866	-0.2022	-0.179	-0.373	-0.1369	-0.178	-0.1875	-0.3232	-0.0587	-0.2781	-0.6602	-0.2045	0.0162	-0.2868	-0.3401	-0.1168	-0.1115	-0.2422	-0.4446	-0.2554	-0.1764	-0.3085
RPS6	1.4552	1.0937	1.2052	1.7193	1.4675	1.5109	1.7687	1.2752	1.432	1.135	1.478	1.2568	1.319	1.5261	1.7732	1.3648	1.1623	1.1081	1.5569	1.3836	1.3147	1.7743	1.6434	1.885	1.0607	1.6792	1.3831	1.6728	1.2941	1.4385	1.0962	1.1832	1.6825	1.5645	1.2612	1.7303	1.0983	1.1692	1.5543	1.297	1.4251	1.4142	1.3836	1.3631	1.1119	1.6292	1.1831	1.6207	1.5338
RPS6KB1	-0.2558	-0.5992	-0.4931	-0.1775	-0.4204	0.0641	-0.007	0.0884	-0.0547	0.0194	-0.119	-0.2991	0.2158	-0.1804	-0.475	-0.3578	-0.5485	-0.1186	-0.0182	0.114	-0.416	-0.0595	-0.0867	0.0823	-0.2824	-0.021	-0.2638	-0.3364	-0.3338	-0.219	-0.3436	-0.0715	-0.1863	-0.1639	-0.3802	-0.2207	-0.0746	0.0093	0.0487	-0.0608	-0.5219	-0.2852	-0.0568	0.1157	-0.2494	-0.1136	-0.0374	-0.2596	-0.2047
RPS6KB2	-0.4604	-0.7537	-0.4583	-0.4261	-0.3488	-0.1894	-0.1333	-0.2279	-0.0041	-0.3536	-0.2758	-0.326	-0.2811	-0.2695	-0.2919	-0.3191	-0.5554	-0.2606	-0.1614	-0.2518	-0.6611	-0.1782	-0.3717	-0.0868	-0.7852	0.0683	-0.625	-0.4285	-0.4922	-0.6327	-0.6858	-0.7094	-0.525	-0.445	-0.4708	-0.2494	-0.4376	-0.4232	-0.2566	-0.2412	-0.4329	-0.6244	-0.24	-0.0702	-0.448	-0.4195	-0.4036	-0.278	-0.4088
RRM2	-0.2266	-0.6372	-0.3681	-1.0696	-0.2642	-0.3365	-0.5468	-0.8088	0.2339	-0.5125	-0.0617	0.1724	-0.1447	0.0264	0.0721	-0.5472	-0.2185	-0.2328	0.0738	-0.3372	-0.0869	-0.1364	-0.3021	-0.1619	-0.3159	-0.8425	-0.3585	-0.5286	-0.1279	-0.8112	-0.1762	-0.7237	-0.6813	-0.7411	-0.2895	-0.7758	-0.2629	-0.244	-0.1068	-0.1546	-0.1776	-0.5756	-0.3563	0.0256	-0.1493	-0.0071	-0.3245	0.3291	-0.4546
RSK (RPS6KA1)	-0.1737	-0.6727	-0.5041	-0.4463	-0.0704	-0.245	-0.0968	-0.5717	-0.1529	-0.3345	-0.4982	-0.4817	-0.326	-0.1265	-0.3448	-0.4373	-0.1982	-0.1703	0.0495	0.0294	-0.4405	0.1003	-0.5248	0.2928	-0.4054	-0.0229	-0.2405	-0.4715	-0.4951	-0.3031	-0.5978	-0.8683	-0.2777	-0.5251	-0.245	0.0071	-0.4133	-0.6013	0.1465	-0.0245	-0.5339	-0.3538	-0.4232	-0.1757	-0.1322	-0.1842	-0.1117	-0.1008	-0.1887
RSK (RPS6KA2)	-1.0024	-1.1935	-1.0408	-0.7685	-0.7841	-0.642	-0.9861	-0.7837	-0.6617	-0.7362	-0.8947	-1.2862	-1.0801	-0.912	-0.7635	-0.8151	-0.698	-0.8794	-0.7371	-0.8386	-1.179	-0.8489	-1.1314	-0.5851	-1.1102	-0.6462	-0.9221	-0.8513	-0.686	-0.8522	-1.1667	-0.9375	-0.6506	-0.6462	-0.9101	-0.6266	-1.1353	-1.2054	-0.9429	-0.5823	-1.0318	-1.0224	-0.9839	-0.8852	-0.6887	-0.7778	-0.9739	-1.0297	-0.6454
RSPO2	-1.4938	-2.5209	-1.7272	-1.7685	-1.5475	-2.0267	-1.7131	-1.9549	-1.3052	-1.4959	-1.9516	-2.1893	-1.6115	-1.7286	-1.5336	-1.9121	-1.9533	-1.888	-1.3655	-1.8239	-1.7811	-2.1276	-1.6665	-0.8862	-1.7994	-2.3865	-1.7672	-1.8416	-1.9693	-1.9433	-2.4567	-2.6779	-2.3803	-1.353	-2.1142	-2.2601	-1.8409	-2.0846	-1.9641	-1.7726	-1.6602	-2.0465	-1.5024	-1.9733	-2.0232	-1.3688	-2.264	-2.0808	-1.5058
RSPO3	-1.0314	-1.3521	-1.0671	-1.0696	-1.4683	-1.35	-0.9727	-1.1768	-0.8902	-1.0187	-1.6505	-1.4903	-1.3328	-1.2679	-1.1076	-1.31	-1.5062	-1.3565	-0.9676	-1.2218	-1.3454	-1.0862	-1.2811	-0.6557	-1.7123	-1.0643	-1.5564	-1.0968	-1.3066	-1.1194	-1.4567	-1.581	-1.3661	-1.3152	-1.3081	-1.4472	-1.4234	-1.7836	-1.4201	-0.6757	-0.8229	-1.5114	-1.3263	-1.3201	-1.4	-1.2227	-1.1026	-1.3211	-0.8068
RhoGD1	0.0325	-0.2754	-0.164	0.0308	0.0231	0.2428	0.1053	0.3868	0.216	0.3461	0.285	0.103	0.12	0.1426	0.4233	0.0858	-0.107	0.0663	0.1628	0.42	-0.1413	0.3101	-0.1189	0.3994	-0.0385	0.279	0.1143	-0.0798	0.0811	-0.0354	-0.1925	0.2438	0.339	-0.1088	-0.1542	0.3678	0.3126	-0.07	0.4338	0.454	-0.2369	-0.0534	0.2572	0.5667	0.3921	0.2882	0.208	0.1979	-0.0144
S100A14	-0.6743	-0.1212	-0.5637	0.0023	0.0524	0.8876	0.0987	0.3126	-0.1846	0.6534	0.3623	0.4442	0.5198	0.2008	-1.2325	-0.4915	-0.3611	-0.774	-0.9262	0.4639	-0.1201	0.0571	0.211	0.3494	0.2171	0.5393	0.2218	-0.1938	-1.3066	-0.0065	-0.0738	0.3223	0.4295	0.4125	0.2433	-0.2558	0.4995	-0.2449	-0.197	0.5658	0.0431	0.421	0.4167	0.4951	0.4927	0.4129	-0.2285	-0.9839	0.5435
S100P	-1.3177	0.1498	-1.2105	0.4516	0.0277	0.9393	-0.7752	-0.2767	0.3651	0.2619	0.4584	0.469	-0.2751	0.2065	-0.1594	0.5117	0.7575	-0.0818	-0.6252	-0.0579	-0.1015	0.9551	-1.1894	-0.5059	0.6041	-1.0248	0.4926	-1.3044	0.6053	-1.2743	0.302	-1.0981	-0.2653	-0.4913	0.1157	0.0288	1.1282	-1.0432	-0.8338	0.718	-0.2053	0.5204	1.3203	0.6317	0.0472	0.4909	1.0004	-0.9505	-0.1784
SAPCD2	-0.914	-0.7746	-0.3654	-1.0696	-0.3952	-0.5424	-1.0599	-0.7837	-0.226	-0.7457	-0.4175	0.0479	-0.1818	-0.4869	-0.1112	-0.7557	-0.4762	-0.4697	-0.5052	-0.7447	-0.7506	-0.5713	-0.6424	-0.2329	-0.5747	-0.6705	-0.5273	-0.4341	-0.9279	-1.0225	-0.7345	-1.5165	-1.0186	-0.8262	-0.3786	-0.2368	-0.382	-0.9852	-0.4078	-0.3413	-0.6999	-0.7363	-0.3952	-0.3712	-0.8648	-0.6285	-0.9968	-0.0287	-0.6607
SASH1	-0.9375	-1.3747	-1.25	-0.9234	-1.3434	-0.9212	-1.169	-1.256	-0.7254	-1.001	-1.4744	-1.436	-1.1966	-1.0701	-1.2837	-1.3285	-1.4909	-1.3565	-0.6888	-1.0457	-1.5003	-0.8489	-0.8303	-0.6074	-1.2352	-0.9241	-1.2231	-1.1237	-1.2791	-1.2641	-1.6274	-1.7002	-1.125	-1.4913	-1.132	-1.2187	-1.2646	-1.5318	-1.186	-0.9275	-1.2622	-1.6611	-1.5024	-0.5379	-1.3797	-0.9064	-1.4189	-1.2057	-0.9037
SCD1	-0.0138	0.17	-0.0233	0.118	0.4173	0.4308	0.6758	0.2906	0.3576	-0.1948	0.5799	-0.0484	-0.0398	0.6558	-0.4922	-0.1139	0.8966	0.7509	1.021	0.4133	-0.4316	-0.0784	0.5521	0.6038	0.1986	0.1989	0.127	0.4279	0.2809	0.1294	0.5717	0.2586	0.1148	-0.193	0.1971	-0.3384	0.4514	0.078	-0.1824	-0.0869	0.0919	0.5006	0.3024	0.0912	0.8167	0.0783	-0.0937	0.3048	0.1377
SCUBE2	-1.0167	-1.2537	-1.0537	0.0239	-1.2465	0.0897	0.0722	0.3483	0.855	-0.1815	-0.3121	-1.5203	-0.6873	-1.2357	-1.3117	-1.0567	-0.8495	0.1172	0.0855	1.2031	-1.3753	-1.0862	-0.7482	0.4922	-1.2913	0.1793	-0.6791	0.0151	-0.7189	0.1077	-0.6371	0.7268	0.1439	0.8409	-1.0972	-1.1297	-0.4497	-0.7867	-1.119	-0.9597	-0.9722	0.087	-0.101	0.3842	-0.4503	1.2326	-1.3609	-1.2357	-0.1488
SERPINB13	-1.4146	-1.4154	-1.6692	-1.4675	-1.3434	-1.6745	-1.236	-1.4543	-1.226	-1.285	-1.5366	-2.1893	-1.5324	-1.5367	-1.4086	-1.5141	-1.9119	-1.3082	-1.1225	-1.5228	-1.4246	-1.1276	-1.1692	-0.8862	-1.6745	-1.4834	-1.7672	-1.6819	-1.8901	-2.0524	-2.0174	-2.0758	-1.7113	-1.2482	-1.9101	-1.783	-1.7788	-1.9297	-1.9641	-0.9597	-1.2015	-1.8502	-1.5482	-1.3993	-1.4434	-1.5237	-1.4511	-1.6415	-0.9317
SERPINE2	-0.3539	-0.7986	-0.3098	-0.2371	-0.6667	-0.5115	-0.622	-0.6686	-0.9627	-0.0116	-0.9516	-1.2193	-0.424	-0.2937	-0.2703	-0.5199	-0.3804	-0.7357	-0.4235	-0.2291	-0.8097	-0.3794	-0.6603	-0.2951	-0.5057	-0.2076	-0.4856	-0.4926	-0.4179	-0.3559	-0.747	-0.6345	-0.0933	-0.7711	-0.8889	-0.4373	-0.7995	-1.0546	-0.3959	-0.0959	-0.9505	-0.7424	-1.1802	-0.718	-0.5792	-0.4051	-0.6459	-0.5039	-0.7099
SETD8	-0.5593	-1.0776	-0.7729	-0.8654	-0.6782	-0.4035	-0.5882	-0.5183	-0.0403	-0.5125	-0.517	-0.4596	-0.4877	-0.3136	-0.3355	-0.6038	-0.7547	-0.5957	-0.2955	-0.4559	-0.7052	-0.3147	-0.9205	-0.2629	-0.7899	-0.2104	-0.54	-0.672	-0.7263	-0.7903	-1.095	-0.6672	-0.5033	-0.662	-0.7413	-0.508	-0.4705	-0.8363	-0.5576	-0.3255	-0.7372	-0.8309	-0.4055	-0.4581	-0.3474	-0.4446	-0.4681	-0.43	-0.6454
SFRP1	-0.5747	-0.7233	-1.0671	0.0948	-0.5837	-0.4009	-1.3773	-1.3714	-0.9249	-0.8938	-1.9516	-0.8671	-1.4654	0.5822	0.1702	-0.8451	-1.2373	-0.8967	-1.4905	-0.8538	-0.1761	0.2562	-0.9931	-0.807	-0.5578	-1.2404	-0.5769	-0.8767	-1.2703	-0.2405	-1.3512	-1.2081	-0.5033	-1.3152	-0.1858	0.331	-1.7244	-1.2395	-0.1413	0.7739	-0.2091	-1.2683	-1.3563	-1.4614	-1.4	-1.0071	-1.7199	0.0315	-0.9317
SFRP4	-0.4446	-0.5914	-0.2669	0.2807	-0.2827	0.1841	-0.9861	-0.3529	-0.5417	-0.6586	-0.6377	-0.7074	0.2397	-0.67	-0.7635	-0.3419	0.0014	-0.196	-0.7123	0.41	-0.8448	-0.0983	0.2069	-0.1227	-0.5232	-0.2435	-0.1638	0.2274	-0.2401	0.3184	-0.5831	0.0541	0.5843	-0.1488	-0.5628	-0.97	-0.22	-0.2567	-0.575	-0.4609	-0.5025	-0.4159	-0.9004	-0.3348	0.0046	-0.0878	-0.7521	0.1962	0.157
SGCB	-0.7778	-0.983	-0.6378	-0.3214	-1.2051	-0.5532	-0.8892	-0.858	-0.8	-0.3497	-1.0823	-0.5661	-0.6029	-0.6073	-0.8444	-0.5318	-0.7078	-0.9337	-0.8884	-0.3615	-0.8182	-0.5594	-0.9553	-0.6074	-0.6138	-0.3998	-0.7308	-0.6819	-0.6883	-0.3635	-0.5469	-0.1542	-0.3619	-0.4967	-0.6993	-0.3231	-0.5728	-1.1738	-0.7738	-0.7312	-0.8557	-0.7393	-1.3263	-0.5976	-0.6253	-0.7561	-0.8407	-0.3268	-0.5168
SHCBP1	-1.0314	-1.1498	-1.4931	-1.7685	-0.8847	-1.1103	-1.236	-1.3714	-0.828	-1.1685	-1.0273	-0.5909	-1.1064	-0.7798	-1.0107	-1.3478	-1.2631	-1.1098	-1.1225	-1.3467	-0.9836	-1.0137	-1.3355	-0.8448	-0.5747	-1.1824	-0.7308	-1.3979	-1.3259	-1.1493	-1.081	-1.1529	-1.4957	-1.353	-1.132	-0.6216	-1.1223	-1.4673	-1.061	-0.9275	-0.94	-1.2895	-1.2014	-1.2329	-1.0787	-1.1928	-1.1336	-0.7051	-1.0286
SHROOM3	-1.4938	-2.009	-1.5723	-1.7685	-1.9454	-1.6745	-1.4913	-1.6917	-1.101	-1.4959	-1.9516	-1.7122	-1.5701	-1.8377	-1.4878	-1.736	-2.3513	-1.5077	-1.0133	-1.301	-2.1235	-1.2245	-1.6665	-0.807	-1.3557	-1.6084	-1.5564	-1.3487	-1.8901	-1.7514	-1.8827	-2.2008	-1.0314	-1.4913	-1.8132	-1.959	-2.6538	-2.2307	-1.487	-1.2955	-1.4493	-1.7455	-1.5024	-1.7302	-1.7222	-1.4658	-1.9629	-1.6037	-1.0286
SLC39A6	-0.4485	-0.4583	0.9448	0.6894	-0.5837	0.5668	0.5224	0.7164	0.784	0.8277	0.9454	-0.7074	-0.1722	-0.1302	-0.281	-0.4472	-0.3735	-0.1026	0.0738	0.8042	-0.484	-0.3016	0.1209	0.3594	-0.337	0.6191	-0.3162	0.0687	-0.4404	0.485	0.32	1.1295	0.7261	0.7363	-0.6993	-0.2287	0.3958	0.5723	-0.4658	-0.2348	-0.6824	-0.0992	0.9254	0.1962	-0.3897	0.6666	0.3288	-0.3307	0.4081
SLC7A11	-1.0314	-1.2904	-1.2935	-0.5644	-1.0704	-1.0725	-0.5828	-1.0088	-0.6239	-0.7457	-1.1881	-0.7914	-1.0801	-0.9194	-0.8346	-0.6257	-1.3001	-1.3316	-0.5874	-0.7825	-0.5648	-0.4464	-1.1499	-0.5851	-0.8346	-0.7333	-0.8508	-1.0798	-0.9781	-1.1493	-0.5787	-1.3162	-0.9032	-1.0141	-0.9619	-0.7098	-0.8793	-1.4383	-0.788	-0.7726	-1.1483	-1.0051	-0.9973	-0.7972	-0.8961	-0.6876	-0.4716	-0.7144	-0.7461
SLIT2	-1.215	-1.5101	-1.1743	-0.3706	-1.7693	-1.0847	-1.1488	-1.4321	-1.226	-1.6208	-1.4464	-1.625	-1.4074	-1.6414	-2.4878	-1.4598	-1.3099	-1.4108	-1.4905	-1.1549	-1.7433	-1.2825	-1.1894	-0.807	-1.8506	-1.2726	-1.415	-1.1524	-1.2289	-0.8601	-1.5273	-0.9495	-0.7783	-1.1391	-1.5122	-1.3058	-1.199	-1.6993	-1.487	-1.4716	-1.7181	-1.3601	-1.461	-1.1951	-1.275	-1.0678	-1.3346	-1.5689	-1.0286
SMARCA2	0.3303	-0.2626	-0.0908	0.3284	0.1356	0.2304	0.5607	0.0429	0.2837	-0.1067	0.2399	-0.1453	0.0633	0.1579	0.2533	0.0333	-0.0353	0.0108	0.3865	0.2343	-0.1323	0.4226	0.1587	0.6466	-0.0495	0.5236	0.1767	0.2055	0.0861	0.1956	-0.3784	0.0011	0.1439	0.2823	0.0187	0.5562	-0.0903	-0.1276	0.4877	0.1438	0.0142	-0.0154	0.4007	0.1858	-0.051	0.4414	0.2189	0.3136	0.016
SMARCA4	-0.1494	-0.4248	-0.3074	-0.1453	0.1319	0.2298	-0.0229	0.0151	0.1031	0.0227	0.1276	0.1146	-0.1091	0.0256	0.2307	-0.1412	-0.0736	0.0216	-0.0983	0.1946	-0.0379	0.2806	-0.0477	0.1592	0.2039	0.1575	0.1499	0.0411	-0.0018	-0.0271	-0.2063	-0.1085	0.0478	-0.0441	-0.1014	0.2809	-0.1877	-0.3592	-0.0123	0.0631	-0.2034	-0.0546	0.1351	0.121	0.0013	0.114	0.0067	0.1957	0.1226
SNAI1	-0.6876	-0.8534	-0.8399	-0.9234	-0.904	-0.8964	-1.0141	-0.8193	-0.5892	-0.5996	-1.3953	-0.6578	-0.8791	-0.4041	-0.7474	-1.1104	-1.1021	-1.1098	-0.9262	-0.5934	-0.8269	-0.6963	-1.3655	-0.7722	-0.776	-0.9094	-0.7358	-1.2395	-0.6171	-0.9732	-1.4153	-1.1039	-0.8044	-1.0933	-0.8447	-1.0048	-1.074	-1.3065	-0.9641	-0.7312	-0.7372	-1.3005	-1.4232	-1.1129	-1.0146	-0.9886	-1.0209	-0.6001	-0.8525
SNAI2	-0.4604	-0.6344	-0.5637	-0.3061	-1.1003	-0.3213	-1.0441	-0.5183	-0.7489	-0.9676	-0.8443	-0.874	-0.5546	-0.6535	-1.1076	-0.517	-0.5954	-0.3994	-0.6058	-0.4259	-0.9249	-0.5149	-0.6855	-0.682	-0.6533	-0.2562	-0.4971	-0.531	-0.602	-0.471	-0.6163	-0.4578	-0.3564	-0.7923	-0.5984	-0.6266	-0.6784	-1.0003	-0.6024	-0.2286	-0.9612	-0.5492	-1.0711	-0.8045	-0.3474	-0.2549	-0.6619	-0.3754	-0.8774
SOCS1	-0.8917	-1.424	-0.9388	-0.9904	-1.2051	-1.3735	-0.9115	-1.2016	-1.0499	-1.3576	-1.0171	-1.3442	-1.2136	-1.0808	-1.0406	-1.0567	-1.4348	-1.6838	-0.6665	-1.0457	-1.3311	-0.8489	-1.2811	-0.74	-1.1974	-1.2104	-1.2389	-1.3334	-1.2369	-1.4351	-1.2806	-1.6172	-1.3523	-1.4401	-1.0424	-0.6266	-1.1914	-2.0846	-0.6217	-0.8432	-0.9298	-2.1926	-1.3563	-1.019	-1.1311	-1.5907	-1.4189	-1.3211	-0.8525
SOCS2	-0.914	-1.1273	-1.0809	-0.6546	-1.1325	-0.4889	-0.6162	-0.8246	-0.9249	-0.5181	-0.6593	-1.0754	-1.1344	-1.0107	-0.9196	-1.0274	-1.096	-0.3565	-0.4361	-0.6675	-1.1413	-0.6363	-0.0629	0.0776	-1.0909	0.1076	-0.7018	-0.2468	-0.8263	-0.5512	-1.3512	-0.6365	-0.7369	-0.4353	-0.8737	-0.4373	-0.1493	-1.0784	-0.6419	-0.6113	-0.995	-0.651	-0.16	0.052	-1.0887	-0.5627	-0.4612	-1.1644	-0.6607
SORL1	-0.2313	-0.698	-0.2822	0.0948	-0.2171	-0.3477	0.1299	-0.3017	-0.1846	-0.2436	-0.381	-0.903	-0.2153	-0.5825	-0.825	-0.6371	-0.3384	-0.4631	-0.0085	-0.1135	-0.5258	-0.2643	-0.0916	0.3152	-0.4912	0.0149	-0.2079	0.0231	-0.3161	-0.2047	-0.3478	-0.559	0.0446	-0.1343	-0.221	-0.341	-0.2855	-0.8124	0.0159	-0.6265	-0.3729	-0.5971	-0.1115	-0.188	-0.4969	0.0736	-0.2727	-0.3118	-0.2213
SOS1	-0.1757	-0.569	-0.3736	-0.2634	-0.5141	-0.3256	-0.1629	-0.2199	-0.3809	-0.3234	-0.2561	-0.436	-0.2224	-0.2072	-0.3575	-0.2854	-0.4791	-0.4663	-0.3241	-0.1366	-0.2784	-0.0071	-0.4702	-0.0288	-0.2445	-0.2342	-0.387	-0.497	-0.4588	-0.3856	-0.5536	-0.4765	-0.3921	-0.4805	-0.3883	0.0399	-0.447	-0.672	-0.1253	-0.3333	-0.5219	-0.582	-0.1802	-0.1844	-0.3604	-0.4446	-0.3977	-0.2467	-0.3154
SPINT1	-0.6876	-0.3826	-0.098	0.0096	-0.0451	0.034	0.0746	0.3403	-0.031	-0.0706	-0.224	0.0841	0.107	-0.1985	-0.0391	-0.1783	0.0048	0.1471	0.1595	0.3693	-0.2003	-0.0485	-0.3686	0.0681	-0.268	0.1722	-0.13	-0.1436	-0.2686	-0.0384	-0.2763	0.1373	0.038	0.045	-0.3568	0.2389	0.0132	-0.2494	-0.5839	0.0567	-0.2369	0.0731	0.3165	0.1148	0.1186	0.1752	0.2971	-0.2849	-0.2047
SPQR1214	-2.0167	-1.5101	-1.2105	-0.5381	-0.5837	-0.317	-0.0746	-0.4213	-0.159	-0.4695	-0.6963	-1.0536	-0.7664	-1.6414	-1.4464	-0.7711	-0.5606	-0.7119	-0.0231	-0.6108	-1.7811	-1.0485	-0.7334	-0.2951	-0.8904	-0.5	-0.8641	-0.3742	-0.4482	-0.6722	-0.6404	-0.5845	-0.517	-0.2771	-1.1411	-1.056	-0.6204	-0.9341	-1.5662	-0.6587	-1.0861	-0.8347	-0.5386	-0.3225	-0.1818	-0.3518	-0.2955	-1.5068	-0.5638
SPRY2	-0.6677	-1.3595	-1.1409	-0.4463	-0.9242	-0.9386	-0.7059	-1.256	-0.828	-0.8804	-1.3718	-1.2351	-1.1644	-1.1777	-1.1656	-1.009	-1.0342	-0.7945	-0.7915	-0.7958	-1.7086	-0.6505	-1.3075	-0.5244	-1.1102	-0.9241	-0.8994	-0.9446	-0.9693	-0.822	-1.5147	-1.2887	-0.8984	-1.3944	-1.2111	-0.3436	-1.3214	-1.1516	-0.6524	-0.5965	-0.9835	-1.2581	-1.3263	-1.1129	-1.2037	-0.9539	-1.1671	-1.2679	-0.9037
SQLE	-0.3446	-0.5038	-0.3122	-0.8143	-0.0186	-0.1402	-0.5228	-0.2403	-0.1912	-0.2003	0.4922	-0.0401	-0.3444	0.01	0.0988	-0.1562	-0.0475	-0.2085	-0.2352	-0.2218	-0.3133	-0.4555	-0.2421	-0.439	-0.0478	0.048	-0.0142	-0.3216	-0.7598	-0.6188	-0.3453	-0.6779	-0.7369	-0.4859	-0.0265	-0.7549	-0.065	-0.5405	-0.3207	0.0469	-0.7709	-0.8542	-0.0825	-0.0338	-0.2989	-0.3602	-0.6619	-0.0249	-0.2627
SRC1	-0.3934	-0.4824	-0.465	-0.4898	-0.0561	-0.1974	-0.384	-0.2042	-0.3809	-0.0098	-0.3283	-0.3589	-0.2731	-0.0851	-0.0035	-0.1388	-0.455	-0.7177	-0.4361	-0.0245	-0.2215	-0.0784	-0.4182	-0.08	-0.4984	-0.177	-0.3279	-0.3644	-0.53	-0.2357	-0.4304	-0.5004	-0.4245	-0.4259	-0.2921	-0.1845	-0.1314	-0.6942	-0.3061	0.0631	-0.241	-0.6291	-0.3753	-0.144	-0.0719	-0.3602	-0.2683	-0.0929	-0.1536
SRC2	-0.6305	-1.1986	-0.8733	-1.0696	-0.9677	-1.0267	-0.767	-1.0255	-0.9627	-1.001	-0.943	-1.2193	-1.0552	-0.8503	-1.3417	-0.9121	-1.096	-1.4408	-0.6888	-0.8096	-1.2097	-0.4287	-1.0644	-0.5437	-0.9978	-1.2404	-0.8314	-1.0798	-0.8554	-1.1986	-1.2526	-1.1728	-1.0721	-1.1639	-1.0728	-0.4747	-1.0856	-1.4673	-0.4139	-0.5685	-1.183	-1.4766	-1.3263	-0.7365	-0.9228	-1.0071	-0.9022	-0.9753	-0.7856
SRC3	-0.0052	-0.4036	-0.1813	-0.0203	0.016	-0.0267	0.1512	0.0422	-0.0041	0.1035	-0.0696	-0.265	0.0874	-0.0325	-0.3479	-0.0181	-0.2424	0.0053	0.2392	0.1508	-0.2988	0.169	-0.1171	0.307	-0.5336	0.0416	-0.3086	-0.1065	0.0342	-0.2199	-0.3239	-0.1021	-0.2342	-0.3009	-0.2766	-0.1047	0.0651	-0.4259	0.1222	-0.0245	-0.0649	-0.2725	0.1093	0.031	0.0589	-0.1757	-0.1619	0.0503	0.0321
SRD5A1	-0.9027	-1.0698	-0.5991	-0.6224	-0.5061	-0.8159	-0.7509	-0.9772	-0.5728	-0.4258	-0.7993	-0.3877	-0.9781	-0.6658	-0.3235	-0.2525	-0.7772	0.1839	-0.4235	-0.6575	-0.4143	-0.0669	-0.7263	-0.0288	-0.1682	-0.7431	-0.2503	-0.5863	-0.9279	-0.958	-0.8914	-0.8584	-0.6756	-0.609	-0.5957	-0.4058	-0.7347	-1.0159	-0.575	-0.1243	-0.4769	-0.3588	-0.8492	-0.8852	-1.0062	-0.9539	-0.849	-0.9425	-0.4357
SREBP2	0.026	-0.2215	-0.2935	-0.1153	0.0653	0.2328	0.3594	0.1308	0.4844	-0.203	0.2989	0.2815	-0.0983	0.0357	-0.3146	0.2113	0.4458	0.3571	0.4373	0.0395	-0.1951	0.2873	0.1117	0.4039	0.5092	0.2388	0.5225	0.0021	0.0148	-0.1208	-0.2756	-0.3296	0.1129	-0.068	0.001	0.2299	0.236	-0.4246	0.2076	0.2588	-0.1433	-0.123	0.2948	0.2042	0.1033	0.4086	-0.0374	0.2521	0.0595
ST3GAL2	-0.312	-0.8374	-0.6428	-0.6546	-0.5652	-0.3759	-0.5135	-0.6225	-0.4478	-0.7177	-0.6462	-1.0132	-0.5741	-0.5185	-0.7396	-0.5503	-0.629	-0.7418	-0.3994	-0.2254	-0.7506	-0.1454	-0.692	-0.1786	-0.8092	-0.2562	-0.5273	-0.7624	-0.643	-0.5795	-0.9252	-0.7189	-0.4882	-0.8629	-0.64	-0.3131	-0.6996	-0.952	-0.1896	-0.4609	-0.7059	-0.7517	-0.8122	-0.6777	-0.4062	-0.5176	-0.4858	-0.2342	-0.337
STAMBPL1	-0.4039	-1.1498	-0.7941	-0.7271	-0.6782	-0.6603	-0.5419	-0.8193	-1.3052	-1.0372	-0.7993	-0.7219	-0.7365	-0.8503	-0.7319	-0.7171	-0.7547	-0.9637	-0.3655	-0.6382	-1.1597	-0.3016	-0.8395	-0.1538	-0.9755	-0.6876	-0.6926	-0.9763	-0.9049	-0.8406	-0.9618	-1.2008	-0.7856	-1.1156	-0.8787	-0.5277	-1.0254	-1.2485	-0.1348	-0.6423	-0.9722	-1.1434	-0.272	-0.7692	-0.8588	-0.7891	-0.7726	-0.8835	-0.528
STAT1	0.5307	-0.1634	0.279	-0.5133	-0.2378	0.0057	-0.1548	0.1765	0.2677	-0.2436	0.1196	0.1743	0.0751	0.1715	0.0267	0.2252	-0.0996	-0.5495	-0.3655	0.1718	0.0372	0.4335	-0.0916	0.2812	-0.1263	0.2618	0.0252	0.2775	-0.1591	-0.3559	-0.015	-0.0819	0.0141	-0.2871	-0.0229	0.5126	0.0206	-0.0859	0.417	-0.0323	-0.0305	-0.4352	-0.0553	0.351	0.1948	-0.3732	0.4827	-0.1413	0.0475
STAT3	0.5161	0.1693	0.2499	0.517	0.6024	0.7035	0.5004	0.6275	0.6726	0.7939	0.6764	0.6447	0.5389	0.6643	0.4904	0.6997	0.3243	0.4607	0.4765	1.068	0.3072	0.7972	0.696	0.7869	0.3961	0.7324	0.5003	0.4904	0.2888	0.4811	0.2236	0.4108	0.6374	0.4938	0.7724	0.7928	0.5379	0.0512	0.756	0.802	0.3991	0.4835	0.5286	0.4987	0.4347	0.7952	0.5689	0.9147	0.638
STAT5	-0.5644	-1.0401	-0.8563	-0.9234	-0.904	-0.7423	-0.5882	-0.8639	-0.6062	-0.8675	-0.6963	-0.8535	-0.5112	-0.3063	-0.8444	-0.9193	-0.795	-1.0071	-0.7371	-0.5451	-0.758	-0.1686	-0.5671	-0.1702	-1.0294	-0.7333	-0.8641	-0.8046	-0.9162	-0.6303	-0.9034	-0.8266	-0.6785	-0.8892	-0.9101	-0.6803	-0.7965	-1.3386	-0.4018	-0.8695	-0.8643	-0.7982	-0.7781	-0.7624	-0.7584	-0.6364	-0.4681	-0.5068	-0.495
STAT5B	-0.3571	-0.6711	-0.4967	-0.0525	-0.8662	-0.3711	-0.3009	-0.6997	-0.5417	-0.7087	-0.3081	-0.5361	-0.5112	-0.175	-0.8346	-0.4861	-0.5841	-0.5699	-0.3443	-0.5606	-0.486	-0.4374	-0.3213	0.1095	-0.7409	-0.5292	-0.5464	-0.5381	-0.5766	-0.2482	-0.5147	-0.3181	-0.4458	-0.239	-0.6314	-0.6803	-0.3234	-1.0605	-0.2652	-0.4716	-0.8151	-0.3837	-0.9114	-0.42	-0.5403	-0.3957	-0.3146	-0.3081	-0.3297
STEAP1	-0.6365	-0.7631	-0.6378	-0.6224	-0.8485	-0.8434	-1.2608	-0.9407	-0.2483	-1.001	-0.9181	-1.1893	-0.4268	-0.4133	-1.3739	-0.8978	-0.9848	-0.9849	-0.0133	-0.4436	-1.2427	-0.6652	-0.8681	-0.2427	-0.9086	-0.6157	-0.7209	-0.832	-0.6705	-0.5858	-0.8232	-0.783	-0.4134	-0.6868	-0.7233	-0.588	-1.3866	-1.2485	-1.0099	-0.8432	-1.1161	-0.6715	-1.461	-0.9126	-1.032	-1.0071	-1.0209	-0.7484	-0.5638
STK38L	-0.1321	-0.3491	-0.4719	-0.4675	-0.1972	-0.2747	-0.1391	-0.2488	-0.2117	-0.2287	-0.4862	-0.3632	-0.1949	-0.395	-0.2892	-0.196	-0.0524	0.1059	-0.3443	-0.0604	-0.5171	-0.1364	-0.5293	-0.0938	0.3355	-0.2373	0.1966	-0.0848	-0.1001	-0.379	-0.2671	-0.3812	-0.1381	-0.2545	0.0362	-0.2666	-0.4538	-0.7044	-0.4391	-0.1816	-0.0045	-0.4247	-0.469	-0.3373	-0.4527	0.0308	-0.5043	-0.4982	-0.0992
STMN1	0.0601	-0.207	-0.154	0.1065	-0.0733	-0.2343	-0.2659	-0.3966	0.0822	-0.2003	-0.0742	0.3577	-0.1834	0.0828	0.5216	-0.2888	0.0119	-0.1444	-0.26	-0.1135	0.229	-0.0377	-0.2685	0.0115	0.0457	-0.141	-0.046	-0.2025	-0.0739	-0.1245	0.0354	-0.1126	-0.0211	-0.2421	0.3226	0.2023	-0.1198	-0.236	-0.0347	0.3277	0.3667	-0.2204	-0.461	0.0631	-0.0797	0.2017	-0.2794	0.7646	-0.0704
STRAP	-0.1154	-0.2264	-0.0029	-0.1351	0.0254	0.0856	-0.0425	-0.0146	-0.1716	0.0544	0.0604	0.3742	0.1168	0.0487	0.1196	-0.1511	-0.1357	-0.1367	-0.1225	0.1959	0.0849	0.1003	0.0082	0.0681	0.1833	0.0432	0.0605	0.2279	-0.0673	-0.2273	-0.0045	-0.0232	0.0642	-0.0977	0.3282	-0.2226	-0.2827	-0.371	-0.2277	0.1082	-0.239	-0.0923	0.1061	0.0779	-0.1732	0.1068	-0.209	-0.0154	0.1044
SURB7	-0.2558	-0.4417	-0.2756	-0.0525	-0.2971	-0.1277	-0.0229	-0.2055	-0.1176	-0.2986	-0.2758	-0.2224	-0.2442	-0.3444	-0.235	-0.2073	-0.4482	-0.1995	-0.1415	0.0864	-0.3228	-0.132	-0.3845	0.1095	-0.0565	0.0528	-0.1917	0.0063	-0.3113	-0.1692	-0.2256	-0.1922	-0.1187	-0.1179	0.1945	-0.3034	-0.4285	-0.5335	-0.2277	-0.2675	-0.2799	-0.3073	0.0068	-0.0882	-0.326	0.0921	-0.4858	-0.6961	-0.0784
SYNPO	-0.1494	-0.4536	-0.1298	0.0827	-0.3952	0.0047	-0.1548	-0.2662	-0.3139	-0.2917	-0.5075	-0.3589	-0.1899	-0.2404	-0.4666	-0.1014	-0.1471	-0.0106	0.3247	0.2707	-0.6157	0.2068	-0.3297	0.2899	-0.2096	0.0114	-0.0328	-0.248	-0.1544	-0.1186	-0.3668	-0.2688	0.3382	-0.1488	0.0642	0.0141	-0.0163	-0.568	0.0271	0.0055	-0.4234	-0.2906	-0.3721	-0.2657	-0.1945	0.0274	-0.2554	0.017	-0.1683
TACSTD2	-1.8917	-2.2198	-2.5723	-1.7685	-1.7693	-2.1517	-1.7131	-2.131	-1.3052	-1.4447	-1.8724	-2.0644	-2.1344	-2.2057	-2.0107	-2.0881	-2.9533	-1.5869	-1.4905	-1.3979	-1.9774	-2.1276	-1.8126	-1.409	-2.0547	-1.7845	-2.0682	-2.4948	-2.1242	-2.1986	-2.2806	-2.28	-2.1585	-1.5493	-2.0351	-2.2601	-2.3528	-2.3276	-1.487	-1.4716	-1.7181	-2.8916	-1.6573	-2.5753	-2.0232	-1.5907	-1.9629	-1.9839	-2.1078
TAFA2	-1.5396	-2.3448	-1.618	-1.7685	-1.4683	-1.7837	-1.7131	-1.6192	-1.0499	-1.2528	-1.7474	-1.6664	-1.7664	-1.6414	-1.6427	-1.7871	-1.9991	-1.6327	-0.9676	-1.4559	-1.7433	-1.2825	-1.2811	-1.0411	-1.7994	-0.9241	-1.8252	-1.7166	-1.7652	-1.7514	-1.8827	-1.8998	-1.9032	-1.353	-1.5579	-1.8621	-1.6761	-2.0846	-1.6631	-0.9945	-1.4493	-1.7155	-2.0253	-1.3712	-1.7222	-1.2897	-1.7199	-2.3818	-0.8774
TAP1	0.0221	-0.6232	-0.3004	-0.9904	-0.603	-0.4585	-0.4784	-0.3283	-0.159	-0.8307	-0.4892	-0.334	-0.1722	-0.3524	-0.0597	-0.4398	-0.6501	-0.9057	-0.4905	-0.2716	-0.3214	0.1557	-0.4078	-0.1008	-0.3159	-0.3737	-0.3825	-0.3596	-0.7875	-0.8561	-0.6388	-0.889	-0.6506	-0.9172	-0.304	0.0548	-0.4954	-0.8505	0.0753	-0.1292	-0.0979	-1.0992	-0.4493	-0.3105	-0.4366	-0.9064	-0.0185	-0.1832	-0.227
TC2N	-0.5026	-0.9556	-0.2418	-0.0964	-0.7841	-0.2257	-0.1608	-0.7037	0.189	-0.0872	-0.4658	-0.7421	-0.4326	-0.8904	-1.0406	-1.1988	0.1211	0.1077	-0.2863	-0.6108	-0.7891	-0.4649	-0.436	-0.0732	-0.5057	-0.3737	-0.4971	-0.2253	-0.3705	-0.3436	-0.2938	-0.6326	-0.178	-0.3451	-0.8941	-0.7482	-0.2629	-0.869	-0.4658	-1.0737	-0.694	-0.4635	-0.7171	-0.3373	-0.7093	-0.0167	-0.7521	-0.5215	-0.5168
TCEAL1	-1.2897	-1.5319	-1.1099	-1.1665	-1.3434	-0.7367	-0.7752	-0.83	-0.6424	-0.5416	0.0334	-1.0432	-0.9988	-1.1031	-1.0899	-1.368	-1.3513	-1.2647	-1.0133	-0.6197	-1.5437	-1.0137	-1.0644	-0.8862	-1.4749	0.1333	-1.1932	-1.0715	-1.3259	-0.8483	-1.0417	-0.7971	-1.0445	-0.3569	-1.16	-1.0426	-1.1419	-1.3169	-1.2238	-1.2286	-1.3591	-0.9725	0.1082	-0.9843	-0.9979	-0.9064	-1.1026	-1.3818	-0.9317
TCF3	-0.2105	-0.8241	-0.6972	-0.3883	0.0799	-0.1488	-0.169	-0.3249	0.2	-0.1001	-0.2491	-0.1299	-0.1818	-0.1723	0.1055	-0.2002	-0.2859	-0.1142	-0.0591	-0.0199	-0.1422	0.2544	-0.1998	0.2244	-0.5082	-0.0344	-0.1651	-0.182	-0.4724	-0.5473	-0.6438	-0.546	-0.2619	-0.5748	0.1278	-0.0084	-0.3843	-0.6397	0.0113	0.3029	-0.0567	-0.5571	-0.2447	-0.1329	-0.3681	-0.1283	-0.327	0.01	0.0028
TCF4	0.0415	-0.312	-0.2605	0.1809	-0.3656	0.2176	-0.0599	-0.0298	-0.1176	-0.0353	-0.2888	-0.5081	-0.0839	-0.1656	-0.2756	0.0191	-0.0573	-0.1171	0.1595	0.2175	-0.5258	0.3257	0.0135	0.3667	-0.3939	0.2262	0.0794	0.0443	-0.0668	0.005	-0.2664	-0.0813	0.1068	-0.1563	-0.2289	0.0496	0.0297	-0.4511	0.2206	0.1516	-0.2666	-0.0814	-0.438	-0.0896	0.0961	0.1183	-0.0413	0.0887	0.1252
TDP1	-0.6743	-0.9894	-0.6692	-0.5381	-1.016	-0.6697	-0.4659	-0.8466	-0.4359	-0.7555	-0.5936	-0.7743	-0.6338	-0.6001	-0.6553	-0.9121	-0.7743	-0.3883	-0.4361	-0.6289	-0.9533	-0.6225	-0.6251	-0.2629	-0.8616	-0.5292	-0.8442	-0.5357	-0.8621	-0.6595	-0.7365	-0.9336	-0.7052	-0.6954	-0.7268	-0.5699	-0.4954	-0.9902	-0.6119	-0.5685	-0.8151	-0.7243	-0.8303	-0.4962	-0.944	-0.4938	-0.6842	-0.626	-0.5058
TDP2	-0.4039	-0.5583	-0.3418	-0.3706	-0.3772	-0.1755	-0.0027	-0.3752	-0.2966	-0.342	-0.2065	-0.3568	-0.2935	-0.3565	-0.4792	-0.173	-0.3188	-0.2252	-0.3443	-0.1972	-0.5044	-0.3352	-0.4822	-0.0732	-0.4527	-0.0769	-0.4772	-0.3628	-0.3629	-0.3042	-0.4744	-0.1972	-0.2777	-0.2905	-0.3478	-0.3436	-0.3316	-0.6116	-0.2481	-0.4609	-0.6442	-0.4218	-0.0476	-0.144	-0.5181	-0.2045	-0.2794	-0.2311	-0.2102
TEK	-1.2634	-1.4154	-1.25	-0.9904	-1.4683	-1.2864	-1.2608	-1.4109	-0.9627	-1.6208	-1.7474	-1.5525	-1.4354	-1.3026	-1.4464	-1.5141	-1.4909	-1.6838	-1.0133	-1.2218	-1.5437	-1.6505	-1.4324	-1.108	-1.5232	-1.3865	-1.4398	-1.4534	-1.4642	-1.2541	-1.6438	-1.3557	-1.3803	-1.1156	-1.4515	-1.415	-1.5746	-1.8158	-1.487	-1.3747	-1.7181	-1.6128	-1.7243	-1.3993	-1.5181	-1.2227	-1.4189	-1.4787	-1.4088
TGFA	-1.1321	-1.0622	-1.2298	-1.7685	-1.1673	-1.3066	-0.6851	-1.0519	-1.159	-1.5538	-1.4744	-0.416	-0.8481	-1.1777	-1.2325	-0.9659	-1.0039	-0.9148	-0.6252	-0.886	-1.2204	-0.7852	-1.2811	-0.807	-0.9978	-0.9094	-0.9299	-1.4156	-1.5222	-1.2743	-1.5816	-1.7748	-1.395	-1.2804	-1.3218	-1.0048	-1.4363	-1.3982	-1.0099	-0.6757	-1.3328	-1.3234	-0.5939	-0.9733	-1.0062	-1.3275	-0.8929	-0.7744	-1.0286
TGFB1	0.1147	-0.4266	-0.1251	-0.061	-0.2971	0.0497	0.1552	-0.0857	-0.0799	0.016	-0.3042	-0.4962	-0.1301	0.002	-0.3325	-0.0588	-0.1659	-0.391	-0.0382	0.3032	-0.635	0.2265	-0.2062	0.3443	-0.3592	-0.0136	-0.1116	-0.1397	-0.1471	-0.2038	-0.3411	-0.0261	-0.0519	-0.3569	-0.2533	0.0464	-0.0363	-0.4342	0.3031	-0.0402	-0.3646	-0.4444	-0.4342	0.0836	-0.1367	0.1601	-0.1102	-0.0384	0.0193
TGFB1I1	-0.4256	-0.4214	-0.3681	-0.0783	-0.3772	0.0387	-0.2899	-0.178	-0.1468	-0.4496	-0.4658	-0.5111	-0.1706	-0.4041	-0.8157	-0.0711	-0.2114	0.0248	-0.3994	0.114	-0.936	-0.0137	-0.1914	-0.1872	-0.4034	0.0416	-0.1638	-0.0468	-0.1162	-0.0139	-0.3113	-0.0199	0.088	-0.0869	-0.2427	-0.301	-0.0981	-0.6374	-0.3621	-0.0693	-0.6602	-0.2663	-0.4854	-0.2174	-0.051	0.1267	-0.2932	-0.1314	-0.2157
TGFB2	-1.0788	-1.1059	-1.0951	-0.1351	-0.6667	-1.0847	-1.3451	-0.7419	-0.7031	-1.0187	-1.3495	-1.4112	-1.1202	-1.1514	-0.6683	-0.8269	-1.029	-0.9741	-0.6252	-0.6882	-1.3311	-0.8054	-1.1136	-0.7722	-1.0724	-1.0643	-1.2389	-0.8135	-1.0103	-1.1122	-1.1723	-1.2465	-0.3847	-1.2482	-1.0424	-1.3307	-0.8376	-1.5873	-0.8849	-0.4716	-1.2208	-0.7613	-1.3885	-1.3201	-1.4434	-0.9217	-1.4858	-0.7433	-0.8291
TGFB3	-0.2659	-0.6274	-0.3122	0.2227	-0.4076	0.1494	-0.4459	-0.151	0.0714	0.0093	-0.1255	-0.874	-0.1476	-0.3648	-0.9964	-0.5898	-0.1397	-0.071	-0.2774	0.1039	-0.9417	-0.3081	-0.0345	0.2537	-0.7494	0.1932	-0.0278	0.2237	-0.4277	0.2217	-0.479	-0.1222	0.2625	0.1148	-0.3818	-0.2246	-0.2874	-0.5283	-0.3675	-0.4205	-0.581	-0.0148	-0.1351	-0.1774	0.0029	0.2321	-0.4412	-0.2467	-0.194
TGFBR1	-0.3866	-0.4508	-0.4292	-0.3883	-0.1783	-0.2023	-0.4701	-0.3386	-0.3707	-0.0585	-0.4026	-0.265	-0.2461	-0.3818	-0.501	-0.2031	-0.0078	-0.229	-0.0755	-0.1771	-0.7052	-0.1982	-0.148	0.0223	-0.3489	-0.1906	-0.1325	-0.3693	-0.2991	-0.5013	-0.5919	-0.6445	-0.2742	-0.2482	-0.3723	-0.1281	-0.2727	-0.8883	-0.0638	0.0502	-0.5589	-0.4059	-0.2902	-0.2809	-0.4233	0.0239	-0.4931	-0.3326	-0.3225
TGFBR2	-0.1136	-0.4417	-0.1441	0.0948	-0.6444	-0.177	0.0851	-0.2517	-0.4727	-0.5794	-0.5013	-0.5203	-0.304	-0.4018	-0.7888	-0.3742	-0.1936	-0.2903	0.0658	-0.2365	-0.6407	-0.1106	-0.3384	0.2752	-0.4527	-0.2467	-0.2325	-0.2567	-0.3219	-0.1136	-0.4065	-0.2782	-0.0963	-0.3773	-0.6229	0.0754	-0.4311	-0.6649	0.0673	-0.4109	-0.5546	-0.4733	-0.5579	-0.292	-0.2266	-0.1986	-0.1534	-0.3928	-0.3225
TGFBR3	-0.4446	-0.6789	-0.6802	0.2401	-0.8315	-0.3759	-0.1147	-0.5717	-0.4131	-0.342	-1.1454	-1.033	-0.8634	-0.476	-1.0564	-0.7171	-0.9363	-0.8545	-0.5696	-0.0942	0.162	-0.8972	-0.8781	-0.1702	-0.4212	-0.2192	-0.3915	-0.0133	-0.8759	-0.3109	-1.095	-1.0444	-0.2425	-0.4499	-0.1973	-0.9929	-0.6648	-0.9852	-0.4943	-0.6265	-0.9198	-0.9725	0.3709	-0.8511	-1.0062	-0.8248	-0.9022	-0.4499	-0.1584
THY1	-0.0976	-0.0507	0.0632	0.0239	-0.2642	0.158	-0.3807	0.1511	-0.1529	-0.1975	-0.0753	-0.4334	0.0309	-0.0424	-0.384	-0.0477	0.1959	0.0916	-0.3548	0.3043	-0.4665	0.0898	-0.1136	-0.1538	-0.2035	0.3278	0.0581	-0.074	0.1399	0.0509	-0.0506	0.1721	0.18	-0.0345	-0.1648	-0.2267	0.0201	-0.492	-0.2277	0.0232	-0.2891	0.1418	-0.2376	-0.162	0.2108	0.3005	0.1969	0.2159	-0.004
TIE1	-0.7778	-0.8219	-0.7398	-0.4463	-0.8485	-0.5954	-0.8578	-0.7646	-0.9249	-0.7268	-0.8652	-1.4623	-0.7542	-0.8195	-0.908	-1.0274	-0.9321	-1.0306	-0.5362	-0.7212	-1.1323	-0.6505	-0.9553	-0.74	-1.0213	-0.8551	-0.8994	-0.9207	-0.7092	-0.9481	-1.2594	-0.7721	-0.6901	-0.8262	-0.7838	-0.8983	-0.9462	-1.1663	-0.818	-0.5823	-0.9198	-0.7947	-0.7864	-0.7241	-0.8709	-0.7668	-0.565	-0.5097	-0.7099
TIM3	-0.4074	-0.8581	-0.7593	-0.5644	-0.9242	-0.8964	-0.5774	-0.6293	-0.527	-1.0187	-0.7529	-0.8883	-0.8122	-0.5525	-0.7474	-0.6333	-0.6416	-0.9849	-0.4235	-0.6197	-0.7891	-0.4942	-0.6791	-0.3948	-0.6745	-0.6383	-0.7065	-0.7059	-0.5731	-0.8975	-0.6608	-0.7588	-0.6615	-0.6868	-1.0208	-0.3938	-0.6104	-1.0846	-0.3959	-0.7119	-0.9722	-0.8424	-1.0111	-0.6358	-0.5983	-0.598	-0.5827	-0.8905	-0.5763
TJP3	-1.2634	-0.9556	-0.4261	-0.3061	-0.0423	0.1279	0.0478	-0.13	0.5424	0.1657	0.0206	-0.2599	-0.1202	-0.1832	-0.7025	-0.5796	-0.3118	-0.3489	-0.0925	0.2175	-0.185	-0.0449	0.0212	0.0681	-0.8672	0.1307	-0.4273	-0.0531	-0.5527	-0.2329	-0.5949	-0.0354	0.0363	-0.2012	-0.4649	0.0399	0.1074	-0.2952	-0.7466	-0.6587	-0.6287	-0.2158	0.4366	0.4524	-0.2211	0.2244	0.1322	0.0653	0.2082
TM7SF3	-0.0196	-0.308	-0.1282	0.0703	-0.1601	-0.1156	0.0153	-0.2574	0.0045	-0.1559	-0.3022	-0.0279	-0.0737	-0.1617	0.0372	-0.1549	-0.1338	-0.2031	0.153	0.097	-0.0917	-0.017	-0.1368	0.2002	0.0801	-0.0344	0.0756	-0.1684	-0.2765	-0.2826	-0.2288	-0.2756	-0.0399	-0.2672	0.4535	-0.0768	-0.134	-0.4034	0.0271	-0.176	-0.271	-0.2131	0.129	-0.1456	-0.3797	0.2418	-0.2817	-0.3444	-0.0586
TMEFF2	-1.8917	-2.424	-1.4931	-1.7685	-1.6444	-1.5496	-1.6462	-2.0341	-1.226	-1.5538	-1.6505	-1.625	-2.0095	-1.9839	-1.5336	-1.9912	-1.8741	-1.6327	-1.4905	-1.6989	-2.1235	-1.5256	-1.5573	-0.9319	-1.7537	-1.6876	-1.8921	-1.9507	-2.1912	-1.6422	-2.1557	-1.8998	-1.627	-1.4401	-2.0351	-2.2601	-2.1097	-1.9755	-1.5662	-1.0737	-1.4841	-2.0465	-1.5482	-2.0982	-1.7679	-1.3688	-1.6108	-1.9839	-1.4088
TMEM158	0.0791	-0.4716	-0.6914	-0.7271	-0.4335	-0.156	-1.1488	-0.2081	-0.0451	-0.2058	-1.1592	-0.3589	-0.2652	0.2219	0.7928	0.3032	-0.3886	-0.0942	-1.0645	0.1493	0.4173	0.4679	-0.4182	-0.682	-0.0995	0.1293	-0.0318	-0.531	-0.2872	-0.7214	-0.0711	-0.2185	-0.1655	-0.5193	-0.0505	0.6077	-0.5332	-0.9003	0.3054	0.7837	-0.4594	-0.3401	-0.739	-0.1115	0.1084	-0.0109	-0.7389	0.3786	-0.4846
TMEM191A	-1.5907	-1.8925	-1.7272	-1.7685	-1.5475	-2.1517	-1.537	-1.9549	-0.8902	-1.6208	-1.7474	-1.7633	-1.5701	-1.5689	-1.5336	-1.7871	-2.4762	-1.473	-1.0133	-1.4559	-1.7811	-1.6505	-1.5573	-1.0411	-1.7994	-1.5414	-2.0682	-1.8416	-2.1242	-1.8183	-2.0174	-2.9789	-1.8574	-1.6162	-1.859	-1.8621	-1.9134	-2.0846	-1.4201	-1.0323	-1.4493	-2.1926	-1.3885	-1.534	-1.3604	-1.5237	-1.6619	-1.7798	-1.2627
TMEM45A	-0.613	-0.268	-0.7661	-0.7271	-0.5652	-0.5532	-1.2871	-0.7646	-0.6062	0.1414	-0.6683	-0.7026	-0.6821	-0.5068	-1.0254	-0.1003	0.2766	-0.6184	-0.7915	-0.2924	-1.2784	-0.2138	-0.8488	-0.5244	-0.6431	-0.3612	-0.4102	-0.6285	-0.5396	-0.4048	0.0742	-0.5428	-0.517	-0.7042	-0.6959	0.279	-0.9864	-0.9902	-0.6741	-0.2541	-0.1483	-0.6848	-1.1802	-1.0702	-0.4168	-0.488	-1.0599	-0.6961	-0.6607
TMEM45B	-1.3477	-1.7427	-1.8733	-1.7685	-0.9677	-1.1974	-0.7204	-1.587	-0.6424	-0.9518	-1.6963	-1.6664	-0.9681	-1.7798	-1.2837	-1.611	-1.229	-0.6893	-0.7123	-0.886	-1.592	-1.0485	-1.4324	-0.7101	-1.6397	-1.3865	-1.3279	-0.9633	-1.5714	-1.2254	-0.8035	-1.865	-0.928	-0.6954	-1.4515	-1.6069	-1.3638	-1.8883	-1.2652	-0.8976	-1.2845	-1.2288	-0.6962	-1.0313	-1.4	-0.7891	-1.0599	-1.5367	-0.9939
TNF	-0.4039	-1.1452	-0.891	-1.0696	-1.016	-0.7097	-0.6339	-1.1649	-0.828	-1.0187	-1.1065	-1.1751	-0.9126	-0.6073	-0.6954	-0.8707	-1.397	-1.2067	-0.6888	-1.2218	-1.1149	-0.3081	-1.1136	-0.318	-1.2352	-0.9552	-1.0171	-1.3487	-1.112	-1.2348	-1.0417	-1.865	-0.9229	-1.2482	-1.0424	-0.8709	-0.6244	-1.2863	-0.2358	-0.2476	-1.5219	-1.7155	-1.1802	-1.019	-1.5461	-0.7156	-1.15	-0.844	-1.0286
TNFRSF10A	-0.9623	-1.3986	-1.317	-0.9904	-1.0423	-1.0267	-0.7589	-1.2417	-1.0041	-1.3989	-1.0071	-1.2351	-1.3563	-0.9926	-0.908	-1.1717	-1.1825	-1.0818	-1.0133	-1.0457	-1.1693	-0.7659	-1.1499	-0.5639	-1.3065	-1.2726	-0.9891	-1.1726	-1.1912	-1.3065	-1.3866	-1.4475	-1.1171	-0.963	-1.1411	-0.9483	-1.1625	-1.3734	-0.7337	-0.7514	-1.0861	-1.0165	-0.9709	-1.0071	-1.3604	-1.0678	-1.0465	-1.4276	-1.0286
TNFRSF10B	-0.7948	-1.1101	-0.9812	-0.5644	-1.0704	-0.7595	-0.6462	-0.9136	-0.5417	-0.9676	-1.2356	-1.0536	-1.0675	-0.6961	-0.7319	-1.0881	-0.8634	-0.359	-0.8536	-0.6289	-0.7256	-0.4464	-0.9318	-0.5437	-1.0461	-0.7738	-0.8779	-0.9325	-0.924	-1.011	-1.2014	-0.9833	-0.7502	-0.9794	-0.8046	-0.7223	-0.9548	-1.1168	-0.9034	-0.6935	-0.9298	-0.6268	-0.71	-0.6408	-1.1311	-0.6207	-0.8091	-0.9927	-0.5893
TNFRSF21	-0.4768	-0.424	-0.6327	-0.3061	-0.1259	-0.4087	-0.537	-0.4342	-0.4359	-0.2784	-0.8054	-0.6933	-0.371	0.1393	-0.4386	0.0965	-0.4428	-0.8235	-0.5696	-0.3565	-0.5415	-0.1454	-0.5293	-0.4712	-0.4527	-0.4181	-0.3671	-0.614	-0.4966	-0.6471	-0.6242	-0.7048	-0.4458	-0.7509	-0.1195	0.5192	-0.8793	-0.9127	-0.3158	0.695	0.0442	-0.7126	-0.5629	-0.53	-0.7928	-0.3645	-0.7455	-0.5275	-0.3918
TNFSF10	0.0141	-0.4336	-0.1957	0.2271	-0.0561	0.4059	0.4053	0.3351	0.3557	0.2201	-0.3718	0.4319	0.4705	-0.2028	-0.3031	-0.2045	0.1563	-0.2367	0.2255	0.8392	-0.245	0.2028	0.1874	0.0483	-0.2708	0.8931	0.0036	-0.2934	-0.2418	-0.0248	-0.1227	-0.6248	0.0165	-0.3569	0.1988	0.3989	-0.0695	-0.2892	0.2701	-0.1243	0.1683	-0.6985	-0.8303	0.1721	-0.1623	-0.0384	0.2146	-0.0192	-0.0471
TNFSF13B	-0.507	-1.026	-0.5552	-0.7685	-0.7841	-0.9475	-0.8285	-0.7741	-0.6062	-0.9076	-0.8443	-0.9675	-0.5822	-0.6375	-0.8157	-0.4999	-0.7919	-1.189	-0.8214	-0.585	-0.8731	-0.4287	-0.9318	-0.3421	-1.0635	-0.9394	-0.9891	-0.7276	-0.9086	-0.8368	-0.8712	-0.9259	-0.816	-0.932	-0.8994	-0.6919	-0.5801	-1.3169	-0.4139	-0.5174	-0.94	-1.2014	-1.3263	-0.6669	-0.8191	-0.7354	-0.7262	-0.8975	-0.8068
TNIK	-0.1675	-0.9028	-0.5078	-0.5381	-0.3069	-0.2577	0.1799	-0.0656	0.0528	0.0467	-0.831	-0.6664	-0.3397	-0.5929	-0.7474	-0.6816	-0.156	-0.3539	-0.2194	0.0719	-0.9304	-0.2034	-0.5293	0.1707	-0.4614	-0.3909	-0.2357	-0.4554	-0.3586	-0.2837	-0.5285	-0.9495	-0.3171	-0.7509	-0.7026	-0.434	-0.5382	-0.9085	0.1414	-0.8432	-0.8309	-0.3666	-1.2014	0.3996	-0.4277	-0.1593	-0.6842	-0.6454	-0.3519
TNKS	-0.3294	-0.6561	-0.4419	0.0096	-0.7841	0.153	-0.2102	-0.3082	-0.2048	-0.3198	-0.0966	-0.5172	-0.5822	-0.2884	-0.6013	-0.34	-0.4401	-0.2947	-0.4113	-0.2636	-0.5044	-0.1832	-0.4182	-0.108	-0.6745	-0.1055	-0.4323	-0.4084	-0.5039	-0.3622	-0.5522	-0.363	-0.1863	-0.308	-0.1658	-0.3083	-0.3124	-0.5283	-0.3158	-0.4939	-0.6548	-0.2307	-0.0808	-0.0968	-0.4969	-0.2227	-0.1385	-0.4953	-0.3154
TOP1	0.0086	-0.0911	0.0632	0.2092	0.0567	0.083	0.0663	0.0422	0.2186	0.2181	0.0388	-0.1479	0.2145	0.1763	0.0333	-0.019	-0.0148	0.0435	0.1595	0.2202	-0.0156	0.284	0.0337	0.3594	-0.2708	0.1159	-0.0998	0.1094	0.1188	0.0615	-0.1128	-0.03	0.1171	-0.0519	-0.2155	0.1499	0.0717	-0.244	0.0337	-0.0608	0.0651	0.028	0.0291	0.0884	0.0854	0.0799	0.0499	0.2521	0.1327
TOP2	-1.1514	-1.4154	-1.0671	-1.4675	-1.1325	-0.8884	-1.2871	-1.529	-0.7031	-0.7457	-0.5467	-0.6842	-1.3811	-0.7744	-0.6186	-1.0991	-1.4218	-1.3828	-1.1225	-0.8096	-0.8055	-0.6363	-1.0966	-0.74	-1.0377	-1.3074	-1.114	-1.3187	-0.5428	-1.4996	-0.8108	-1.0651	-1.4957	-1.1391	-0.6173	-0.716	-0.6124	-1.3856	-1.0347	-0.5685	-0.9612	-1.2481	-1.0553	-0.843	-1.1907	-0.6967	-1.1026	-0.2531	-0.9617
TOP2B	-0.0545	-0.4036	0.021	-0.0127	0.061	0.2363	0.3115	0.1489	0.3139	0.1774	0.2062	0.3007	0.0455	0.1573	0.2129	-0.1424	0.0004	0.0961	0.3399	0.1157	-0.1288	0.1465	0.0122	0.3042	-0.2084	0.2346	-0.0142	0.0699	0.0024	-0.0139	-0.1628	0.0189	0.1804	0.0784	-0.1006	0.194	0.0364	-0.0489	0.1742	-0.0443	-0.001	-0.0834	0.1965	0.2342	0.2574	0.2375	0.1493	0.2842	0.1377
TP53	-0.1634	-0.4019	-0.5348	-0.0443	0.0524	0.0711	-0.1333	-0.0956	-0.3707	-0.3576	0.0786	-0.6752	-0.0272	-0.1656	0.4512	-0.4572	-0.5502	-0.1492	-0.3548	-0.0362	-0.0516	0.2207	-0.6085	0.1894	-0.1398	-0.0521	-0.1748	-0.134	-0.1912	-0.1122	-0.165	-0.2433	0.1157	-0.3732	0.1011	-0.0683	-0.1079	-0.4192	0.2676	0.2028	-0.5855	-0.1616	-0.1949	0.0056	-0.1894	0.0905	-0.4716	0.2856	-0.5168
TP53INP1	-0.1906	-0.5876	-0.0421	0.0376	-0.1129	0.2945	-0.041	0.2442	-0.0696	0.0308	0.2074	-0.6578	0.3007	-0.0679	-0.524	-0.0892	-0.257	-0.3292	0.0777	0.0645	-0.7733	0.0738	0.1416	0.4756	-0.7006	0.171	-0.2992	0.1196	-0.1919	0.1119	-0.1578	-0.0885	0.2033	0.3003	-0.3463	0.0036	0.0994	-0.6993	-0.0638	0.1222	-0.3786	-0.1497	-0.1823	0.5465	-0.1599	0.101	-0.0039	-0.323	0.0225
TP63	-1.1716	-1.0698	-1.2105	-0.4463	-1.6444	-0.8434	-0.7509	-1.2707	-1.226	-1.0187	-1.7474	-1.4903	-1.3811	-1.5367	-1.4086	-1.5141	-1.3735	-1.189	-1.1894	-0.6478	-1.8683	-1.1734	-1.3075	-1.5851	-1.7123	-1.3451	-1.2389	-1.1524	-0.8263	-0.4759	-1.6274	-1.4107	-0.8082	-1.2183	-1.4515	-0.9379	-1.8087	-1.3615	-0.9864	-1.1706	-1.0861	-1.2683	-1.6573	-1.4962	-1.6808	-0.8374	-1.4189	-2.2057	-0.8291
TRAF5	-0.5207	-0.8488	-0.4292	-0.1153	-0.8151	0.0302	-0.1391	-0.1214	-0.0174	-0.309	-0.2112	-0.7633	-0.5252	-0.67	-0.6305	-0.7817	-0.7254	-0.3389	-0.1614	-0.1549	-0.6858	-0.3283	-0.5573	-0.0601	-0.6638	-0.2222	-0.4772	-0.6655	-0.5206	-0.3352	-0.3247	-0.3609	-0.2642	-0.1716	-0.8089	-0.6117	-0.1204	-0.5513	-0.2481	-0.6935	-0.8911	-0.8271	-0.859	0.2288	-0.5668	0.0185	-0.0335	-0.7744	-0.3444
TRIP13	-0.8126	-0.765	-0.6692	-0.8143	-0.5744	-0.7423	-0.9598	-1.131	-0.4021	-0.7087	-0.5333	-0.7633	-0.8481	-0.4398	-0.0916	-0.4522	-0.8198	-1.1098	-0.6454	-0.6575	-0.553	-0.7127	-0.9553	-0.5437	-0.3958	-0.7531	-0.5119	-0.5783	-0.6309	-1.0846	-0.7777	-0.8961	-1.1499	-1.0141	-0.8309	-0.3516	-0.439	-0.8963	-0.6419	-0.1052	-0.3701	-0.6902	-0.7031	-0.6069	-0.6184	-0.4098	-1.264	-0.3606	-0.7461
TSC1	-0.5207	-0.7445	-0.5269	-0.0873	-0.6232	-0.2633	-0.1021	-0.3232	-0.2333	-0.2346	-0.3283	-0.3123	-0.3837	-0.4041	-0.3479	-0.5288	-0.482	-0.359	-0.2955	-0.2218	-0.6672	-0.2086	-0.3717	-0.0601	-0.7537	-0.0855	-0.6211	-0.3927	-0.5145	-0.2933	-0.5577	-0.3901	-0.2999	-0.308	-0.5853	-0.4783	-0.4607	-0.8578	-0.3901	-0.4205	-0.7571	-0.5042	-0.1115	-0.084	-0.5263	-0.2227	-0.3002	-0.4041	-0.3835
TSC2	-0.3035	-0.5187	-0.3122	-0.0696	-0.1325	0.1835	-0.0631	-0.0808	0.5711	-0.0353	-0.0485	-0.4463	-0.1146	-0.1929	-0.4708	-0.416	-0.2953	-0.0404	0.1691	0.1206	-0.5696	-0.0983	-0.2761	0.2569	-0.4419	0.3311	-0.3181	-0.0515	-0.4328	-0.0982	-0.3021	-0.1694	-0.0657	0.0998	-0.2843	-0.1002	-0.0567	-0.3881	-0.2238	-0.2103	-0.3959	-0.226	0.1556	0.2552	-0.0223	0.1457	0.1062	-0.2531	0.0061
TTF1	-1.2634	-1.4997	-1.0809	-1.1665	-0.904	-0.8806	-0.8578	-0.8942	-0.527	-0.984	-0.8871	-0.8403	-0.9883	-1.0494	-0.908	-1.1851	-1.1899	-1.0956	-0.9676	-0.7825	-1.2662	-0.8972	-0.8488	-0.6557	-1.2913	-0.7431	-1.2901	-0.9385	-1.2617	-1.065	-1.3264	-1.1796	-1.0445	-1.2804	-0.9559	-0.7977	-0.9817	-1.5495	-0.6119	-0.7312	-1.1653	-1.3005	-0.869	-0.9956	-1.1781	-0.8125	-1.0209	-0.8255	-0.8774
TTK	-0.8603	-0.8824	-0.5945	-0.8143	-0.7993	-0.8434	-1.236	-1.2146	-0.4243	-0.8307	-0.9262	-0.3066	-0.9126	-0.579	-0.2448	-0.7871	-1.0138	-1.0554	-0.8536	-0.602	-0.6294	-0.5366	-0.9553	-0.5437	-0.4749	-1.0063	-0.666	-0.7389	-1.0399	-0.9999	-0.6454	-1.0394	-1.224	-0.7816	-0.3867	-0.2515	-0.7321	-1.0724	-0.517	-0.2743	-0.5025	-1.0343	-0.9839	-0.6615	-0.8191	-0.6967	-1.0599	-0.2483	-0.6928
TTL	-0.1757	-0.4925	-0.2542	-0.2772	-0.3891	-0.0571	-0.2926	-0.2633	-0.1468	-0.0893	-0.1957	-0.204	-0.1706	-0.0808	0.0931	-0.2736	-0.2849	-0.1351	0.0056	-0.053	-0.4042	0.0738	-0.2238	0.0776	-0.3421	-0.1485	-0.0837	-0.2961	-0.4166	-0.3424	-0.5037	-0.2688	-0.1872	-0.3009	-0.049	-0.0296	-0.2865	-0.4841	0.0466	-0.1392	-0.4769	-0.2983	0.0134	-0.0661	-0.1179	-0.1064	-0.1741	0.1393	-0.0825
TUBA3C	-1.3799	-2.1229	-1.5723	-1.4675	-1.5475	-2.1517	-1.3451	-1.7331	-1.101	-1.4447	-2.0485	-2.0644	-1.8334	-1.6037	-1.4878	-2.0881	-2.0502	-1.6838	-1.2686	-1.2218	-1.7811	-1.4287	-1.5116	-1.409	-1.9086	-1.7845	-2.0682	-1.6497	-1.9693	-1.7836	-1.9448	-2.0758	-1.7783	-1.7923	-2.5122	-1.716	-1.8409	-2.0846	-1.3621	-1.4716	-1.308	-1.9885	-1.6573	-1.534	-1.5461	-1.7668	-1.565	-1.9047	-1.0664
TUBA4A	-0.3063	-0.381	-0.7272	-0.7271	-0.209	-0.7257	-0.4538	-0.9478	-0.3607	-0.4747	-0.9102	-0.1586	-0.4976	0.0638	-0.908	-0.0163	-0.3545	-0.4226	-0.0755	-0.4377	-1.0163	-0.0823	-0.6031	-0.0537	-0.1505	-0.5232	-0.1832	-0.5013	-0.2773	-0.7332	-0.8439	-1.2977	-0.6813	-1.0721	-0.1639	-0.0883	-1.116	-0.6116	-0.0503	-0.5055	-0.514	-0.5337	-0.7542	-0.534	-0.119	-0.9064	-0.6356	-0.3973	-0.3154
TUBB2A	-0.9497	-0.2292	-0.8319	-0.6224	-0.8315	-0.6943	-0.7204	-1.0703	-0.3229	-0.9076	-0.5642	-0.6536	-0.7664	-0.7097	-0.908	-0.4254	-0.469	-0.3616	-0.5052	-0.5228	-0.9774	-0.8972	-1.0064	-0.4238	-0.5984	-0.311	-0.5336	-1.2047	-0.5175	-0.7273	-0.4223	-0.3394	-0.595	-0.6783	-1.0972	-0.783	-0.8245	-1.1373	-0.9034	-0.6423	-1.0447	-0.5673	-0.7243	-0.9319	-0.8529	-0.488	-0.8016	-1.0494	-0.6765
TWIST1	-1.0024	-1.3376	-1.25	-0.5924	-1.1003	-0.9475	-1.0289	-1.2417	-0.6424	-0.984	-1.2703	-1.1893	-1.1344	-1.3606	-1.3417	-1.1717	-1.4218	-0.9741	-0.8884	-0.7447	-0.878	-0.6225	-0.8883	-0.682	-1.1409	-0.7955	-0.5839	-1.0554	-1.2617	-1.3412	-1.3775	-1.3769	-1.1672	-0.7711	-1.132	-1.3307	-1.5235	-1.4246	-0.9864	-0.5965	-1.1653	-1.3234	-1.3563	-1.1604	-0.9818	-0.8637	-1.0335	-0.9753	-0.6765
TWIST2	-1.0466	-1.3671	-1.2105	-1.0696	-1.1325	-0.9853	-1.2871	-1.3352	-0.8902	-1.0372	-1.5713	-1.3877	-1.4074	-1.3026	-1.2091	-1.611	-1.3622	-1.2252	-0.9262	-0.7695	-1.5672	-1.0862	-1.2106	-0.8448	-1.3223	-0.8814	-1.0682	-1.3187	-1.3358	-0.9337	-1.1779	-1.6779	-0.9598	-1.1902	-1.245	-1.2824	-1.6761	-1.6287	-1.0347	-0.7514	-1.0861	-1.2581	-1.461	-1.2531	-1.0594	-1.1647	-1.4511	-1.2205	-0.8774
TYMS	-0.2038	-0.4785	-0.1114	-0.4898	-0.4269	-0.5319	-0.1881	-0.858	-0.0696	-0.2917	-0.042	0.0644	-0.4654	-0.0464	0.1218	-0.2637	-0.5677	-0.5416	-0.5526	-0.2757	-0.0023	-0.2086	-0.3021	0.0381	-0.2312	-0.5414	-0.3279	-0.2669	-0.5645	-0.4961	0.1505	-0.489	-0.4245	-0.349	0.1709	-0.133	0.1483	-0.5388	-0.0347	0.2804	-0.1084	-0.3824	0.2085	-0.0826	-0.4125	-0.0571	-0.4477	0.6089	-0.4088
TYRO3	-1.0167	-1.1986	-0.9388	-0.7271	-0.5141	-0.8884	-0.8011	-1.0088	-0.6239	-1.001	-1.0707	-0.8152	-0.9681	-0.769	-0.908	-0.9268	-1.1208	-0.3883	-0.4491	-0.6382	-0.747	-0.7852	-1.0802	-0.3948	-0.8904	-0.7633	-0.8508	-0.9037	-1.2972	-1.0463	-1.1667	-1.2231	-1.065	-0.9472	-0.822	-1.1139	-0.7788	-1.2395	-0.9864	-0.5055	-0.9198	-0.9778	-0.9342	-0.9626	-0.9587	-0.8125	-1.0335	-0.6576	-1.0286
Tbet	-0.7379	-1.5666	-1.1251	-1.7685	-1.1325	-1.3735	-1.2125	-1.3529	-1.0499	-1.3989	-1.3718	-1.1613	-1.1064	-1.0808	-1.0406	-1.2278	-1.3513	-1.4408	-1.1894	-0.9788	-1.4608	-0.6363	-1.3075	-0.6309	-1.4527	-1.4834	-1.2389	-1.2517	-1.4011	-1.3293	-1.5147	-1.7748	-1.3134	-1.4401	-1.3818	-0.8709	-1.3751	-1.8505	-0.4391	-1.2286	-1.1653	-1.8124	-1.5993	-1.0982	-1.3242	-1.4658	-1.0087	-1.3027	-1.2047
Tiam1	-0.4938	-1.0437	-0.5309	-0.6224	-0.1858	-0.6893	0.2222	-0.858	-0.7254	-0.5928	-0.7262	-0.5141	-0.779	-0.4575	-0.875	-0.6608	-0.4428	-0.7608	-0.5526	-0.5767	-0.7433	-0.5149	-0.5073	-0.1872	-0.6781	-0.7845	-0.7409	-0.508	-0.7598	-0.3547	-0.9382	-0.4202	-0.2916	-0.7711	-0.9101	-0.5237	-0.8245	-1.1589	-0.3357	-0.6265	-0.6548	-0.9571	-0.1133	-0.2511	-0.7584	-0.1647	-0.8838	-0.5399	-0.7276
UBE2C	-0.0284	-0.3034	0.1081	-0.0696	0.2336	0.0922	-0.073	-0.1953	0.399	0.0839	0.1952	0.3564	0.0249	0.1787	0.6129	-0.0331	-0.2991	-0.2103	0.1043	0.0935	0.1548	0.5038	-0.1894	0.2002	-0.182	-0.2192	-0.1044	-0.3693	-0.0155	-0.3412	-0.3247	0.2018	-0.3703	-0.1588	-0.0265	0.5119	0.3396	-0.2187	0.0909	0.2186	0.1834	-0.4188	0.2144	0.4354	0.1626	0.5137	-0.0531	0.5004	0.0095
UBE2L6	0.4242	-0.2421	0.3148	-0.0127	-0.1565	0.4882	-0.1021	0.3421	0.5436	0.2694	0.552	0.1861	0.3854	0.3097	0.3591	0.194	-0.1357	-0.5495	0.0236	0.5416	0.2049	0.5757	0.304	0.4381	0.2506	0.5847	0.2596	0.3736	-0.1531	-0.0599	0.0738	0.0141	0.3431	-0.2576	0.3458	0.71	0.1999	-0.0075	0.5437	0.2402	0.2743	-0.0943	0.0354	0.3556	0.3184	0.0721	0.5419	0.5359	0.3347
UBE2T	-0.9623	-0.9497	-0.7941	-1.7685	-0.5304	-0.8364	-1.0763	-1.1203	-0.3809	-0.8804	-0.53	-0.4234	-0.7542	-0.3586	-0.1825	-0.9578	-1.1404	-0.9959	-0.8214	-0.8096	-0.4298	-0.6225	-0.7873	-0.9831	-0.8399	-1.1824	-0.8252	-0.9896	-0.9011	-1.2955	-0.6539	-1.2008	-1.094	-0.9472	-0.7758	-0.6978	-0.5569	-0.9902	-0.6969	-0.6757	-0.6712	-1.0923	-0.6636	-0.7692	-0.8833	-0.613	-0.9315	-0.2057	-0.5396
UNC5B	-0.831	-0.7669	-0.7272	-0.5133	-0.7993	-0.2883	-0.7059	-0.5901	-0.2333	-0.7969	-0.6091	-1.1349	-0.501	-0.6742	-1.3739	-0.3913	-0.4495	-0.4439	-0.6454	-0.2365	-0.4761	-0.3642	-0.8395	-0.6309	-0.6709	-0.2282	-0.6289	-0.4229	-0.3738	-0.4504	-0.5744	-0.2782	-0.0386	-0.3609	-0.461	-0.7618	-0.4579	-1.1738	-0.487	-0.3255	-1.0069	-0.5673	-0.7864	-0.4355	-0.3022	-0.0613	-0.7077	-0.4524	-0.6454
USP7	-0.4524	-0.4555	-0.3681	-0.1453	-0.5389	-0.2396	-0.2125	-0.3493	-0.3809	-0.5013	-0.3627	-0.6536	-0.4976	-0.3906	-0.4159	-0.5288	-0.3922	-0.3747	-0.1547	-0.2924	-0.6077	-0.4464	-0.4434	0.0223	-0.3438	-0.2076	-0.4199	-0.3628	-0.4655	-0.3076	-0.4075	-0.2959	-0.2004	-0.239	-0.5414	-0.4712	-0.2594	-0.6555	-0.6024	-0.3255	-0.6442	-0.2939	-0.3885	-0.2679	-0.333	-0.3044	-0.4007	-0.2295	-0.1633
VAV3	-0.7695	-0.927	-0.1939	-0.1665	-0.2922	0.093	0.0364	-0.0064	0.1389	0.0467	-0.0894	-0.7269	-0.3587	-0.3174	-0.7888	-0.8094	-0.2332	-0.8088	-0.1822	-0.0109	-0.6464	-1.0137	0.1407	0.4039	-0.5953	0.2034	-0.4348	0.1722	-0.516	-0.0122	-0.3444	-0.5091	0.1226	-0.0178	-0.1619	-0.6473	-0.1243	-0.1552	-0.8028	-0.6935	-0.6338	0.0815	0.0213	-0.4418	-0.245	0.2343	-0.6899	-1.0808	-0.0179
VEGFA	0.3277	0.0546	-0.1674	0.2959	0.5389	0.2249	0.2338	0.037	0.5399	0.5196	0.4068	-0.1018	0.107	0.515	-0.2947	0.3897	0.0419	0.2722	0.3335	0.383	0.0055	0.2508	0.0817	0.087	0.1601	0.1424	0.1057	0.1699	0.4525	-0.0469	0.2866	0.2698	0.2051	0.0942	0.5749	0.5288	0.0486	-0.6034	0.0271	0.6262	0.4337	0.224	0.5138	0.0949	0.1346	0.1777	0.3978	0.5242	-0.0286
VEGFB	-0.0856	-0.3319	-0.2398	-0.061	-0.1097	0.145	-0.0425	0.126	0.1389	-0.008	-0.2176	-0.1211	0.1094	0.0715	0.1566	0.0664	-0.1623	0.1487	0.396	0.3561	-0.4533	0.1646	0.0199	0.1707	-0.3523	0.0528	-0.0815	0.0204	-0.0914	-0.2282	-0.4428	-0.1401	0.0217	-0.3374	0.075	0.1902	0.0952	-0.5016	0.124	0.0847	-0.2515	-0.2841	-0.0647	0.266	-0.0613	0.2585	-0.0039	-0.0701	0.0225
VEGFC	-0.9753	-1.0191	-0.8563	-0.4261	-0.7279	-0.7311	-0.5045	-0.8639	-0.8902	-0.7362	-1.2526	-1.1893	-0.7727	-0.8835	-1.1076	-0.5864	-0.6523	-0.6678	-0.7915	-0.6197	-1.1065	-0.9235	-0.8488	-0.4712	-0.9684	-0.7531	-0.6835	-0.6785	-0.664	-0.688	-0.7066	-0.8	-0.6615	-0.662	-1.0498	-1.084	-0.6495	-1.3065	-0.9864	-1.0737	-1.241	-0.7098	-1.0253	-0.9221	-0.7777	-0.8006	-0.7389	-0.9586	-1.0664
VEGFD	-1.5907	-1.6758	-1.618	-0.7271	-1.6444	-1.6745	-1.537	-1.7331	-1.101	-1.4447	-1.8054	-1.5872	-1.6115	-1.4041	-1.7888	-1.9121	-1.9119	-1.6838	-1.1894	-1.3979	-1.9194	-1.6505	-2.0345	-0.9319	-1.7994	-1.6876	-1.8252	-1.6497	-1.9279	-1.3535	-1.8035	-2.0247	-1.5787	-1.2804	-2.1142	-1.716	-1.7244	-1.8505	-1.487	-1.2286	-1.7181	-1.8124	-1.2983	-1.9733	-1.7222	-1.4658	-1.6619	-1.6037	-1.3297
VEGFR1	-0.9256	-1.009	-1.1743	-0.2122	-1.2465	-0.8294	-0.8892	-0.841	-0.7031	-0.8675	-0.9693	-1.436	-1.0675	-0.8503	-1.4464	-1.0991	-1.0502	-1.3082	-0.8884	-0.7212	-1.0301	-1.0862	-1.2328	-0.8448	-0.9903	-0.9394	-1.2231	-0.9037	-0.5175	-0.9019	-0.9515	-0.581	-0.9543	-0.8892	-1.3361	-0.9813	-1.0358	-1.6744	-1.3621	-0.9275	-1.1319	-0.8873	-0.7864	-1.0313	-1.0887	-1.0071	-0.7017	-1.0701	-0.8525
VEGFR2	-0.9623	-0.8581	-0.8733	-0.4261	-1.1673	-0.7775	-0.6162	-0.7789	-0.8	-0.9518	-0.9516	-1.0754	-0.7986	-0.6336	-1.1076	-1.0467	-0.7686	-0.8626	-0.7635	-0.8096	-1.0743	-0.8724	-0.9801	-0.9319	-1.0377	-0.9094	-0.9713	-1.0476	-0.5801	-0.6907	-0.9095	-0.7434	-0.7021	-0.7042	-0.9499	-0.5926	-0.883	-1.3065	-1.0099	-1.0323	-1.1319	-0.7098	-0.6391	-0.8045	-0.9587	-0.7156	-0.606	-0.7744	-0.9317
VEGFR3	-1.1136	-1.2364	-1.25	-0.8654	-1.2051	-0.9298	-0.8192	-1.131	-0.7031	-0.8549	-1.0595	-1.3047	-1.0433	-1.1031	-1.0254	-1.0181	-1.2373	-1.1719	-0.4905	-0.9788	-1.3911	-0.9515	-1.1894	-0.74	-1.4113	-1.0441	-1.2079	-1.2047	-0.987	-1.2073	-1.2953	-1.1728	-1.094	-0.9794	-1.2221	-1.1809	-1.2473	-1.5873	-1.0099	-0.8976	-1.2845	-1.3234	-0.9461	-0.9126	-1.154	-0.9539	-0.7797	-0.927	-0.9617
VIM	1.0969	0.9624	1.0725	1.3164	0.6315	1.0253	0.9269	0.9999	0.7682	1.0424	0.725	0.6581	0.8558	0.9345	0.6214	0.9666	0.9903	0.8771	0.9317	1.142	0.6206	1.0663	0.7853	1.2076	0.9458	1.1257	1.0694	0.9535	1.1422	1.0075	0.9485	1.1356	1.1603	1.1782	0.8046	1.3553	0.8893	0.506	1.0335	1.2772	0.8981	0.9988	0.4785	0.9476	1.1008	1.0362	0.9268	1.4037	0.9803
WBP4	-0.9753	-1.2198	-0.9925	-0.7685	-1.2922	-0.8364	-0.7278	-0.8818	-1.101	-1.2229	-0.7262	-0.9261	-0.9394	-0.9586	-0.825	-0.9049	-1.0039	-0.9741	-1.0645	-0.8096	-1.0232	-0.8054	-1.3075	-0.682	-0.8786	-0.9552	-0.9801	-0.6255	-0.8294	-0.7836	-0.8944	-0.7459	-0.8121	-0.7509	-0.9324	-0.7758	-0.748	-1.3982	-0.8502	-0.8976	-1.1161	-0.994	-0.9226	-0.843	-0.5792	-0.9886	-1.0879	-0.7691	-0.8068
WHSC1	-0.2508	-0.6997	-0.1409	-0.2772	-0.4139	-0.2188	-0.0156	-0.2798	0.1691	-0.3382	-0.3627	-0.1018	-0.2998	-0.2596	-0.2091	-0.5898	-0.3611	-0.2196	-0.0231	-0.158	-0.2462	-0.0307	-0.4434	-0.0288	-0.2134	-0.117	-0.2454	-0.5217	-0.6328	-0.4396	-0.4386	-0.3957	-0.3285	-0.1822	0.1273	0.1894	-0.0389	-0.555	-0.2784	-0.2608	-0.6188	-0.3588	-0.2353	-0.0013	-0.3938	0.0511	-0.5081	0.2893	-0.1255
WHSC1L1	-0.1971	-0.523	0.0287	0.1609	-0.0972	0.2399	0.212	0.0348	-0.0085	0.5971	0.0688	0.0103	-0.2632	-0.1845	-0.4233	-0.1919	-0.4006	-0.1113	0.0236	0.289	-0.3066	0.1252	-0.1296	0.1473	-0.3223	1.1831	-0.1453	0.0283	-0.3576	0.1282	-0.4534	1.0261	0.0041	0.5779	-0.0446	-0.3543	0.3499	-0.4125	0.0693	0.0693	-0.3757	-0.1013	0.0909	0.073	-0.2239	0.1281	-0.1117	-0.3009	0.2482
XBP1	0.8864	0.373	0.8529	1.3383	0.5162	1.4004	1.5046	1.2576	1.5641	1.4821	1.6564	0.356	1.3329	0.8815	0.0091	1.0967	1.0678	0.835	0.9414	1.1799	0.5351	1.2001	1.3835	1.5961	0.3287	1.4824	1.0208	1.3759	0.7686	1.4241	1.1477	1.1659	1.4353	1.3806	0.481	0.8577	1.2508	0.7645	0.9341	0.9215	0.5206	1.3846	1.5431	1.4411	1.4189	1.7454	1.4689	0.6849	1.3424
XBP1_spliced	0.7307	0.2427	0.811	0.9631	0.5899	1.2575	1.3072	1.1636	1.5221	1.5051	1.601	0.3973	1.329	0.7927	0.1644	0.9569	0.8372	0.7305	0.8952	1.1399	0.4247	1.2895	1.2618	1.5192	0.2157	1.344	0.7764	1.3405	0.647	1.2902	0.997	0.9951	1.3128	1.1589	0.4815	0.6071	1.073	0.5854	0.8944	0.8887	0.5921	1.1469	1.4961	1.3483	1.3077	1.5942	1.4414	0.8079	1.2569
XBP1_unspliced	0.6624	0.0589	0.5004	0.9252	0.398	1.2539	1.2703	0.9951	1.4068	1.1435	1.352	0.1505	0.9965	0.6404	-0.0581	0.8857	0.7723	0.5816	0.8637	0.9348	0.2534	1.0197	1.1651	1.479	0.0463	1.3055	0.8738	0.9632	0.3465	1.0572	0.7622	0.7989	1.0834	1.0055	0.2372	0.6593	1.0345	0.5444	0.7743	0.8532	0.3083	0.97	1.3733	1.228	1.195	1.5186	1.2292	0.4074	1.0735
XIAP	-0.3832	-0.5512	-0.2981	0.0168	-0.5141	-0.2652	-0.0864	-0.3017	-0.1846	-0.3736	-0.1467	-0.3505	-0.2368	-0.2884	-0.5902	-0.4834	-0.4155	-0.3036	-0.3548	-0.0604	-0.515	-0.1499	-0.401	-0.2527	-0.4795	-0.3373	-0.4555	-0.134	-0.2345	-0.2386	-0.4655	-0.1079	-0.0547	-0.2705	-0.4084	-0.2755	-0.3254	-0.7422	-0.2967	-0.4716	-0.5765	-0.3538	-0.1844	-0.3105	-0.139	-0.1957	-0.1903	-0.384	-0.1733
YPEL2	-0.9623	-1.6316	-1.0809	-0.9904	-0.603	-0.9128	-0.5568	-0.6503	-0.5128	-0.7757	-0.818	-1.0132	-0.3862	-1.2204	-1.2325	-1.0274	-1.0668	-0.7418	-0.7371	-0.5767	-1.4801	-0.6091	-0.7873	-0.6074	-1.2766	-0.7144	-0.9801	-1.0634	-1.1631	-1.0463	-1.2879	-1.2887	-0.7856	-0.9472	-1.2221	-0.9379	-0.8056	-1.1036	-0.7337	-0.9597	-1.5632	-1.4002	-0.6636	-0.9419	-0.916	-0.4244	-0.9739	-1.0108	-0.7099
ZBTB10	-0.7085	-0.927	-0.3904	-0.2245	-0.6337	-0.3882	-0.5181	-0.5372	-0.7489	-0.4644	0.205	-0.717	-0.5077	-0.1194	0.016	-0.5084	-0.786	-0.473	-0.6665	-0.2596	-0.553	-0.3423	-0.9434	-0.1872	-0.7946	-0.2192	-0.7258	-0.7024	-0.6726	-0.4381	-0.4677	-0.195	-0.4197	-0.2451	-0.6489	-0.2987	-0.0583	-1.0266	-0.7211	-0.1392	-0.5589	-0.6875	-0.7542	-0.5261	-0.2308	-0.5627	-0.7017	-0.2175	-0.5396
ZEB1	-0.3007	-0.6429	-0.4753	0.0948	-0.6444	-0.0422	-0.3066	-0.1878	-0.0596	-0.2654	-0.5234	-0.8339	-0.2731	-0.43	-0.9196	-0.4547	-0.3958	-0.1925	-0.2863	0.0414	-0.8269	-0.0862	-0.4112	-0.0938	-0.617	-0.0899	-0.1665	-0.2311	-0.3683	-0.1143	-0.621	-0.1144	-0.0486	-0.3773	-0.546	-0.415	-0.4806	-0.5932	-0.0221	-0.4504	-0.7998	-0.4247	-0.5482	-0.247	-0.1322	-0.1184	-0.3719	-0.2265	-0.2328
ZEB2	-0.4369	-0.9468	-0.6914	-0.2634	-1.1673	-0.6994	-0.537	-0.8088	-0.6819	-0.9518	-0.9603	-1.1751	-0.8481	-0.7964	-0.9196	-0.7764	-0.7831	-0.9741	-0.4491	-0.6777	-1.0372	-0.5366	-0.8781	-0.196	-0.9475	-0.8551	-0.7308	-0.8982	-0.7961	-0.8483	-1.072	-1.0247	-0.7747	-0.9794	-1.1142	-0.5788	-0.8476	-1.1738	-0.4728	-0.6265	-1.0447	-1.3005	-0.9973	-0.7061	-0.8648	-0.6613	-0.7869	-0.8905	-0.6765
ZMYM6NB	-0.3415	-0.725	-0.3962	-0.1251	-0.8662	-0.3808	0.0491	-0.3986	-0.499	-0.3271	-0.3857	-0.3654	-0.4654	-0.5126	-0.4464	-0.423	-0.427	-0.8016	-0.4361	0.1368	-0.5129	-0.0862	-0.5478	-0.0288	-0.4093	-0.146	-0.3543	-0.3216	-0.4534	-0.2641	-0.5816	-0.2315	-0.2975	-0.2974	-0.5628	-0.1297	-0.4285	-0.7836	-0.1682	-0.1546	-0.8643	-0.5592	-0.0268	-0.3058	-0.4125	-0.297	-0.2978	-0.5126	-0.3225
ZNF703	-0.6945	-0.594	0.2741	0.176	0.0136	0.5903	0.708	0.5193	0.0489	0.7552	0.9398	-0.0798	-0.3351	-0.3484	-0.9693	-0.416	-0.3099	0.029	-0.148	0.6661	-1.3454	-0.0342	0.5922	0.2841	-0.5106	1.1655	0.033	0.3942	-0.4508	0.3123	-0.6274	1.2255	0.5099	0.7721	-0.39	-0.3543	0.8024	0.1148	-0.2481	-0.3747	-0.7503	0.1382	0.5632	0.6344	-0.0575	0.5487	0.5343	-0.4374	0.5277
eEF2K	-0.53	-0.7746	-0.7729	-0.4463	-0.3222	-0.1473	-0.2241	-0.4192	-0.1912	-0.2654	-0.3161	-0.5458	-0.4413	-0.3753	-0.3705	-0.5663	-0.391	-0.4226	-0.3241	-0.2403	-0.6826	-0.1454	-0.4863	-0.0601	-0.4398	-0.0727	-0.346	-0.3115	-0.5543	-0.4743	-0.8182	-0.6714	-0.1414	-0.3262	-0.5057	-0.4058	-0.4183	-0.8805	-0.3256	-0.2883	-0.5765	-0.6611	0.0762	-0.1408	-0.51	-0.104	-0.4066	-0.5185	-0.1784
eif4b	0.6965	0.3015	0.5616	0.9045	0.5993	0.9894	1.1376	0.7449	0.8128	0.6874	0.7712	0.6541	0.6823	0.7551	0.7424	0.5377	0.5722	0.7171	0.9414	0.8894	0.5441	1.0948	0.9601	1.2163	0.5189	1.2409	0.713	0.9081	0.6395	0.7759	0.3833	0.5422	0.9216	0.8676	0.6898	0.9875	0.7087	0.3691	0.8144	0.7277	0.3404	0.7996	1.0563	0.9593	0.5317	1.2475	0.8245	0.993	1.0311
eif4e	-0.5253	-0.6386	-0.3292	-0.0525	-0.5304	-0.5049	-0.1774	-0.3475	-0.5128	-0.4644	-0.4602	-0.2367	-0.3515	-0.3884	-0.3772	-0.6038	-0.3656	-0.4797	-0.6252	-0.301	-0.488	-0.4287	-0.3102	-0.1008	-0.6745	-0.3998	-0.6926	-0.2907	-0.2634	-0.2208	-0.309	-0.1401	-0.2823	-0.3299	-0.706	-0.959	-0.2763	-0.8225	-0.575	-0.7119	-0.5063	-0.2852	-0.226	-0.2389	-0.2957	-0.3314	-0.3747	-0.3444	-0.2505
p38MAPK	-0.5348	-1.0437	-0.6802	-0.6894	-0.5744	-0.4556	-0.7204	-0.6575	-0.3052	-0.5416	-0.2739	-0.6979	-0.6029	-0.5336	-0.5433	-0.8269	-0.4168	-0.3668	0.2551	-0.4145	-0.7891	-0.2138	-0.7873	-0.2141	-0.531	-0.2726	-0.4126	-0.7095	-0.8201	-0.7869	-1.1779	-0.9703	-0.5415	-0.7223	-0.7026	0.1855	-0.6853	-1.1516	-0.3014	-0.4016	-0.9198	-0.781	-0.6332	-0.3424	-0.5792	-0.4244	-0.5827	-0.369	-0.337
p73	-1.1136	-1.8677	-1.317	-1.1665	-1.016	-1.35	-1.0141	-1.3181	-0.7031	-0.9518	-0.943	-1.3442	-1.4354	-1.3026	-1.2574	-1.2588	-1.397	-1.3082	-0.7123	-1.0222	-1.1065	-1.1276	-1.0064	-0.8862	-1.4749	-0.9094	-1.3481	-1.4736	-1.6471	-1.4996	-1.4905	-1.3991	-1.3134	-1.0519	-1.0808	-1.5197	-1.0684	-1.3386	-1.0891	-0.6265	-1.0581	-1.5114	-0.9004	-1.0702	-1.2308	-0.7456	-0.8929	-1.5689	-0.8068
pdcd4	-0.3699	-0.6302	0.2753	-0.1453	-0.3544	0.1921	0.206	0.2856	-0.2717	-0.1921	-0.2112	-0.5426	-0.1402	0.0298	-0.2892	-0.4971	-0.2457	-0.2271	0.1816	0.4662	-0.4042	-0.0942	0.003	0.417	-0.6364	0.1686	-0.231	0.0633	-0.5461	0.02	-0.2212	0.2167	0.3523	0.0256	-0.3523	-0.2869	-0.0862	-0.3431	-0.1717	-0.3577	-0.4527	-0.1222	0.0853	0.4037	0.0695	0.2321	-0.4347	0.3441	0.3347
ACTB	1.4392	1.156	1.3672	1.2609	1.4475	1.5799	1.4372	1.4535	1.6772	1.2397	1.3372	1.3424	1.5411	1.6659	1.5245	1.4775	1.4246	1.4779	1.5613	1.6755	1.2244	1.6282	1.4092	1.7435	1.3359	1.5498	1.4624	1.5611	1.4448	1.345	1.3677	1.3341	1.556	1.3627	1.5494	1.5532	1.4412	1.156	1.634	1.7246	1.3546	1.502	1.4933	1.5343	1.5472	1.6292	1.4083	1.4673	1.5328
AL1377271	-0.5444	-1.0366	-0.581	-0.8654	-0.5389	-0.5284	-0.374	-0.379	-0.1846	-0.5069	-0.3764	-0.6887	-0.6072	-0.5097	-0.6553	-0.6183	-0.9159	-0.4346	-0.3443	-0.2518	-0.5696	-0.3081	-0.6085	-0.1538	-0.9475	-0.3572	-0.666	-0.7239	-0.7707	-0.7672	-0.8334	-0.6757	-0.4976	-0.6309	-0.6064	-0.686	-0.5399	-0.7994	-0.3567	-0.4504	-0.8151	-0.8502	-0.3411	-0.3632	-0.5519	-0.3081	-0.422	-0.6743	-0.495
CLTC	-0.3765	-0.4986	-0.317	-0.1557	-0.2051	-0.0606	-0.1183	0.0818	-0.112	0.1089	-0.1015	-0.1626	0.2242	-0.0296	-0.4544	-0.282	-0.3128	-0.0777	0.0281	-0.0065	-0.2988	-0.2526	-0.0447	-0.08	-0.2708	-0.0877	-0.1961	-0.2081	-0.1432	-0.1643	-0.0783	-0.0885	-0.1482	-0.1202	-0.3108	-0.2846	-0.0104	0.1792	-0.2652	-0.2044	-0.5102	-0.1304	-0.0014	0.019	-0.0276	-0.1112	0.0148	-0.175	-0.121
GAPDH	1.0062	0.6813	0.7024	0.8113	1.0079	0.8811	0.774	0.6721	0.8502	0.998	0.8172	0.8025	0.8303	1.2979	0.9609	1.1244	0.814	0.8244	0.8185	1.1273	0.8612	1.1617	0.9781	0.8884	1.1798	1.0258	1.1116	0.9308	1.1964	0.5156	1.2199	1.0305	0.9478	0.8304	1.1366	1.4673	0.8813	0.6636	0.9224	0.9832	0.7748	0.8974	0.9034	1.1972	0.8644	1.0805	0.6569	0.917	0.8917
GUSb	-0.5644	-0.8976	-0.6278	-0.4675	-0.5061	-0.5216	-0.1488	-0.5209	-0.2966	-0.3459	-0.285	-0.573	-0.2386	-0.5275	-0.5687	-0.6183	-0.5624	0.7812	-0.1287	-0.2328	-0.7086	-0.3215	-0.4987	-0.1008	-0.6603	-0.3779	-0.5336	-0.531	-0.6533	-0.2901	-0.6556	-0.5033	-0.4309	-0.4166	-0.2869	-0.1495	-0.5569	-0.7479	-0.4658	-0.3835	-0.6656	-0.5413	0.0808	-0.2531	-0.5461	-0.1928	-0.5438	-0.3973	-0.4088
PPIA	-0.7014	-1.1059	-0.6914	-0.4068	-0.6444	-0.3045	-0.1795	-0.4802	-0.0451	-0.4851	-0.3517	-0.8811	-0.9583	-0.3424	-0.7097	-0.5112	-0.5536	-0.1907	-0.0868	-0.1706	-0.8269	-0.2888	-0.1424	-0.1153	-0.6014	-0.3998	-0.5304	-0.3742	-0.621	-0.5712	-0.9004	-0.6465	-0.4492	-0.4805	-0.3493	-0.1994	-0.6495	-0.8124	-0.4078	-0.5552	-0.9722	-0.3919	-0.3411	-0.249	-0.4457	-0.3395	-0.3947	-0.5965	-0.7461
RPLP0	1.323	0.8851	1.098	1.3056	1.2253	1.5964	1.5029	1.2513	1.6716	1.1997	1.3511	0.939	1.187	1.3751	1.6386	1.2473	1.1028	1.3953	1.6013	1.4234	1.1101	1.6381	1.2966	1.6092	1.0759	1.7008	1.3718	1.4743	1.3232	1.2262	1.043	1.1989	1.4847	1.0591	1.0691	1.393	1.059	1.1289	1.5205	1.5139	0.9961	1.3851	1.4284	1.2182	1.098	1.4613	1.1234	1.5518	1.3279
TFRC	-0.039	-0.1956	-0.1144	-0.2245	-0.016	-0.0235	-0.1881	-0.2752	-0.3607	-0.2258	-0.2703	-0.0611	-0.2461	-0.0239	-0.0254	0.0438	-0.1266	-0.2903	-0.1287	0.0065	-0.1332	0.0307	0.0447	-0.0169	-0.1294	-0.3221	-0.1325	0.0968	-0.1199	-0.0644	-0.2432	-0.5758	-0.2404	-0.4306	-0.143	-0.19	-0.2524	-0.7565	0.0271	0.0693	-0.1618	-0.1357	-0.6451	-0.019	-0.4742	-0.1647	-0.4379	-0.0365	-0.0825
TUBB	0.039	0.1956	0.1144	0.1557	0.016	0.0235	0.1183	-0.0818	0.0451	-0.1089	0.1015	0.0611	-0.2242	0.0239	0.0254	-0.0438	0.1266	0.0777	-0.0281	-0.0604	0.1332	-0.0307	-0.202	0.0169	0.1294	0.0877	0.1325	-0.0968	0.1199	0.0644	0.0783	0.0885	0.1482	0.1202	0.143	0.0754	0.0104	-0.1792	-0.0271	-0.0693	0.1618	0.1304	0.0014	-0.03	0.0276	0.1112	-0.0148	0.0365	0.0825
UBC	1.0683	0.8524	0.9891	1.2128	0.9541	1.3915	1.5637	1.3221	1.2691	1.1194	1.0735	1.0548	1.1343	1.391	0.9392	1.0245	1.014	1.267	1.1087	1.4069	0.7555	1.2482	0.8404	1.2755	0.8018	1.3542	0.9369	1.1322	1.2564	1.195	1.0308	1.2926	1.2207	1.005	0.9542	1.0106	1.1099	0.8488	1.0552	1.0267	0.8512	1.026	1.3167	1.0904	1.0934	1.2325	1.2338	0.9703	0.9171
VPS33B	-0.6246	-0.9926	-0.6802	-0.5381	-0.7413	-0.5643	-0.4049	-0.5996	-0.3607	-0.8549	-0.6091	-0.6211	-0.5508	-0.6535	-0.6816	-0.6816	-0.7465	-0.6474	-0.2955	-0.4145	-0.6733	-0.3352	-0.5771	-0.1872	-0.4398	-0.2827	-0.4323	-0.6111	-0.744	-0.6495	-0.9448	-0.7334	-0.6901	-0.6462	-0.4572	-0.0754	-0.53	-0.6793	-0.4456	-0.5296	-0.882	-0.5949	-0.4269	-0.3579	-0.4344	-0.5559	-0.1723	-0.7586	-0.4546
NEG_A	-1.3177	-2.0815	-1.5723	-1.7685	-1.4683	-1.6745	-1.6462	-1.7789	-0.9249	-1.1685	-1.6963	-1.7633	-1.7664	-1.7286	-1.5336	-1.5763	-2.1082	-2.1098	-0.8884	-1.602	-1.7811	-1.2825	-1.5116	-0.9831	-1.6397	-1.4834	-1.8252	-1.7958	-2.1912	-1.9944	-2.0587	-2.0758	-1.9543	-1.4913	-1.8132	-2.2601	-2.0006	-1.8883	-1.2238	-1.1194	-1.609	-2.4145	-1.461	-1.4962	-2.0232	-1.4658	-1.6108	-1.6415	-1.1536
NEG_C	-1.7948	-2.1687	-1.3962	-1.7685	-1.5475	-1.6745	-1.537	-1.9549	-1.0499	-1.2229	-1.6505	-1.7122	-1.4976	-1.6828	-1.3117	-1.8451	-1.9533	-1.6327	-0.9676	-1.301	-1.8683	-1.1734	-1.5573	-1.0411	-2.0547	-1.5414	-2.1932	-2.4948	-2.4922	-1.8561	-1.9796	-1.865	-2.0793	-1.4913	-1.7718	-1.8621	-2.1097	-1.9755	-1.788	-1.0323	-1.6602	-1.8124	-1.9004	-1.5753	-1.944	-1.3688	-1.9629	-1.7798	-0.9939
NEG_D	-1.8917	-2.1229	-1.4261	-1.7685	-1.7693	-1.6745	-1.7923	-1.9549	-0.9249	-1.3576	-1.9516	-1.7122	-1.5701	-1.6828	-1.4464	-1.8451	-2.0502	-1.6838	-1.1894	-1.2218	-1.7433	-1.2245	-1.5573	-0.8448	-2.0547	-1.4834	-1.8252	-1.8416	-1.8232	-1.8183	-1.8827	-2.0758	-1.9543	-1.1391	-1.6371	-1.959	-1.9548	-2.2307	-1.6631	-0.9275	-1.5219	-2.0465	-1.2983	-1.8764	-2.1201	-1.3275	-1.866	-1.7286	-1.2627
NEG_E	-1.1928	-2.0815	-1.317	-1.2914	-1.5475	-1.5874	-1.4121	-1.83	-0.7489	-1.2229	-1.8054	-1.8883	-1.4976	-1.7798	-1.5336	-1.6902	-1.9119	-1.473	-1.0645	-1.2596	-1.7433	-1.1276	-1.4324	-0.682	-1.7123	-1.2726	-1.4942	-1.8927	-1.9279	-2.1194	-2.2136	-1.8998	-1.7435	-1.5493	-1.6993	-1.8621	-1.8087	-1.9297	-1.3621	-0.8695	-1.7851	-2.0465	-1.461	-1.7302	-2.245	-1.4658	-1.3609	-1.5068	-1.1078
NEG_F	-1.2897	-2.1229	-1.4931	-1.7685	-1.3434	-1.5148	-1.3451	-1.7331	-0.9627	-1.0979	-1.5366	-1.5525	-1.3563	-1.5367	-1.2325	-1.3478	-1.6311	-1.5077	-0.8884	-1.0705	-1.4801	-0.9515	-1.3075	-0.9319	-1.7994	-1.3865	-1.8252	-1.8927	-1.8901	-1.8975	-2.1557	-1.865	-1.9032	-1.2804	-1.491	-1.716	-1.8087	-1.7836	-1.4201	-0.8184	-1.308	-1.7155	-1.2472	-1.3993	-1.6082	-1.2897	-1.565	-1.5068	-1.4088
NEG_G	-1.7156	-2.424	-1.8733	-1.4675	-1.4683	-1.8506	-1.537	-1.83	-0.9249	-1.7	-1.8724	-2.6664	-1.7664	-1.9047	-1.5336	-2.2131	-2.1752	-1.888	-1.1225	-1.4559	-1.6184	-1.3495	-1.8126	-0.8862	-2.2766	-1.6084	-1.9713	-2.4948	-2.0662	-2.4204	-2.1045	-2.1338	-2.1585	-1.6162	-1.859	-2.084	-2.1097	-2.3276	-1.788	-1.2286	-1.308	-2.1134	-1.7243	-1.8764	-1.6808	-1.5237	-1.565	-1.8378	-1.1078
NEG_H	-1.6487	-2.0815	-1.618	-1.7685	-1.7693	-2.1517	-1.4913	-1.6539	-0.9627	-1.1202	-1.7474	-1.625	-1.7085	-1.8377	-1.5336	-2.3892	-1.9991	-1.5077	-1.1894	-1.301	-1.7433	-1.4287	-1.5116	-0.9319	-1.9086	-1.5414	-1.7672	-1.7958	-1.9279	-1.9433	-1.9448	-2.0247	-1.9543	-1.4913	-1.859	-1.959	-2.1767	-2.0266	-1.4201	-0.9275	-1.3328	-2.0465	-1.6573	-1.6211	-1.944	-1.4658	-1.4858	-1.6037	-1.2627
POS_A	1.9194	1.2154	1.7833	1.5052	1.9983	1.6694	1.7455	1.6443	2.4013	2.0131	1.7086	1.5458	1.7208	1.6246	1.8814	1.7256	1.3043	1.6338	2.281	2.0983	1.4345	2.172	1.6905	2.3688	1.6051	1.9281	1.6156	1.3751	1.3844	1.2839	0.9921	1.2925	1.509	1.9319	1.5264	1.7599	1.2718	1.4636	1.9863	2.3417	1.7588	1.1702	1.8992	1.7541	1.5751	1.9154	1.55	1.6696	2.1229
POS_B	1.4197	0.7242	1.3022	0.9843	1.5497	1.2055	1.2842	1.1422	1.928	1.5356	1.1917	1.0832	1.2534	1.1314	1.4063	1.225	0.8368	1.2073	1.8102	1.6175	0.9905	1.6938	1.2764	1.9313	1.1334	1.4423	1.129	0.9107	0.8959	0.8534	0.5948	0.8068	0.9839	1.4776	1.0674	1.3026	0.7722	0.9611	1.5326	1.8635	1.277	0.7567	1.4347	1.2694	1.0654	1.426	1.1172	1.2263	1.6736
POS_C	0.9304	0.2379	0.7811	0.4594	1.0391	0.6774	0.7776	0.6498	1.4396	1.0287	0.6783	0.6077	0.7789	0.6437	0.9091	0.7185	0.3414	0.7104	1.3107	1.111	0.4884	1.2098	0.7951	1.4379	0.617	0.9647	0.6419	0.4472	0.3743	0.3764	0.1139	0.2952	0.4808	0.9681	0.5747	0.4735	0.2738	0.4399	1.0426	1.3339	0.7827	0.2719	0.9313	0.7589	0.5799	0.9278	0.6125	0.7397	1.2119
POS_D	0.2095	-0.4795	0.0572	-0.1887	0.276	-0.0333	0.0976	-0.0996	0.694	0.3294	-0.0583	-0.115	0.0127	-0.0658	0.1988	0.0131	-0.3427	-0.0684	0.5839	0.4233	-0.2065	0.4946	0.0173	0.7329	-0.0957	0.2657	-0.0792	-0.2948	-0.2881	-0.34	-0.629	-0.4214	-0.223	0.2768	-0.1204	0.1035	-0.4183	-0.2307	0.327	0.5853	0.059	-0.4683	0.2017	-0.0036	-0.1333	0.2244	-0.0893	-0.0117	0.4708
POS_E	-0.5396	-1.1498	-0.6532	-0.6546	-0.4756	-0.8506	-0.64	-0.7508	-0.0696	-0.3778	-0.6963	-0.903	-0.7031	-0.7964	-0.5635	-0.6608	-1.1082	-0.7945	-0.1351	-0.3925	-0.9774	-0.2764	-0.6987	-0.0537	-0.8399	-0.4571	-0.8011	-1.0105	-1.0662	-1.0283	-1.446	-1.1594	-0.8488	-0.5493	-0.9101	-0.6803	-1.1223	-0.9659	-0.4078	-0.1494	-0.6882	-1.1756	-0.5202	-0.7003	-0.8414	-0.5176	-0.8246	-0.7144	-0.337
POS_F	-0.7379	-1.4508	-0.949	-1.4675	-0.9454	-0.9128	-0.8892	-1.0007	-0.4021	-0.6747	-1.0707	-1.0644	-1.1644	-1.0394	-0.8157	-0.884	-1.3735	-0.9337	-0.4491	-0.6675	-1.2784	-0.5366	-1.0345	-0.318	-1.1202	-0.6705	-1.1518	-1.2643	-1.5379	-1.366	-1.5816	-1.3455	-1.2342	-0.8146	-1.1698	-1.3058	-1.3866	-1.2221	-0.7738	-0.4016	-0.8557	-1.5299	-0.8035	-1.084	-1.1311	-0.7891	-1.0335	-1.0394	-0.6307
[truncated: 206 more columns]
