# Supplementary material for: The molecular landscape of high-risk early breast cancer: comprehensive biomarker analysis of a phase III adjuvant population
Source: NPJ Breast Cancer. 2016 Jul 13;2:16022–. doi: 10.1038/npjbcancer.2016.22 (PMC5515335; doi:10.1038/npjbcancer.2016.22)
Supplement: Supplemental Information – Appendix 4 [file npjbcancer201622-s5.xls]

## Sheet: Xeloda_cna_1st draft_copies.csv
Appendix 4 - Normalized Copy Number Alteration Data
sampleName	gene	Value	Std.Error	DF	t.value	p.value	pValueBH	Copies	Patient ID	Chip
HP-50799_Chip10A	ZNF703	-2.44604	0.505355	61	-4.84025	9.21e-06	0.000159993	10.8984	HP-50799	Chip10A
HP-50799_Chip10A	FGFR1	-1.97382	0.412621	61	-4.78361	1.13e-05	0.000159993	7.85612	HP-50799	Chip10A
HP-50799_Chip10A	CCND1	-1.77734	0.412621	61	-4.30745	6.1e-05	0.000534109	6.85588	HP-50799	Chip10A
HP-50799_Chip10A	PAK1	-1.33692	0.412621	61	-3.24006	0.00193679	0.0135575	5.05221	HP-50799	Chip10A
HP-50799_Chip10A	RSF1	-1.26599	0.412621	61	-3.06817	0.0032106	0.0187285	4.80985	HP-50799	Chip10A
HP-50799_Chip10A	CDKN1B	-1.18945	0.412621	61	-2.88268	0.00543834	0.0211491	4.56133	HP-50799	Chip10A
HP-50799_Chip10A	MYC	-1.01662	0.412621	61	-2.46381	0.0165816	0.0527596	4.04635	HP-50799	Chip10A
HP-50799_Chip10A	AKT1	-0.900364	0.412621	61	-2.18206	0.0329666	0.0887561	3.73307	HP-50799	Chip10A
HP-50799_Chip10A	ERBB2	-0.810707	0.412621	61	-1.96478	0.0539994	0.125998	3.50814	HP-50799	Chip10A
HP-50799_Chip10A	PTEN	-0.52325	0.505355	61	-1.03541	0.304565	0.444157	2.87438	HP-50799	Chip10A
HP-50799_Chip10A	TP53	-0.444304	0.505355	61	-0.879192	0.382747	0.478434	2.72132	HP-50799	Chip10A
HP-50799_Chip10A	STK11	-0.345019	0.505355	61	-0.682725	0.497365	0.600269	2.54033	HP-50799	Chip10A
HP-50799_Chip10A	INPP4B	-0.20511	0.412621	61	-0.497091	0.620912	0.70103	2.30555	HP-50799	Chip10A
HP-50799_Chip10A	RPS6KB1	-0.150457	0.412621	61	-0.364639	0.716642	0.783828	2.21984	HP-50799	Chip10A
HP-50799_Chip10A	AKT2	-0.103916	0.412621	61	-0.251843	0.802009	0.825597	2.14937	HP-50799	Chip10A
HP-50799_Chip10A	MAP2K4	1.95173	0.412621	61	4.73009	1.37e-05	0.000159993	0.51701	HP-50799	Chip10A
HP-50799_Chip10A	AR	1.21984	0.412621	61	2.95632	0.00442206	0.0211491	0.858662	HP-50799	Chip10A
HP-50799_Chip10A	PHLPP2	1.20193	0.412621	61	2.91291	0.0049974	0.0211491	0.869387	HP-50799	Chip10A
HP-50799_Chip10A	MTAP	1.31178	0.505355	61	2.59576	0.0118082	0.0413288	0.805647	HP-50799	Chip10A
HP-50799_Chip10A	AURKA	0.949037	0.412621	61	2.30002	0.0248825	0.0725739	1.03596	HP-50799	Chip10A
HP-50799_Chip10A	AKT3	0.832738	0.412621	61	2.01817	0.0479774	0.119944	1.12293	HP-50799	Chip10A
HP-50799_Chip10A	PIK3CA	0.595928	0.319615	61	1.86452	0.0670618	0.146698	1.32324	HP-50799	Chip10A
HP-50799_Chip10A	CCNE1	0.740465	0.412621	61	1.79454	0.0776822	0.159934	1.19709	HP-50799	Chip10A
HP-50799_Chip10A	IGF1R	0.690896	0.412621	61	1.67441	0.0991705	0.192832	1.23894	HP-50799	Chip10A
HP-50799_Chip10A	PPP2R2A	0.789115	0.505355	61	1.56151	0.123578	0.227643	1.1574	HP-50799	Chip10A
HP-50799_Chip10A	RB1	0.765693	0.505355	61	1.51516	0.134897	0.23607	1.17634	HP-50799	Chip10A
HP-50799_Chip10A	MET	0.569926	0.412621	61	1.38123	0.172246	0.287077	1.3473	HP-50799	Chip10A
HP-50799_Chip10A	MDM2	0.503748	0.412621	61	1.22085	0.226841	0.360883	1.41054	HP-50799	Chip10A
HP-50799_Chip10A	EGFR	0.4308	0.412621	61	1.04406	0.300578	0.444157	1.4837	HP-50799	Chip10A
HP-50799_Chip10A	RPP30	0.698235	0.71468	61	0.97699	0.332433	0.465406	1.23265	HP-50799	Chip10A
HP-50799_Chip10A	FGFR2	0.38484	0.412621	61	0.932673	0.354666	0.477435	1.53173	HP-50799	Chip10A
HP-50799_Chip10A	GPR15	0.640696	0.71468	61	0.896479	0.373521	0.478434	1.28281	HP-50799	Chip10A
HP-50799_Chip10A	HIF1A	0.209127	0.412621	61	0.506827	0.614104	0.70103	1.73012	HP-50799	Chip10A
HP-50799_Chip10A	PHLPP1	0.136949	0.412621	61	0.331901	0.741102	0.786017	1.81888	HP-50799	Chip10A
HP-50799_Chip10A	SOX2	0.0638308	0.412621	61	0.154696	0.877572	0.877572	1.91344	HP-50799	Chip10A
HP-50804_Chip10A	MYC	-0.631503	0.0747693	61	-8.44602	7.54e-12	2.64e-10	3.09836	HP-50804	Chip10A
HP-50804_Chip10A	FGFR2	-0.606446	0.0747693	61	-8.1109	2.84e-11	4.96e-10	3.04501	HP-50804	Chip10A
HP-50804_Chip10A	AURKA	-0.510553	0.0747693	61	-6.82838	4.57e-09	4e-08	2.84919	HP-50804	Chip10A
HP-50804_Chip10A	AKT3	-0.457317	0.0747693	61	-6.11638	7.44e-08	4.34e-07	2.74597	HP-50804	Chip10A
HP-50804_Chip10A	AKT1	-0.2848	0.0747693	61	-3.80905	0.000326548	0.00114292	2.43648	HP-50804	Chip10A
HP-50804_Chip10A	RB1	-0.236905	0.0915733	61	-2.58706	0.0120797	0.0325223	2.35692	HP-50804	Chip10A
HP-50804_Chip10A	PHLPP2	-0.161695	0.0747693	61	-2.16258	0.034503	0.0722049	2.2372	HP-50804	Chip10A
HP-50804_Chip10A	AKT2	-0.107527	0.0747693	61	-1.43812	0.155512	0.286469	2.15476	HP-50804	Chip10A
HP-50804_Chip10A	PHLPP1	-0.105079	0.0747693	61	-1.40537	0.164983	0.28872	2.15111	HP-50804	Chip10A
HP-50804_Chip10A	ERBB2	-0.0989683	0.0747693	61	-1.32365	0.190559	0.297466	2.14201	HP-50804	Chip10A
HP-50804_Chip10A	AR	-0.0978655	0.0747693	61	-1.3089	0.195478	0.297466	2.14038	HP-50804	Chip10A
HP-50804_Chip10A	STK11	-0.0405231	0.0915733	61	-0.44252	0.659678	0.736146	2.05697	HP-50804	Chip10A
HP-50804_Chip10A	MDM2	-0.0323981	0.0747693	61	-0.433308	0.66632	0.736146	2.04542	HP-50804	Chip10A
HP-50804_Chip10A	HIF1A	-0.0317032	0.0747693	61	-0.424013	0.673048	0.736146	2.04444	HP-50804	Chip10A
HP-50804_Chip10A	IGF1R	-0.0248306	0.0747693	61	-0.332097	0.740955	0.785861	2.03472	HP-50804	Chip10A
HP-50804_Chip10A	FGFR1	0.557284	0.0747693	61	7.45338	3.84e-10	4.48e-09	1.35916	HP-50804	Chip10A
HP-50804_Chip10A	ZNF703	0.57603	0.0915733	61	6.29037	3.78e-08	2.65e-07	1.34161	HP-50804	Chip10A
HP-50804_Chip10A	CCND1	0.359599	0.0747693	61	4.80945	1.03e-05	5.15e-05	1.55876	HP-50804	Chip10A
HP-50804_Chip10A	PIK3CA	0.241199	0.057916	61	4.16463	9.97e-05	0.000436156	1.69208	HP-50804	Chip10A
HP-50804_Chip10A	SOX2	0.289225	0.0747693	61	3.86824	0.000269012	0.00104616	1.63668	HP-50804	Chip10A
HP-50804_Chip10A	PAK1	0.212291	0.0747693	61	2.83929	0.00613433	0.0195183	1.72633	HP-50804	Chip10A
HP-50804_Chip10A	PPP2R2A	0.244466	0.0915733	61	2.66962	0.00971818	0.0283447	1.68826	HP-50804	Chip10A
HP-50804_Chip10A	RPP30	0.30628	0.129504	61	2.36502	0.0212256	0.053064	1.61745	HP-50804	Chip10A
HP-50804_Chip10A	PTEN	0.206708	0.0915733	61	2.2573	0.0275811	0.0643559	1.73302	HP-50804	Chip10A
HP-50804_Chip10A	RSF1	0.161171	0.0747693	61	2.15558	0.0350709	0.0722049	1.7886	HP-50804	Chip10A
HP-50804_Chip10A	MAP2K4	0.118113	0.0747693	61	1.57969	0.119349	0.232068	1.84278	HP-50804	Chip10A
HP-50804_Chip10A	CCNE1	0.100163	0.0747693	61	1.33963	0.185334	0.297466	1.86585	HP-50804	Chip10A
HP-50804_Chip10A	EGFR	0.0828668	0.0747693	61	1.1083	0.272083	0.396788	1.88836	HP-50804	Chip10A
HP-50804_Chip10A	TP53	0.0980637	0.0915733	61	1.07088	0.288444	0.403822	1.86857	HP-50804	Chip10A
HP-50804_Chip10A	RPS6KB1	0.0627538	0.0747693	61	0.839299	0.404579	0.544625	1.91487	HP-50804	Chip10A
HP-50804_Chip10A	MTAP	0.0660023	0.0915733	61	0.72076	0.473811	0.614199	1.91056	HP-50804	Chip10A
HP-50804_Chip10A	MET	0.0426003	0.0747693	61	0.569757	0.570935	0.713669	1.94181	HP-50804	Chip10A
HP-50804_Chip10A	INPP4B	0.0357126	0.0747693	61	0.477637	0.634615	0.736146	1.9511	HP-50804	Chip10A
HP-50804_Chip10A	GPR15	0.0256387	0.129504	61	0.197976	0.843722	0.868537	1.96477	HP-50804	Chip10A
HP-50804_Chip10A	CDKN1B	0.00703981	0.0747693	61	0.0941538	0.925296	0.925296	1.99026	HP-50804	Chip10A
HP-50834_Chip10A	FGFR1	-2.5563	0.102004	61	-25.0608	8.18e-34	2.86e-32	11.764	HP-50834	Chip10A
HP-50834_Chip10A	ZNF703	-2.4533	0.124929	61	-19.6376	4.65e-28	8.13e-27	10.9534	HP-50834	Chip10A
HP-50834_Chip10A	RSF1	-1.21315	0.102004	61	-11.8931	1.56e-17	1.82e-16	4.63685	HP-50834	Chip10A
HP-50834_Chip10A	CCND1	-1.1041	0.102004	61	-10.8241	7.9e-16	6.91e-15	4.2993	HP-50834	Chip10A
HP-50834_Chip10A	PAK1	-0.892487	0.102004	61	-8.74953	2.28e-12	1.6e-11	3.71275	HP-50834	Chip10A
HP-50834_Chip10A	MYC	-0.370278	0.102004	61	-3.63003	0.000581364	0.00127173	2.5852	HP-50834	Chip10A
HP-50834_Chip10A	CDKN1B	-0.290111	0.102004	61	-2.84411	0.00605304	0.00921116	2.44547	HP-50834	Chip10A
HP-50834_Chip10A	PHLPP1	-0.191684	0.102004	61	-1.87918	0.0649988	0.0874984	2.28419	HP-50834	Chip10A
HP-50834_Chip10A	MDM2	-0.164366	0.102004	61	-1.61137	0.112263	0.13549	2.24135	HP-50834	Chip10A
HP-50834_Chip10A	RB1	0.900364	0.124929	61	7.20702	1.02e-09	5.96e-09	1.0715	HP-50834	Chip10A
HP-50834_Chip10A	PPP2R2A	0.791333	0.124929	61	6.33427	3.18e-08	1.59e-07	1.15562	HP-50834	Chip10A
HP-50834_Chip10A	EGFR	0.606374	0.102004	61	5.94461	1.45e-07	6.33e-07	1.31369	HP-50834	Chip10A
HP-50834_Chip10A	AURKA	0.581301	0.102004	61	5.6988	3.72e-07	1.45e-06	1.33672	HP-50834	Chip10A
HP-50834_Chip10A	SOX2	0.578362	0.102004	61	5.66999	4.16e-07	1.46e-06	1.33945	HP-50834	Chip10A
HP-50834_Chip10A	PIK3CA	0.416945	0.0790119	61	5.27698	1.84e-06	5.85e-06	1.49802	HP-50834	Chip10A
HP-50834_Chip10A	HIF1A	0.524259	0.102004	61	5.13959	3.07e-06	8.95e-06	1.39063	HP-50834	Chip10A
HP-50834_Chip10A	AKT3	0.474111	0.102004	61	4.64797	1.84e-05	4.96e-05	1.43982	HP-50834	Chip10A
HP-50834_Chip10A	CCNE1	0.456999	0.102004	61	4.48021	3.34e-05	8.35e-05	1.457	HP-50834	Chip10A
HP-50834_Chip10A	AKT2	0.382896	0.102004	61	3.75374	0.000390857	0.000912001	1.53379	HP-50834	Chip10A
HP-50834_Chip10A	RPS6KB1	0.360777	0.102004	61	3.53689	0.000780243	0.00160638	1.55749	HP-50834	Chip10A
HP-50834_Chip10A	MET	0.345215	0.102004	61	3.38433	0.00125197	0.00243438	1.57438	HP-50834	Chip10A
HP-50834_Chip10A	FGFR2	0.338259	0.102004	61	3.31614	0.00154077	0.00283826	1.58199	HP-50834	Chip10A
HP-50834_Chip10A	ERBB2	0.316771	0.102004	61	3.10548	0.002881	0.00504175	1.60573	HP-50834	Chip10A
HP-50834_Chip10A	IGF1R	0.311804	0.102004	61	3.05679	0.00331803	0.00553005	1.61127	HP-50834	Chip10A
HP-50834_Chip10A	AR	0.300828	0.102004	61	2.94918	0.00451226	0.0071786	1.62357	HP-50834	Chip10A
HP-50834_Chip10A	MTAP	0.258239	0.124929	61	2.06709	0.0429763	0.0626738	1.67222	HP-50834	Chip10A
HP-50834_Chip10A	INPP4B	0.191983	0.102004	61	1.88212	0.0645926	0.0874984	1.7508	HP-50834	Chip10A
HP-50834_Chip10A	MAP2K4	0.18939	0.102004	61	1.85669	0.0681858	0.0883889	1.75395	HP-50834	Chip10A
HP-50834_Chip10A	GPR15	0.309798	0.176676	61	1.75348	0.0845427	0.105678	1.61351	HP-50834	Chip10A
HP-50834_Chip10A	PTEN	0.151992	0.124929	61	1.21663	0.228431	0.266503	1.80001	HP-50834	Chip10A
HP-50834_Chip10A	STK11	0.128895	0.124929	61	1.03175	0.306264	0.345782	1.82906	HP-50834	Chip10A
HP-50834_Chip10A	TP53	0.0677293	0.124929	61	0.542143	0.589695	0.632979	1.90828	HP-50834	Chip10A
HP-50834_Chip10A	PHLPP2	0.0508032	0.102004	61	0.498051	0.620239	0.632979	1.9308	HP-50834	Chip10A
HP-50834_Chip10A	AKT1	0.0490706	0.102004	61	0.481065	0.632191	0.632979	1.93312	HP-50834	Chip10A
HP-50834_Chip10A	RPP30	0.0847957	0.176676	61	0.47995	0.632979	0.632979	1.88584	HP-50834	Chip10A
HP-50835_Chip10A	MYC	-0.732179	0.0811904	61	-9.01805	7.97e-13	2.79e-11	3.32229	HP-50835	Chip10A
HP-50835_Chip10A	ERBB2	-0.484526	0.0811904	61	-5.96777	1.32e-07	2.32e-06	2.79825	HP-50835	Chip10A
HP-50835_Chip10A	AKT2	-0.271131	0.0811904	61	-3.33945	0.0014356	0.0167487	2.41351	HP-50835	Chip10A
HP-50835_Chip10A	PHLPP2	-0.243851	0.0811904	61	-3.00345	0.00386734	0.0184774	2.3683	HP-50835	Chip10A
HP-50835_Chip10A	CCND1	-0.240487	0.0811904	61	-2.96201	0.00435136	0.0184774	2.36278	HP-50835	Chip10A
HP-50835_Chip10A	AKT1	-0.157648	0.0811904	61	-1.94171	0.0567942	0.152907	2.23093	HP-50835	Chip10A
HP-50835_Chip10A	RB1	-0.118666	0.0994375	61	-1.19337	0.237346	0.44841	2.17146	HP-50835	Chip10A
HP-50835_Chip10A	IGF1R	-0.0689623	0.0811904	61	-0.84939	0.398986	0.581854	2.09792	HP-50835	Chip10A
HP-50835_Chip10A	MET	-0.065115	0.0811904	61	-0.802003	0.425664	0.59593	2.09234	HP-50835	Chip10A
HP-50835_Chip10A	INPP4B	-0.0462498	0.0811904	61	-0.569647	0.571009	0.689149	2.06515	HP-50835	Chip10A
HP-50835_Chip10A	PHLPP1	-0.0412478	0.0811904	61	-0.508038	0.613259	0.699361	2.05801	HP-50835	Chip10A
HP-50835_Chip10A	SOX2	-0.0405303	0.0811904	61	-0.4992	0.619434	0.699361	2.05698	HP-50835	Chip10A
HP-50835_Chip10A	MTAP	-0.014532	0.0994375	61	-0.146142	0.884292	0.884292	2.02025	HP-50835	Chip10A
HP-50835_Chip10A	FGFR1	0.253598	0.0811904	61	3.1235	0.00273335	0.0184774	1.6776	HP-50835	Chip10A
HP-50835_Chip10A	ZNF703	0.295101	0.0994375	61	2.9677	0.00428169	0.0184774	1.63003	HP-50835	Chip10A
HP-50835_Chip10A	RPS6KB1	0.238558	0.0811904	61	2.93825	0.00465367	0.0184774	1.69518	HP-50835	Chip10A
HP-50835_Chip10A	PAK1	0.237959	0.0811904	61	2.93088	0.00475134	0.0184774	1.69589	HP-50835	Chip10A
HP-50835_Chip10A	PTEN	0.251193	0.0994375	61	2.52614	0.0141441	0.0495044	1.6804	HP-50835	Chip10A
HP-50835_Chip10A	RSF1	0.200787	0.0811904	61	2.47304	0.0161986	0.0515409	1.74015	HP-50835	Chip10A
HP-50835_Chip10A	FGFR2	0.166162	0.0811904	61	2.04658	0.0450155	0.131295	1.78242	HP-50835	Chip10A
HP-50835_Chip10A	GPR15	0.210456	0.140626	61	1.49657	0.139663	0.349157	1.72853	HP-50835	Chip10A
HP-50835_Chip10A	AURKA	0.117278	0.0811904	61	1.44448	0.153721	0.358682	1.84385	HP-50835	Chip10A
HP-50835_Chip10A	MDM2	0.106314	0.0811904	61	1.30944	0.195297	0.427213	1.85792	HP-50835	Chip10A
HP-50835_Chip10A	CDKN1B	0.0965147	0.0811904	61	1.18875	0.239147	0.44841	1.87058	HP-50835	Chip10A
HP-50835_Chip10A	TP53	0.117125	0.0994375	61	1.17787	0.243423	0.44841	1.84405	HP-50835	Chip10A
HP-50835_Chip10A	PIK3CA	0.06321	0.0628898	61	1.00509	0.318823	0.55794	1.91426	HP-50835	Chip10A
HP-50835_Chip10A	EGFR	0.0770392	0.0811904	61	0.948871	0.34643	0.576943	1.896	HP-50835	Chip10A
HP-50835_Chip10A	HIF1A	0.0739668	0.0811904	61	0.911029	0.365866	0.576943	1.90004	HP-50835	Chip10A
HP-50835_Chip10A	MAP2K4	0.0719291	0.0811904	61	0.885931	0.379134	0.576943	1.90273	HP-50835	Chip10A
HP-50835_Chip10A	PPP2R2A	0.0763776	0.0994375	61	0.768096	0.445393	0.599568	1.89687	HP-50835	Chip10A
HP-50835_Chip10A	AKT3	0.0574831	0.0811904	61	0.708004	0.481639	0.624347	1.92188	HP-50835	Chip10A
HP-50835_Chip10A	RPP30	0.0953451	0.140626	61	0.678006	0.500332	0.625415	1.8721	HP-50835	Chip10A
HP-50835_Chip10A	AR	0.0370606	0.0811904	61	0.456466	0.649676	0.710584	1.94928	HP-50835	Chip10A
HP-50835_Chip10A	CCNE1	0.0304647	0.0811904	61	0.375225	0.708794	0.751752	1.95821	HP-50835	Chip10A
HP-50835_Chip10A	STK11	0.022696	0.0994375	61	0.228244	0.82022	0.844344	1.96878	HP-50835	Chip10A
HP-51136_Chip10A	ZNF703	-0.863723	0.130804	61	-6.60317	1.11e-08	3.88e-07	3.63946	HP-51136	Chip10A
HP-51136_Chip10A	FGFR1	-0.662947	0.106801	61	-6.20729	5.23e-08	9.15e-07	3.16663	HP-51136	Chip10A
HP-51136_Chip10A	INPP4B	-0.287247	0.106801	61	-2.68954	0.00921534	0.0645074	2.44062	HP-51136	Chip10A
HP-51136_Chip10A	AKT1	-0.244048	0.106801	61	-2.28506	0.0257995	0.136074	2.36862	HP-51136	Chip10A
HP-51136_Chip10A	RB1	-0.266763	0.130804	61	-2.0394	0.0457483	0.17791	2.40621	HP-51136	Chip10A
HP-51136_Chip10A	TP53	-0.253454	0.130804	61	-1.93766	0.0572982	0.200544	2.38412	HP-51136	Chip10A
HP-51136_Chip10A	MYC	-0.165892	0.106801	61	-1.55327	0.125531	0.313828	2.24372	HP-51136	Chip10A
HP-51136_Chip10A	RPP30	-0.270733	0.184985	61	-1.46354	0.148455	0.346394	2.41284	HP-51136	Chip10A
HP-51136_Chip10A	PTEN	-0.176522	0.130804	61	-1.34951	0.18216	0.398475	2.26031	HP-51136	Chip10A
HP-51136_Chip10A	SOX2	-0.124712	0.106801	61	-1.1677	0.247473	0.425143	2.18058	HP-51136	Chip10A
HP-51136_Chip10A	PHLPP1	-0.103277	0.106801	61	-0.967	0.337362	0.491987	2.14842	HP-51136	Chip10A
HP-51136_Chip10A	ERBB2	-0.0614454	0.106801	61	-0.575324	0.567188	0.708986	2.08702	HP-51136	Chip10A
HP-51136_Chip10A	AKT2	-0.0263308	0.106801	61	-0.24654	0.806092	0.889234	2.03684	HP-51136	Chip10A
HP-51136_Chip10A	AKT3	0.36014	0.106801	61	3.37205	0.00129985	0.015165	1.55818	HP-51136	Chip10A
HP-51136_Chip10A	AURKA	0.301694	0.106801	61	2.82482	0.00638411	0.0558609	1.6226	HP-51136	Chip10A
HP-51136_Chip10A	PAK1	0.241678	0.106801	61	2.26287	0.0272148	0.136074	1.69152	HP-51136	Chip10A
HP-51136_Chip10A	EGFR	0.2282	0.106801	61	2.13668	0.0366437	0.160316	1.7074	HP-51136	Chip10A
HP-51136_Chip10A	PHLPP2	0.18974	0.106801	61	1.77657	0.0806251	0.256534	1.75353	HP-51136	Chip10A
HP-51136_Chip10A	CCNE1	0.18261	0.106801	61	1.70981	0.0923834	0.269452	1.76221	HP-51136	Chip10A
HP-51136_Chip10A	FGFR2	0.166614	0.106801	61	1.56004	0.123925	0.313828	1.78186	HP-51136	Chip10A
HP-51136_Chip10A	HIF1A	0.135185	0.106801	61	1.26576	0.210413	0.425143	1.82111	HP-51136	Chip10A
HP-51136_Chip10A	AR	0.126018	0.106801	61	1.17993	0.242608	0.425143	1.83271	HP-51136	Chip10A
HP-51136_Chip10A	MDM2	0.123504	0.106801	61	1.15639	0.252029	0.425143	1.83591	HP-51136	Chip10A
HP-51136_Chip10A	MET	0.122703	0.106801	61	1.14889	0.255086	0.425143	1.83693	HP-51136	Chip10A
HP-51136_Chip10A	PIK3CA	0.0921759	0.082728	61	1.11421	0.269562	0.428849	1.87621	HP-51136	Chip10A
HP-51136_Chip10A	CCND1	0.115955	0.106801	61	1.0857	0.281882	0.428951	1.84554	HP-51136	Chip10A
HP-51136_Chip10A	IGF1R	0.0967144	0.106801	61	0.905554	0.368735	0.516229	1.87032	HP-51136	Chip10A
HP-51136_Chip10A	CDKN1B	0.0817596	0.106801	61	0.765529	0.446908	0.581255	1.88981	HP-51136	Chip10A
HP-51136_Chip10A	GPR15	0.141146	0.184985	61	0.763013	0.448396	0.581255	1.8136	HP-51136	Chip10A
HP-51136_Chip10A	MTAP	0.0574393	0.130804	61	0.439123	0.662124	0.799115	1.92194	HP-51136	Chip10A
HP-51136_Chip10A	PPP2R2A	0.0395576	0.130804	61	0.302418	0.763362	0.889234	1.94591	HP-51136	Chip10A
HP-51136_Chip10A	STK11	0.0310747	0.130804	61	0.237566	0.813014	0.889234	1.95738	HP-51136	Chip10A
HP-51136_Chip10A	RPS6KB1	0.0177296	0.106801	61	0.166005	0.868702	0.89894	1.97557	HP-51136	Chip10A
HP-51136_Chip10A	MAP2K4	0.0171092	0.106801	61	0.160196	0.873256	0.89894	1.97642	HP-51136	Chip10A
HP-51136_Chip10A	RSF1	0.0130391	0.106801	61	0.122088	0.903231	0.903231	1.98201	HP-51136	Chip10A
HP-51139_Chip10A	AURKA	-0.787287	0.0987828	61	-7.96987	4.96e-11	1.73e-09	3.45165	HP-51139	Chip10A
HP-51139_Chip10A	ZNF703	-0.939308	0.120984	61	-7.76392	1.12e-10	1.96e-09	3.83522	HP-51139	Chip10A
HP-51139_Chip10A	FGFR1	-0.544953	0.0987828	61	-5.51667	7.45e-07	5.22e-06	2.91795	HP-51139	Chip10A
HP-51139_Chip10A	MDM2	-0.520338	0.0987828	61	-5.2675	1.9e-06	1.11e-05	2.86858	HP-51139	Chip10A
HP-51139_Chip10A	MYC	-0.507616	0.0987828	61	-5.1387	3.08e-06	1.54e-05	2.8434	HP-51139	Chip10A
HP-51139_Chip10A	RPS6KB1	-0.371379	0.0987828	61	-3.75955	0.000383568	0.00122044	2.58718	HP-51139	Chip10A
HP-51139_Chip10A	PHLPP2	-0.301647	0.0987828	61	-3.05364	0.0033483	0.00901465	2.4651	HP-51139	Chip10A
HP-51139_Chip10A	AR	-0.239026	0.0987828	61	-2.41972	0.0185281	0.037011	2.36039	HP-51139	Chip10A
HP-51139_Chip10A	PHLPP1	-0.199783	0.0987828	61	-2.02245	0.0475208	0.0831614	2.29705	HP-51139	Chip10A
HP-51139_Chip10A	GPR15	-0.230721	0.171097	61	-1.34848	0.182489	0.290323	2.34684	HP-51139	Chip10A
HP-51139_Chip10A	RSF1	-0.108866	0.0987828	61	-1.10207	0.27476	0.402348	2.15676	HP-51139	Chip10A
HP-51139_Chip10A	IGF1R	-0.108606	0.0987828	61	-1.09944	0.275896	0.402348	2.15637	HP-51139	Chip10A
HP-51139_Chip10A	INPP4B	-0.0947247	0.0987828	61	-0.958919	0.341385	0.459557	2.13572	HP-51139	Chip10A
HP-51139_Chip10A	AKT1	0.673295	0.0987828	61	6.81591	4.8e-09	4.67e-08	1.25415	HP-51139	Chip10A
HP-51139_Chip10A	CDKN1B	0.67064	0.0987828	61	6.78904	5.33e-09	4.67e-08	1.25646	HP-51139	Chip10A
HP-51139_Chip10A	CCND1	0.405136	0.0987828	61	4.10128	0.000123622	0.00051343	1.51033	HP-51139	Chip10A
HP-51139_Chip10A	ERBB2	0.403214	0.0987828	61	4.08182	0.000132025	0.00051343	1.51234	HP-51139	Chip10A
HP-51139_Chip10A	TP53	0.482406	0.120984	61	3.98736	0.000181291	0.000634517	1.43157	HP-51139	Chip10A
HP-51139_Chip10A	MTAP	0.412233	0.120984	61	3.40734	0.00116664	0.00340271	1.50292	HP-51139	Chip10A
HP-51139_Chip10A	FGFR2	0.293734	0.0987828	61	2.97353	0.00421141	0.0105285	1.63158	HP-51139	Chip10A
HP-51139_Chip10A	MAP2K4	0.243493	0.0987828	61	2.46493	0.0165347	0.037011	1.6894	HP-51139	Chip10A
HP-51139_Chip10A	PPP2R2A	0.292764	0.120984	61	2.41986	0.0185214	0.037011	1.63267	HP-51139	Chip10A
HP-51139_Chip10A	RB1	0.291442	0.120984	61	2.40893	0.0190342	0.037011	1.63417	HP-51139	Chip10A
HP-51139_Chip10A	EGFR	0.221818	0.0987828	61	2.24551	0.0283696	0.0522599	1.71497	HP-51139	Chip10A
HP-51139_Chip10A	CCNE1	0.157299	0.0987828	61	1.59237	0.116471	0.194119	1.7934	HP-51139	Chip10A
HP-51139_Chip10A	HIF1A	0.103012	0.0987828	61	1.04281	0.30115	0.421609	1.86217	HP-51139	Chip10A
HP-51139_Chip10A	SOX2	0.0844555	0.0987828	61	0.854961	0.395918	0.513227	1.88628	HP-51139	Chip10A
HP-51139_Chip10A	AKT2	0.0531133	0.0987828	61	0.537677	0.592756	0.732448	1.92771	HP-51139	Chip10A
HP-51139_Chip10A	PTEN	0.0601957	0.120984	61	0.497552	0.620589	0.732448	1.91827	HP-51139	Chip10A
HP-51139_Chip10A	PAK1	0.0481341	0.0987828	61	0.487272	0.627812	0.732448	1.93437	HP-51139	Chip10A
HP-51139_Chip10A	MET	0.0381889	0.0987828	61	0.386594	0.700402	0.790777	1.94775	HP-51139	Chip10A
HP-51139_Chip10A	AKT3	0.0280341	0.0987828	61	0.283796	0.777528	0.850421	1.96151	HP-51139	Chip10A
HP-51139_Chip10A	PIK3CA	0.0170116	0.0765169	61	0.222325	0.824803	0.874791	1.97656	HP-51139	Chip10A
HP-51139_Chip10A	STK11	0.00926435	0.120984	61	0.0765751	0.939212	0.955231	1.9872	HP-51139	Chip10A
HP-51139_Chip10A	RPP30	0.00964475	0.171097	61	0.0563701	0.955231	0.955231	1.98667	HP-51139	Chip10A
HP-51142_Chip10A	RPS6KB1	-0.913894	0.102471	61	-8.91852	1.18e-12	4.12e-11	3.76825	HP-51142	Chip10A
HP-51142_Chip10A	IGF1R	-0.409837	0.102471	61	-3.99952	0.000174076	0.00121853	2.65707	HP-51142	Chip10A
HP-51142_Chip10A	AKT1	-0.385234	0.102471	61	-3.75943	0.000383724	0.00223839	2.61214	HP-51142	Chip10A
HP-51142_Chip10A	AKT2	-0.302202	0.102471	61	-2.94913	0.00451286	0.0197437	2.46605	HP-51142	Chip10A
HP-51142_Chip10A	STK11	-0.244555	0.125501	61	-1.94862	0.0559446	0.217562	2.36945	HP-51142	Chip10A
HP-51142_Chip10A	AR	-0.185138	0.102471	61	-1.80672	0.0757379	0.240984	2.27385	HP-51142	Chip10A
HP-51142_Chip10A	PHLPP1	-0.146243	0.102471	61	-1.42716	0.158634	0.427091	2.21337	HP-51142	Chip10A
HP-51142_Chip10A	PAK1	-0.131998	0.102471	61	-1.28814	0.202562	0.503277	2.19162	HP-51142	Chip10A
HP-51142_Chip10A	PPP2R2A	-0.145176	0.125501	61	-1.15677	0.251876	0.550978	2.21173	HP-51142	Chip10A
HP-51142_Chip10A	FGFR2	-0.114111	0.102471	61	-1.11359	0.269825	0.555522	2.16462	HP-51142	Chip10A
HP-51142_Chip10A	PHLPP2	-0.0941939	0.102471	61	-0.919221	0.361601	0.652102	2.13494	HP-51142	Chip10A
HP-51142_Chip10A	PTEN	-0.0618603	0.125501	61	-0.492905	0.62385	0.839797	2.08762	HP-51142	Chip10A
HP-51142_Chip10A	CCNE1	-0.0393735	0.102471	61	-0.384238	0.702138	0.852714	2.05533	HP-51142	Chip10A
HP-51142_Chip10A	RSF1	-0.0387631	0.102471	61	-0.378282	0.706535	0.852714	2.05447	HP-51142	Chip10A
HP-51142_Chip10A	HIF1A	-0.0280552	0.102471	61	-0.273785	0.785175	0.916037	2.03927	HP-51142	Chip10A
HP-51142_Chip10A	MET	-0.023415	0.102471	61	-0.228503	0.82002	0.925829	2.03272	HP-51142	Chip10A
HP-51142_Chip10A	EGFR	-0.000199541	0.102471	61	-0.00194728	0.998453	0.998453	2.00028	HP-51142	Chip10A
HP-51142_Chip10A	SOX2	0.631007	0.102471	61	6.15788	6.33e-08	1.11e-06	1.29145	HP-51142	Chip10A
HP-51142_Chip10A	RB1	0.685586	0.125501	61	5.46278	9.14e-07	1.07e-05	1.24351	HP-51142	Chip10A
HP-51142_Chip10A	PIK3CA	0.399586	0.0793741	61	5.03421	4.53e-06	3.96e-05	1.51615	HP-51142	Chip10A
HP-51142_Chip10A	MYC	0.316877	0.102471	61	3.09234	0.00299327	0.0149664	1.60561	HP-51142	Chip10A
HP-51142_Chip10A	MTAP	0.230368	0.125501	61	1.83558	0.0712957	0.240984	1.70484	HP-51142	Chip10A
HP-51142_Chip10A	ERBB2	0.169731	0.102471	61	1.65638	0.102781	0.299778	1.77802	HP-51142	Chip10A
HP-51142_Chip10A	MAP2K4	0.128198	0.102471	61	1.25106	0.21569	0.503277	1.82995	HP-51142	Chip10A
HP-51142_Chip10A	CDKN1B	0.10615	0.102471	61	1.0359	0.304339	0.59177	1.85813	HP-51142	Chip10A
HP-51142_Chip10A	AURKA	0.0920362	0.102471	61	0.898164	0.37263	0.652102	1.8764	HP-51142	Chip10A
HP-51142_Chip10A	CCND1	0.0876288	0.102471	61	0.855154	0.395813	0.659688	1.88214	HP-51142	Chip10A
HP-51142_Chip10A	TP53	0.101994	0.125501	61	0.812691	0.419556	0.667475	1.86349	HP-51142	Chip10A
HP-51142_Chip10A	MDM2	0.0798486	0.102471	61	0.779227	0.438858	0.667828	1.89231	HP-51142	Chip10A
HP-51142_Chip10A	INPP4B	0.0566255	0.102471	61	0.552597	0.582559	0.820836	1.92302	HP-51142	Chip10A
HP-51142_Chip10A	ZNF703	0.0686609	0.125501	61	0.547092	0.586311	0.820836	1.90705	HP-51142	Chip10A
HP-51142_Chip10A	AKT3	0.0415567	0.102471	61	0.405544	0.686496	0.852714	1.94321	HP-51142	Chip10A
HP-51142_Chip10A	FGFR1	0.00738532	0.102471	61	0.072072	0.94278	0.990449	1.98979	HP-51142	Chip10A
HP-51142_Chip10A	RPP30	0.0104149	0.177486	61	0.0586805	0.953398	0.990449	1.98561	HP-51142	Chip10A
HP-51142_Chip10A	GPR15	0.00845723	0.177486	61	0.0476501	0.962151	0.990449	1.98831	HP-51142	Chip10A
HP-51166_Chip10A	MDM2	-2.94815	0.123134	61	-23.9426	1.03e-32	3.6e-31	15.4352	HP-51166	Chip10A
HP-51166_Chip10A	AR	-0.62118	0.123134	61	-5.04475	4.36e-06	3.81e-05	3.07627	HP-51166	Chip10A
HP-51166_Chip10A	AKT1	-0.393492	0.123134	61	-3.19564	0.00221042	0.00773648	2.62714	HP-51166	Chip10A
HP-51166_Chip10A	EGFR	-0.371909	0.123134	61	-3.02036	0.00368469	0.00940341	2.58813	HP-51166	Chip10A
HP-51166_Chip10A	IGF1R	-0.371023	0.123134	61	-3.01317	0.00376136	0.00940341	2.58654	HP-51166	Chip10A
HP-51166_Chip10A	AKT2	-0.362541	0.123134	61	-2.94427	0.00457522	0.0106755	2.57138	HP-51166	Chip10A
HP-51166_Chip10A	AKT3	-0.245264	0.123134	61	-1.99185	0.0508695	0.098913	2.37062	HP-51166	Chip10A
HP-51166_Chip10A	TP53	-0.280549	0.150808	61	-1.8603	0.0676649	0.112775	2.42931	HP-51166	Chip10A
HP-51166_Chip10A	STK11	-0.243653	0.150808	61	-1.61565	0.11133	0.169415	2.36797	HP-51166	Chip10A
HP-51166_Chip10A	PHLPP2	-0.167402	0.123134	61	-1.35951	0.178988	0.261025	2.24607	HP-51166	Chip10A
HP-51166_Chip10A	AURKA	-0.154051	0.123134	61	-1.25109	0.215681	0.301953	2.22538	HP-51166	Chip10A
HP-51166_Chip10A	CCNE1	-0.127959	0.123134	61	-1.03918	0.302822	0.361984	2.18549	HP-51166	Chip10A
HP-51166_Chip10A	INPP4B	-0.125986	0.123134	61	-1.02316	0.310272	0.361984	2.18251	HP-51166	Chip10A
HP-51166_Chip10A	GPR15	-0.0694572	0.213274	61	-0.32567	0.745788	0.790988	2.09864	HP-51166	Chip10A
HP-51166_Chip10A	ERBB2	-0.0197841	0.123134	61	-0.160671	0.872883	0.872883	2.02762	HP-51166	Chip10A
HP-51166_Chip10A	PTEN	0.909467	0.150808	61	6.03063	1.04e-07	1.82e-06	1.06476	HP-51166	Chip10A
HP-51166_Chip10A	PIK3CA	0.540949	0.0953792	61	5.67156	4.13e-07	4.82e-06	1.37464	HP-51166	Chip10A
HP-51166_Chip10A	PHLPP1	0.587408	0.123134	61	4.77048	1.19e-05	8.3e-05	1.33107	HP-51166	Chip10A
HP-51166_Chip10A	MTAP	0.629759	0.150808	61	4.1759	9.59e-05	0.000559621	1.29257	HP-51166	Chip10A
HP-51166_Chip10A	PPP2R2A	0.618692	0.150808	61	4.10252	0.000123106	0.000615528	1.30252	HP-51166	Chip10A
HP-51166_Chip10A	SOX2	0.453107	0.123134	61	3.67979	0.000495977	0.0021699	1.46094	HP-51166	Chip10A
HP-51166_Chip10A	PAK1	0.41605	0.123134	61	3.37883	0.00127319	0.0049513	1.49895	HP-51166	Chip10A
HP-51166_Chip10A	RSF1	0.385991	0.123134	61	3.13472	0.00264501	0.00841594	1.53051	HP-51166	Chip10A
HP-51166_Chip10A	RB1	0.460687	0.150808	61	3.05479	0.00333719	0.00940341	1.45328	HP-51166	Chip10A
HP-51166_Chip10A	RPS6KB1	0.313293	0.123134	61	2.54432	0.0134968	0.0295244	1.60961	HP-51166	Chip10A
HP-51166_Chip10A	CCND1	0.287364	0.123134	61	2.33375	0.0229202	0.0471887	1.6388	HP-51166	Chip10A
HP-51166_Chip10A	FGFR2	0.241652	0.123134	61	1.96251	0.0542687	0.0999686	1.69155	HP-51166	Chip10A
HP-51166_Chip10A	RPP30	0.40374	0.213274	61	1.89305	0.0630972	0.11042	1.51179	HP-51166	Chip10A
HP-51166_Chip10A	FGFR1	0.213919	0.123134	61	1.73729	0.0873835	0.139019	1.72438	HP-51166	Chip10A
HP-51166_Chip10A	ZNF703	0.17786	0.150808	61	1.17938	0.242825	0.318397	1.76803	HP-51166	Chip10A
HP-51166_Chip10A	HIF1A	0.142992	0.123134	61	1.16127	0.250055	0.318397	1.81128	HP-51166	Chip10A
HP-51166_Chip10A	MET	0.141579	0.123134	61	1.14979	0.254718	0.318397	1.81305	HP-51166	Chip10A
HP-51166_Chip10A	CDKN1B	0.0964817	0.123134	61	0.78355	0.436336	0.492638	1.87062	HP-51166	Chip10A
HP-51166_Chip10A	MYC	0.0738407	0.123134	61	0.599677	0.550943	0.602593	1.90021	HP-51166	Chip10A
HP-51166_Chip10A	MAP2K4	0.027211	0.123134	61	0.220987	0.825841	0.85013	1.96263	HP-51166	Chip10A
HP-51290_Chip10A	TP53	-0.295922	0.1181	61	-2.50569	0.0149059	0.0835199	2.45534	HP-51290	Chip10A
HP-51290_Chip10A	AKT2	-0.235344	0.0964283	61	-2.44061	0.0175817	0.0835199	2.35437	HP-51290	Chip10A
HP-51290_Chip10A	AR	-0.233322	0.0964283	61	-2.41964	0.0185314	0.0835199	2.35108	HP-51290	Chip10A
HP-51290_Chip10A	AKT1	-0.222737	0.0964283	61	-2.30988	0.0242944	0.0835199	2.33389	HP-51290	Chip10A
HP-51290_Chip10A	MAP2K4	-0.219654	0.0964283	61	-2.2779	0.0262491	0.0835199	2.32891	HP-51290	Chip10A
HP-51290_Chip10A	AKT3	-0.203228	0.0964283	61	-2.10755	0.0391877	0.0991898	2.30254	HP-51290	Chip10A
HP-51290_Chip10A	STK11	-0.248264	0.1181	61	-2.10215	0.0396759	0.0991898	2.37555	HP-51290	Chip10A
HP-51290_Chip10A	MET	-0.176528	0.0964283	61	-1.83067	0.0720357	0.168083	2.26032	HP-51290	Chip10A
HP-51290_Chip10A	IGF1R	-0.164016	0.0964283	61	-1.70092	0.0940518	0.205738	2.2408	HP-51290	Chip10A
HP-51290_Chip10A	FGFR1	-0.142499	0.0964283	61	-1.47777	0.144614	0.291853	2.20763	HP-51290	Chip10A
HP-51290_Chip10A	EGFR	-0.140548	0.0964283	61	-1.45754	0.150096	0.291853	2.20465	HP-51290	Chip10A
HP-51290_Chip10A	PPP2R2A	-0.148351	0.1181	61	-1.25614	0.213854	0.356423	2.2166	HP-51290	Chip10A
HP-51290_Chip10A	ERBB2	-0.11218	0.0964283	61	-1.16335	0.249218	0.396483	2.16172	HP-51290	Chip10A
HP-51290_Chip10A	ZNF703	-0.0705873	0.1181	61	-0.597691	0.552259	0.708994	2.10029	HP-51290	Chip10A
HP-51290_Chip10A	FGFR2	-0.0554765	0.0964283	61	-0.575313	0.567196	0.708994	2.0784	HP-51290	Chip10A
HP-51290_Chip10A	CDKN1B	-0.0277831	0.0964283	61	-0.288121	0.774231	0.851441	2.03889	HP-51290	Chip10A
HP-51290_Chip10A	INPP4B	-0.0217344	0.0964283	61	-0.225394	0.822426	0.851441	2.03036	HP-51290	Chip10A
HP-51290_Chip10A	PIK3CA	0.284584	0.074693	61	3.81004	0.000325496	0.00900278	1.64196	HP-51290	Chip10A
HP-51290_Chip10A	RB1	0.433235	0.1181	61	3.66837	0.000514445	0.00900278	1.4812	HP-51290	Chip10A
HP-51290_Chip10A	RSF1	0.27445	0.0964283	61	2.84616	0.00601893	0.0702208	1.65353	HP-51290	Chip10A
HP-51290_Chip10A	PAK1	0.234432	0.0964283	61	2.43116	0.0180044	0.0835199	1.70004	HP-51290	Chip10A
HP-51290_Chip10A	PHLPP2	0.229398	0.0964283	61	2.37895	0.0205068	0.0835199	1.70598	HP-51290	Chip10A
HP-51290_Chip10A	RPS6KB1	0.22711	0.0964283	61	2.35522	0.0217441	0.0835199	1.70869	HP-51290	Chip10A
HP-51290_Chip10A	SOX2	0.2109	0.0964283	61	2.18712	0.0325774	0.0950174	1.728	HP-51290	Chip10A
HP-51290_Chip10A	GPR15	0.226105	0.167019	61	1.35377	0.180804	0.333061	1.70988	HP-51290	Chip10A
HP-51290_Chip10A	MTAP	0.150113	0.1181	61	1.27107	0.208529	0.356423	1.80236	HP-51290	Chip10A
HP-51290_Chip10A	MDM2	0.0681958	0.0964283	61	0.707218	0.482124	0.708994	1.90766	HP-51290	Chip10A
HP-51290_Chip10A	MYC	0.0674205	0.0964283	61	0.699177	0.487099	0.708994	1.90869	HP-51290	Chip10A
HP-51290_Chip10A	PTEN	0.0766284	0.1181	61	0.648843	0.518875	0.708994	1.89654	HP-51290	Chip10A
HP-51290_Chip10A	RPP30	0.100765	0.167019	61	0.603313	0.548537	0.708994	1.86508	HP-51290	Chip10A
HP-51290_Chip10A	PHLPP1	0.0394688	0.0964283	61	0.409308	0.683748	0.825213	1.94603	HP-51290	Chip10A
HP-51290_Chip10A	CCNE1	0.0316953	0.0964283	61	0.328693	0.743514	0.851441	1.95654	HP-51290	Chip10A
HP-51290_Chip10A	HIF1A	0.0246157	0.0964283	61	0.255274	0.79937	0.851441	1.96616	HP-51290	Chip10A
HP-51290_Chip10A	CCND1	0.021151	0.0964283	61	0.219344	0.827114	0.851441	1.97089	HP-51290	Chip10A
HP-51290_Chip10A	AURKA	0.0117151	0.0964283	61	0.12149	0.903702	0.903702	1.98383	HP-51290	Chip10A
HP-51295_Chip10A	AKT1	-0.797897	0.166402	61	-4.79499	1.08e-05	0.000189868	3.47713	HP-51295	Chip10A
HP-51295_Chip10A	AKT2	-0.4425	0.166402	61	-2.65922	0.0099904	0.087416	2.71791	HP-51295	Chip10A
HP-51295_Chip10A	CDKN1B	-0.249728	0.166402	61	-1.50075	0.138579	0.740927	2.37797	HP-51295	Chip10A
HP-51295_Chip10A	PTEN	-0.304589	0.2038	61	-1.49455	0.140188	0.740927	2.47013	HP-51295	Chip10A
HP-51295_Chip10A	INPP4B	-0.214339	0.166402	61	-1.28808	0.202584	0.740927	2.32034	HP-51295	Chip10A
HP-51295_Chip10A	IGF1R	-0.166659	0.166402	61	-1.00155	0.32052	0.80447	2.24491	HP-51295	Chip10A
HP-51295_Chip10A	PPP2R2A	-0.197637	0.2038	61	-0.969758	0.335997	0.80447	2.29364	HP-51295	Chip10A
HP-51295_Chip10A	ZNF703	-0.170679	0.2038	61	-0.837483	0.405591	0.80447	2.25118	HP-51295	Chip10A
HP-51295_Chip10A	PHLPP1	-0.136426	0.166402	61	-0.819857	0.41549	0.80447	2.19836	HP-51295	Chip10A
HP-51295_Chip10A	RPP30	-0.218731	0.288217	61	-0.758911	0.450828	0.80447	2.32742	HP-51295	Chip10A
HP-51295_Chip10A	CCND1	-0.105483	0.166402	61	-0.633905	0.528513	0.80447	2.15171	HP-51295	Chip10A
HP-51295_Chip10A	FGFR2	-0.099006	0.166402	61	-0.59498	0.554058	0.80447	2.14207	HP-51295	Chip10A
HP-51295_Chip10A	FGFR1	-0.0873006	0.166402	61	-0.524636	0.601738	0.80447	2.12476	HP-51295	Chip10A
HP-51295_Chip10A	AR	-0.0593494	0.166402	61	-0.356662	0.722575	0.85025	2.08399	HP-51295	Chip10A
HP-51295_Chip10A	HIF1A	-0.0556009	0.166402	61	-0.334136	0.739423	0.85025	2.07858	HP-51295	Chip10A
HP-51295_Chip10A	PAK1	-0.0540419	0.166402	61	-0.324767	0.746469	0.85025	2.07634	HP-51295	Chip10A
HP-51295_Chip10A	GPR15	-0.0651662	0.288217	61	-0.226101	0.821879	0.85025	2.09241	HP-51295	Chip10A
HP-51295_Chip10A	CCNE1	-0.0367477	0.166402	61	-0.220837	0.825957	0.85025	2.0516	HP-51295	Chip10A
HP-51295_Chip10A	AURKA	0.813207	0.166402	61	4.887	7.77e-06	0.000189868	1.13823	HP-51295	Chip10A
HP-51295_Chip10A	PHLPP2	0.447066	0.166402	61	2.68666	0.00928652	0.087416	1.46707	HP-51295	Chip10A
HP-51295_Chip10A	RB1	0.283304	0.2038	61	1.39011	0.169549	0.740927	1.64341	HP-51295	Chip10A
HP-51295_Chip10A	AKT3	0.226237	0.166402	61	1.35958	0.178967	0.740927	1.70972	HP-51295	Chip10A
HP-51295_Chip10A	MAP2K4	0.210027	0.166402	61	1.26217	0.211694	0.740927	1.72904	HP-51295	Chip10A
HP-51295_Chip10A	RSF1	0.196945	0.166402	61	1.18355	0.241185	0.767406	1.74479	HP-51295	Chip10A
HP-51295_Chip10A	STK11	0.19091	0.2038	61	0.936752	0.35258	0.80447	1.75211	HP-51295	Chip10A
HP-51295_Chip10A	MYC	0.133828	0.166402	61	0.804242	0.42438	0.80447	1.82282	HP-51295	Chip10A
HP-51295_Chip10A	PIK3CA	0.102296	0.128895	61	0.793643	0.43048	0.80447	1.8631	HP-51295	Chip10A
HP-51295_Chip10A	SOX2	0.118387	0.166402	61	0.711449	0.479518	0.80447	1.84243	HP-51295	Chip10A
HP-51295_Chip10A	ERBB2	0.0886453	0.166402	61	0.532718	0.596164	0.80447	1.88081	HP-51295	Chip10A
HP-51295_Chip10A	MTAP	0.107728	0.2038	61	0.528597	0.599003	0.80447	1.8561	HP-51295	Chip10A
HP-51295_Chip10A	RPS6KB1	0.0831183	0.166402	61	0.499503	0.619222	0.80447	1.88803	HP-51295	Chip10A
HP-51295_Chip10A	TP53	0.1014	0.2038	61	0.497548	0.620591	0.80447	1.86426	HP-51295	Chip10A
HP-51295_Chip10A	EGFR	0.0457509	0.166402	61	0.274942	0.78429	0.85025	1.93757	HP-51295	Chip10A
HP-51295_Chip10A	MDM2	0.0393946	0.166402	61	0.236744	0.813649	0.85025	1.94613	HP-51295	Chip10A
HP-51295_Chip10A	MET	0.0196532	0.166402	61	0.118107	0.906371	0.906371	1.97294	HP-51295	Chip10A
HP-51426_Chip10A	AKT1	-1.0268	0.15147	61	-6.7789	5.55e-09	1.94e-07	4.075	HP-51426	Chip10A
HP-51426_Chip10A	AKT2	-0.787985	0.15147	61	-5.20225	2.43e-06	4.25e-05	3.45332	HP-51426	Chip10A
HP-51426_Chip10A	STK11	-0.820764	0.185512	61	-4.42431	4.06e-05	0.000474085	3.53268	HP-51426	Chip10A
HP-51426_Chip10A	ERBB2	-0.530845	0.15147	61	-3.50461	0.000863173	0.00604221	2.88955	HP-51426	Chip10A
HP-51426_Chip10A	CDKN1B	-0.483764	0.15147	61	-3.19379	0.00222257	0.0111128	2.79677	HP-51426	Chip10A
HP-51426_Chip10A	ZNF703	-0.395352	0.185512	61	-2.13113	0.0371165	0.106052	2.63053	HP-51426	Chip10A
HP-51426_Chip10A	MYC	-0.251357	0.15147	61	-1.65945	0.102159	0.223472	2.38065	HP-51426	Chip10A
HP-51426_Chip10A	CCND1	-0.213569	0.15147	61	-1.40997	0.163626	0.30117	2.31911	HP-51426	Chip10A
HP-51426_Chip10A	TP53	-0.260478	0.185512	61	-1.4041	0.16536	0.30117	2.39575	HP-51426	Chip10A
HP-51426_Chip10A	PTEN	-0.243082	0.185512	61	-1.31033	0.194997	0.310222	2.36704	HP-51426	Chip10A
HP-51426_Chip10A	IGF1R	-0.162949	0.15147	61	-1.07578	0.286261	0.435615	2.23915	HP-51426	Chip10A
HP-51426_Chip10A	EGFR	-0.125718	0.15147	61	-0.829983	0.409785	0.551634	2.1821	HP-51426	Chip10A
HP-51426_Chip10A	INPP4B	-0.0991366	0.15147	61	-0.654495	0.515253	0.66792	2.14226	HP-51426	Chip10A
HP-51426_Chip10A	FGFR1	-0.0895939	0.15147	61	-0.591495	0.556374	0.695468	2.12814	HP-51426	Chip10A
HP-51426_Chip10A	PHLPP1	-0.00888704	0.15147	61	-0.0586719	0.953405	0.953405	2.01236	HP-51426	Chip10A
HP-51426_Chip10A	PIK3CA	0.47448	0.117328	61	4.04403	0.000149947	0.00131204	1.43945	HP-51426	Chip10A
HP-51426_Chip10A	AURKA	0.493186	0.15147	61	3.25599	0.00184665	0.0107721	1.42091	HP-51426	Chip10A
HP-51426_Chip10A	AKT3	0.447701	0.15147	61	2.9557	0.00442977	0.019345	1.46642	HP-51426	Chip10A
HP-51426_Chip10A	RSF1	0.441469	0.15147	61	2.91456	0.00497442	0.019345	1.47277	HP-51426	Chip10A
HP-51426_Chip10A	RPS6KB1	0.405456	0.15147	61	2.67681	0.00953392	0.0333687	1.50999	HP-51426	Chip10A
HP-51426_Chip10A	MDM2	0.371574	0.15147	61	2.45312	0.0170362	0.0542059	1.54588	HP-51426	Chip10A
HP-51426_Chip10A	PHLPP2	0.31889	0.15147	61	2.1053	0.0393906	0.106052	1.60337	HP-51426	Chip10A
HP-51426_Chip10A	MAP2K4	0.298529	0.15147	61	1.97088	0.05328	0.1332	1.62616	HP-51426	Chip10A
HP-51426_Chip10A	RB1	0.329838	0.185512	61	1.77798	0.080391	0.187579	1.59125	HP-51426	Chip10A
HP-51426_Chip10A	PAK1	0.24416	0.15147	61	1.61194	0.112138	0.230873	1.68861	HP-51426	Chip10A
HP-51426_Chip10A	HIF1A	0.208672	0.15147	61	1.37765	0.173346	0.30117	1.73067	HP-51426	Chip10A
HP-51426_Chip10A	MET	0.205105	0.15147	61	1.35409	0.180702	0.30117	1.73495	HP-51426	Chip10A
HP-51426_Chip10A	AR	0.154455	0.15147	61	1.0197	0.311897	0.45485	1.79694	HP-51426	Chip10A
HP-51426_Chip10A	PPP2R2A	0.172113	0.185512	61	0.927773	0.357182	0.500055	1.77508	HP-51426	Chip10A
HP-51426_Chip10A	RPP30	0.138236	0.262354	61	0.526907	0.600169	0.724342	1.81726	HP-51426	Chip10A
HP-51426_Chip10A	CCNE1	0.0489878	0.15147	61	0.323415	0.747487	0.845857	1.93323	HP-51426	Chip10A
HP-51426_Chip10A	FGFR2	0.0484703	0.15147	61	0.319999	0.750063	0.845857	1.93392	HP-51426	Chip10A
HP-51426_Chip10A	GPR15	0.0758914	0.262354	61	0.289271	0.773355	0.845857	1.89751	HP-51426	Chip10A
HP-51426_Chip10A	SOX2	0.028959	0.15147	61	0.191186	0.849015	0.90047	1.96025	HP-51426	Chip10A
HP-51426_Chip10A	MTAP	0.0219476	0.185512	61	0.118308	0.906212	0.932866	1.9698	HP-51426	Chip10A
HP-51444_Chip10A	MDM2	-1.17609	0.0826188	61	-14.2351	4.72e-21	8.27e-20	4.51926	HP-51444	Chip10A
HP-51444_Chip10A	MYC	-0.844571	0.0826188	61	-10.2225	7.63e-15	8.9e-14	3.59146	HP-51444	Chip10A
HP-51444_Chip10A	FGFR1	-0.466693	0.0826188	61	-5.64876	4.51e-07	2.63e-06	2.76388	HP-51444	Chip10A
HP-51444_Chip10A	ZNF703	-0.5242	0.101187	61	-5.18051	2.63e-06	1.15e-05	2.87627	HP-51444	Chip10A
HP-51444_Chip10A	AKT3	-0.367582	0.0826188	61	-4.44913	3.72e-05	0.000144856	2.58038	HP-51444	Chip10A
HP-51444_Chip10A	EGFR	-0.346257	0.0826188	61	-4.19102	9.11e-05	0.000318876	2.54252	HP-51444	Chip10A
HP-51444_Chip10A	MET	-0.2103	0.0826188	61	-2.54543	0.0134582	0.0336456	2.31386	HP-51444	Chip10A
HP-51444_Chip10A	RSF1	-0.162575	0.0826188	61	-1.96778	0.0536445	0.117347	2.23857	HP-51444	Chip10A
HP-51444_Chip10A	PIK3CA	-0.0891394	0.0639962	61	-1.39288	0.168711	0.310783	2.12747	HP-51444	Chip10A
HP-51444_Chip10A	CCND1	-0.111175	0.0826188	61	-1.34564	0.183398	0.320947	2.16022	HP-51444	Chip10A
HP-51444_Chip10A	CCNE1	-0.0980547	0.0826188	61	-1.18683	0.239895	0.370512	2.14066	HP-51444	Chip10A
HP-51444_Chip10A	PAK1	-0.051143	0.0826188	61	-0.619023	0.538206	0.697675	2.07217	HP-51444	Chip10A
HP-51444_Chip10A	ERBB2	-0.0443839	0.0826188	61	-0.537213	0.593075	0.741344	2.06249	HP-51444	Chip10A
HP-51444_Chip10A	AURKA	-0.0341224	0.0826188	61	-0.41301	0.681047	0.794555	2.04787	HP-51444	Chip10A
HP-51444_Chip10A	AKT2	-0.00493745	0.0826188	61	-0.0597618	0.952541	0.967039	2.00686	HP-51444	Chip10A
HP-51444_Chip10A	PTEN	-0.00419847	0.101187	61	-0.0414922	0.967039	0.967039	2.00583	HP-51444	Chip10A
HP-51444_Chip10A	MAP2K4	1.28925	0.0826188	61	15.6048	5.72e-23	2e-21	0.818326	HP-51444	Chip10A
HP-51444_Chip10A	PHLPP2	0.669441	0.0826188	61	8.10277	2.93e-11	2.56e-10	1.2575	HP-51444	Chip10A
HP-51444_Chip10A	MTAP	0.638608	0.101187	61	6.31117	3.48e-08	2.44e-07	1.28466	HP-51444	Chip10A
HP-51444_Chip10A	PPP2R2A	0.554831	0.101187	61	5.48322	8.46e-07	4.23e-06	1.36147	HP-51444	Chip10A
HP-51444_Chip10A	TP53	0.405113	0.101187	61	4.00361	0.000171709	0.000546347	1.51035	HP-51444	Chip10A
HP-51444_Chip10A	STK11	0.339742	0.101187	61	3.35756	0.00135862	0.00396264	1.58037	HP-51444	Chip10A
HP-51444_Chip10A	AKT1	0.227403	0.0826188	61	2.75244	0.00778007	0.0209463	1.70834	HP-51444	Chip10A
HP-51444_Chip10A	HIF1A	0.178693	0.0826188	61	2.16286	0.0344805	0.0804546	1.76701	HP-51444	Chip10A
HP-51444_Chip10A	IGF1R	0.148027	0.0826188	61	1.79169	0.0781429	0.160882	1.80497	HP-51444	Chip10A
HP-51444_Chip10A	SOX2	0.12981	0.0826188	61	1.5712	0.12131	0.235881	1.8279	HP-51444	Chip10A
HP-51444_Chip10A	AR	0.0977221	0.0826188	61	1.18281	0.241475	0.370512	1.86901	HP-51444	Chip10A
HP-51444_Chip10A	GPR15	0.165973	0.1431	61	1.15984	0.250634	0.370512	1.78265	HP-51444	Chip10A
HP-51444_Chip10A	FGFR2	0.0948604	0.0826188	61	1.14817	0.255381	0.370512	1.87273	HP-51444	Chip10A
HP-51444_Chip10A	RPP30	0.161105	0.1431	61	1.12582	0.264651	0.370512	1.78868	HP-51444	Chip10A
HP-51444_Chip10A	INPP4B	0.0845262	0.0826188	61	1.02309	0.310307	0.417721	1.88619	HP-51444	Chip10A
HP-51444_Chip10A	PHLPP1	0.0373209	0.0826188	61	0.451725	0.65307	0.788187	1.94893	HP-51444	Chip10A
HP-51444_Chip10A	CDKN1B	0.0286728	0.0826188	61	0.34705	0.729748	0.799666	1.96064	HP-51444	Chip10A
HP-51444_Chip10A	RB1	0.0349309	0.101187	61	0.345211	0.731123	0.799666	1.95216	HP-51444	Chip10A
HP-51444_Chip10A	RPS6KB1	0.00847589	0.0826188	61	0.10259	0.918625	0.967039	1.98828	HP-51444	Chip10A
HP-51446_Chip10A	AURKA	-0.61969	0.114485	61	-5.41286	1.1e-06	2.44e-05	3.07309	HP-51446	Chip10A
HP-51446_Chip10A	RSF1	-0.469527	0.114485	61	-4.10122	0.000123649	0.000865546	2.76931	HP-51446	Chip10A
HP-51446_Chip10A	MYC	-0.454502	0.114485	61	-3.96998	0.000192109	0.00112064	2.74062	HP-51446	Chip10A
HP-51446_Chip10A	AKT3	-0.374662	0.114485	61	-3.27259	0.00175698	0.00878492	2.59307	HP-51446	Chip10A
HP-51446_Chip10A	AR	-0.314881	0.114485	61	-2.75042	0.00782281	0.030422	2.48782	HP-51446	Chip10A
HP-51446_Chip10A	PAK1	-0.290917	0.114485	61	-2.5411	0.0136096	0.0476337	2.44684	HP-51446	Chip10A
HP-51446_Chip10A	MTAP	-0.288722	0.140215	61	-2.05914	0.0437565	0.127623	2.44312	HP-51446	Chip10A
HP-51446_Chip10A	RB1	-0.263906	0.140215	61	-1.88215	0.0645876	0.161469	2.40145	HP-51446	Chip10A
HP-51446_Chip10A	HIF1A	-0.160667	0.114485	61	-1.40339	0.165569	0.304996	2.23561	HP-51446	Chip10A
HP-51446_Chip10A	PHLPP1	-0.139418	0.114485	61	-1.21779	0.227994	0.395326	2.20292	HP-51446	Chip10A
HP-51446_Chip10A	CCNE1	-0.120093	0.114485	61	-1.04899	0.298323	0.467976	2.17361	HP-51446	Chip10A
HP-51446_Chip10A	RPS6KB1	-0.117809	0.114485	61	-1.02903	0.307527	0.467976	2.17017	HP-51446	Chip10A
HP-51446_Chip10A	PIK3CA	-0.0638871	0.0886796	61	-0.720426	0.474014	0.614463	2.09056	HP-51446	Chip10A
HP-51446_Chip10A	AKT2	-0.0437678	0.114485	61	-0.382302	0.703566	0.794349	2.0616	HP-51446	Chip10A
HP-51446_Chip10A	SOX2	-0.0321444	0.114485	61	-0.280775	0.779833	0.836927	2.04506	HP-51446	Chip10A
HP-51446_Chip10A	ERBB2	-0.00349656	0.114485	61	-0.0305417	0.975735	0.975735	2.00485	HP-51446	Chip10A
HP-51446_Chip10A	CDKN1B	0.612526	0.114485	61	5.35028	1.4e-06	2.44e-05	1.3081	HP-51446	Chip10A
HP-51446_Chip10A	ZNF703	0.633539	0.140215	61	4.51835	2.92e-05	0.000340541	1.28919	HP-51446	Chip10A
HP-51446_Chip10A	FGFR1	0.473494	0.114485	61	4.13587	0.000109944	0.000865546	1.44044	HP-51446	Chip10A
HP-51446_Chip10A	STK11	0.419739	0.140215	61	2.99355	0.00397823	0.0174047	1.49512	HP-51446	Chip10A
HP-51446_Chip10A	IGF1R	0.259415	0.114485	61	2.26593	0.0270157	0.0859592	1.67085	HP-51446	Chip10A
HP-51446_Chip10A	EGFR	0.226576	0.114485	61	1.97909	0.0523247	0.140874	1.70932	HP-51446	Chip10A
HP-51446_Chip10A	FGFR2	0.196988	0.114485	61	1.72065	0.0903842	0.198182	1.74474	HP-51446	Chip10A
HP-51446_Chip10A	CCND1	0.196854	0.114485	61	1.71948	0.0905976	0.198182	1.7449	HP-51446	Chip10A
HP-51446_Chip10A	TP53	0.206997	0.140215	61	1.47629	0.145011	0.298551	1.73268	HP-51446	Chip10A
HP-51446_Chip10A	AKT1	0.162348	0.114485	61	1.41808	0.161257	0.304996	1.78714	HP-51446	Chip10A
HP-51446_Chip10A	PHLPP2	0.136667	0.114485	61	1.19375	0.237196	0.395326	1.81924	HP-51446	Chip10A
HP-51446_Chip10A	INPP4B	0.111184	0.114485	61	0.971167	0.3353	0.481332	1.85166	HP-51446	Chip10A
HP-51446_Chip10A	MET	0.109228	0.114485	61	0.954081	0.343808	0.481332	1.85417	HP-51446	Chip10A
HP-51446_Chip10A	PTEN	0.129458	0.140215	61	0.923285	0.359497	0.483938	1.82835	HP-51446	Chip10A
HP-51446_Chip10A	GPR15	0.13618	0.198294	61	0.686759	0.494837	0.618547	1.81985	HP-51446	Chip10A
HP-51446_Chip10A	MDM2	0.0696691	0.114485	61	0.608545	0.545086	0.657862	1.90571	HP-51446	Chip10A
HP-51446_Chip10A	MAP2K4	0.0507441	0.114485	61	0.443239	0.659161	0.769021	1.93088	HP-51446	Chip10A
HP-51446_Chip10A	PPP2R2A	0.0347927	0.140215	61	0.248138	0.804861	0.836927	1.95234	HP-51446	Chip10A
HP-51446_Chip10A	RPP30	0.0471075	0.198294	61	0.237565	0.813015	0.836927	1.93575	HP-51446	Chip10A
HP-51462_Chip10A	FGFR2	-2.4156	0.0982482	61	-24.5867	2.37e-33	8.28e-32	10.6708	HP-51462	Chip10A
HP-51462_Chip10A	RSF1	-1.50671	0.0982482	61	-15.3357	1.34e-22	2.34e-21	5.68321	HP-51462	Chip10A
HP-51462_Chip10A	PAK1	-1.26688	0.0982482	61	-12.8947	4.47e-19	5.22e-18	4.81283	HP-51462	Chip10A
HP-51462_Chip10A	CCND1	-0.858256	0.0982482	61	-8.7356	2.41e-12	2.11e-11	3.62569	HP-51462	Chip10A
HP-51462_Chip10A	STK11	-0.305103	0.120329	61	-2.53557	0.0138049	0.0284218	2.47101	HP-51462	Chip10A
HP-51462_Chip10A	AKT2	-0.224698	0.0982482	61	-2.28705	0.0256761	0.0499258	2.33707	HP-51462	Chip10A
HP-51462_Chip10A	CDKN1B	-0.189641	0.0982482	61	-1.93023	0.0582312	0.0926406	2.28096	HP-51462	Chip10A
HP-51462_Chip10A	AURKA	-0.158716	0.0982482	61	-1.61546	0.111373	0.144372	2.23259	HP-51462	Chip10A
HP-51462_Chip10A	MYC	-0.0506517	0.0982482	61	-0.515548	0.608034	0.665037	2.07147	HP-51462	Chip10A
HP-51462_Chip10A	AKT1	-0.00899515	0.0982482	61	-0.0915554	0.927351	0.927351	2.01251	HP-51462	Chip10A
HP-51462_Chip10A	RPS6KB1	0.719439	0.0982482	61	7.32267	6.45e-10	4.52e-09	1.21467	HP-51462	Chip10A
HP-51462_Chip10A	RB1	0.769788	0.120329	61	6.39736	2.49e-08	1.45e-07	1.17301	HP-51462	Chip10A
HP-51462_Chip10A	PIK3CA	0.442192	0.0761027	61	5.81046	2.43e-07	1.21e-06	1.47203	HP-51462	Chip10A
HP-51462_Chip10A	AKT3	0.530945	0.0982482	61	5.40412	1.14e-06	4.99e-06	1.3842	HP-51462	Chip10A
HP-51462_Chip10A	SOX2	0.476888	0.0982482	61	4.85391	8.76e-06	3.41e-05	1.43705	HP-51462	Chip10A
HP-51462_Chip10A	HIF1A	0.44321	0.0982482	61	4.51113	2.99e-05	0.000104802	1.47099	HP-51462	Chip10A
HP-51462_Chip10A	MET	0.402094	0.0982482	61	4.09263	0.000127292	0.000405022	1.51352	HP-51462	Chip10A
HP-51462_Chip10A	IGF1R	0.351725	0.0982482	61	3.57997	0.000681329	0.00198721	1.56729	HP-51462	Chip10A
HP-51462_Chip10A	CCNE1	0.33595	0.0982482	61	3.4194	0.00112415	0.00302657	1.58452	HP-51462	Chip10A
HP-51462_Chip10A	PTEN	0.375959	0.120329	61	3.12442	0.00272597	0.00681493	1.54119	HP-51462	Chip10A
HP-51462_Chip10A	RPP30	0.518577	0.170171	61	3.04739	0.0034092	0.0079548	1.39612	HP-51462	Chip10A
HP-51462_Chip10A	MTAP	0.320581	0.120329	61	2.66421	0.00985892	0.0215664	1.60149	HP-51462	Chip10A
HP-51462_Chip10A	MAP2K4	0.220749	0.0982482	61	2.24685	0.0282794	0.0520936	1.71624	HP-51462	Chip10A
HP-51462_Chip10A	MDM2	0.21643	0.0982482	61	2.20289	0.0313901	0.0549327	1.72139	HP-51462	Chip10A
HP-51462_Chip10A	ERBB2	0.209614	0.0982482	61	2.13352	0.0369123	0.0615205	1.72954	HP-51462	Chip10A
HP-51462_Chip10A	PHLPP2	0.176928	0.0982482	61	1.80083	0.0766737	0.116677	1.76917	HP-51462	Chip10A
HP-51462_Chip10A	GPR15	0.293053	0.170171	61	1.72211	0.0901166	0.13142	1.63235	HP-51462	Chip10A
HP-51462_Chip10A	AR	0.16135	0.0982482	61	1.64227	0.105681	0.142311	1.78838	HP-51462	Chip10A
HP-51462_Chip10A	PPP2R2A	0.197591	0.120329	61	1.64209	0.105717	0.142311	1.74401	HP-51462	Chip10A
HP-51462_Chip10A	EGFR	0.154388	0.0982482	61	1.57141	0.12126	0.151575	1.79703	HP-51462	Chip10A
HP-51462_Chip10A	ZNF703	0.178277	0.120329	61	1.48158	0.143599	0.173309	1.76752	HP-51462	Chip10A
HP-51462_Chip10A	INPP4B	0.134532	0.0982482	61	1.36931	0.175923	0.205244	1.82193	HP-51462	Chip10A
HP-51462_Chip10A	FGFR1	0.0893413	0.0982482	61	0.909343	0.366748	0.41407	1.8799	HP-51462	Chip10A
HP-51462_Chip10A	PHLPP1	0.0159551	0.0982482	61	0.162396	0.871531	0.924351	1.978	HP-51462	Chip10A
HP-51462_Chip10A	TP53	0.0125303	0.120329	61	0.104134	0.917405	0.927351	1.9827	HP-51462	Chip10A
HP-51463_Chip10A	RB1	-0.569743	0.155966	61	-3.65299	0.000540364	0.00439488	2.96852	HP-51463	Chip10A
HP-51463_Chip10A	PPP2R2A	-0.429667	0.155966	61	-2.75487	0.00772911	0.0386455	2.69384	HP-51463	Chip10A
HP-51463_Chip10A	HIF1A	-0.33475	0.127346	61	-2.62866	0.0108313	0.0400936	2.52232	HP-51463	Chip10A
HP-51463_Chip10A	RPP30	-0.575103	0.22057	61	-2.60735	0.0114553	0.0400936	2.97957	HP-51463	Chip10A
HP-51463_Chip10A	INPP4B	-0.31524	0.127346	61	-2.47546	0.0160994	0.0512254	2.48844	HP-51463	Chip10A
HP-51463_Chip10A	MAP2K4	-0.297369	0.127346	61	-2.33512	0.0228433	0.0666263	2.4578	HP-51463	Chip10A
HP-51463_Chip10A	PIK3CA	-0.207699	0.0986419	61	-2.10559	0.0393648	0.105201	2.30969	HP-51463	Chip10A
HP-51463_Chip10A	PTEN	-0.323844	0.155966	61	-2.07637	0.0420803	0.105201	2.50332	HP-51463	Chip10A
HP-51463_Chip10A	AR	-0.229969	0.127346	61	-1.80586	0.0758752	0.177042	2.34562	HP-51463	Chip10A
HP-51463_Chip10A	PHLPP1	-0.218564	0.127346	61	-1.7163	0.0911822	0.199461	2.32715	HP-51463	Chip10A
HP-51463_Chip10A	PHLPP2	-0.21048	0.127346	61	-1.65282	0.103507	0.200094	2.31415	HP-51463	Chip10A
HP-51463_Chip10A	TP53	-0.254994	0.155966	61	-1.63493	0.107215	0.200094	2.38666	HP-51463	Chip10A
HP-51463_Chip10A	AURKA	-0.207354	0.127346	61	-1.62827	0.108623	0.200094	2.30914	HP-51463	Chip10A
HP-51463_Chip10A	MDM2	-0.203838	0.127346	61	-1.60066	0.114619	0.200584	2.30352	HP-51463	Chip10A
HP-51463_Chip10A	RSF1	-0.166208	0.127346	61	-1.30517	0.196738	0.275433	2.24421	HP-51463	Chip10A
HP-51463_Chip10A	CDKN1B	-0.149161	0.127346	61	-1.17131	0.24603	0.331194	2.21785	HP-51463	Chip10A
HP-51463_Chip10A	AKT3	-0.0989607	0.127346	61	-0.7771	0.440103	0.507135	2.142	HP-51463	Chip10A
HP-51463_Chip10A	MET	-0.0908825	0.127346	61	-0.713665	0.478156	0.507135	2.13004	HP-51463	Chip10A
HP-51463_Chip10A	GPR15	-0.0892776	0.22057	61	-0.404759	0.687071	0.707279	2.12767	HP-51463	Chip10A
HP-51463_Chip10A	RPS6KB1	-0.0385505	0.127346	61	-0.302722	0.763132	0.763132	2.05416	HP-51463	Chip10A
HP-51463_Chip10A	MTAP	0.919377	0.155966	61	5.89471	1.76e-07	6.14e-06	1.05747	HP-51463	Chip10A
HP-51463_Chip10A	MYC	0.695786	0.127346	61	5.46374	9.11e-07	1.59e-05	1.23475	HP-51463	Chip10A
HP-51463_Chip10A	AKT2	0.463809	0.127346	61	3.64211	0.000559434	0.00439488	1.45014	HP-51463	Chip10A
HP-51463_Chip10A	CCND1	0.459186	0.127346	61	3.60581	0.00062784	0.00439488	1.45479	HP-51463	Chip10A
HP-51463_Chip10A	ERBB2	0.380369	0.127346	61	2.98689	0.0040544	0.0236507	1.53648	HP-51463	Chip10A
HP-51463_Chip10A	SOX2	0.336569	0.127346	61	2.64294	0.0104305	0.0400936	1.58385	HP-51463	Chip10A
HP-51463_Chip10A	AKT1	0.192882	0.127346	61	1.51463	0.135032	0.225053	1.74971	HP-51463	Chip10A
HP-51463_Chip10A	EGFR	0.181157	0.127346	61	1.42255	0.159959	0.251068	1.76399	HP-51463	Chip10A
HP-51463_Chip10A	STK11	0.219189	0.155966	61	1.40536	0.164987	0.251068	1.7181	HP-51463	Chip10A
HP-51463_Chip10A	FGFR2	0.169594	0.127346	61	1.33176	0.187895	0.274013	1.77819	HP-51463	Chip10A
HP-51463_Chip10A	FGFR1	0.14544	0.127346	61	1.14209	0.257881	0.33429	1.80821	HP-51463	Chip10A
HP-51463_Chip10A	IGF1R	0.125256	0.127346	61	0.983586	0.329204	0.411505	1.83368	HP-51463	Chip10A
HP-51463_Chip10A	CCNE1	0.101368	0.127346	61	0.796006	0.429116	0.507135	1.8643	HP-51463	Chip10A
HP-51463_Chip10A	ZNF703	0.117784	0.155966	61	0.755191	0.453041	0.507135	1.8432	HP-51463	Chip10A
HP-51463_Chip10A	PAK1	0.0921327	0.127346	61	0.723482	0.472149	0.507135	1.87627	HP-51463	Chip10A
HP-51862_Chip10A	RSF1	-2.05484	0.152956	61	-13.4342	6.97e-20	2.44e-18	8.30997	HP-51862	Chip10A
HP-51862_Chip10A	CCND1	-1.96154	0.152956	61	-12.8242	5.72e-19	1e-17	7.78953	HP-51862	Chip10A
HP-51862_Chip10A	PAK1	-1.83366	0.152956	61	-11.9881	1.11e-17	1.29e-16	7.1288	HP-51862	Chip10A
HP-51862_Chip10A	FGFR1	-1.81786	0.152956	61	-11.8848	1.61e-17	1.4e-16	7.05114	HP-51862	Chip10A
HP-51862_Chip10A	ZNF703	-2.02201	0.187332	61	-10.7937	8.85e-16	6.2e-15	8.12299	HP-51862	Chip10A
HP-51862_Chip10A	CDKN1B	-0.648697	0.152956	61	-4.24107	7.67e-05	0.00024419	3.1355	HP-51862	Chip10A
HP-51862_Chip10A	PHLPP1	-0.375994	0.152956	61	-2.45818	0.0168194	0.0309832	2.59547	HP-51862	Chip10A
HP-51862_Chip10A	HIF1A	-0.172765	0.152956	61	-1.12951	0.263105	0.317541	2.25443	HP-51862	Chip10A
HP-51862_Chip10A	PTEN	-0.106364	0.187332	61	-0.567785	0.572265	0.646106	2.15302	HP-51862	Chip10A
HP-51862_Chip10A	MAP2K4	-0.0792239	0.152956	61	-0.517952	0.606365	0.663212	2.1129	HP-51862	Chip10A
HP-51862_Chip10A	RPP30	-0.0837434	0.264928	61	-0.316099	0.753006	0.77675	2.11953	HP-51862	Chip10A
HP-51862_Chip10A	AKT2	1.00747	0.152956	61	6.58667	1.18e-08	6.9e-08	0.994835	HP-51862	Chip10A
HP-51862_Chip10A	EGFR	0.952242	0.152956	61	6.22559	4.87e-08	2.43e-07	1.03366	HP-51862	Chip10A
HP-51862_Chip10A	AKT1	0.880397	0.152956	61	5.75588	2.99e-07	1.31e-06	1.08644	HP-51862	Chip10A
HP-51862_Chip10A	SOX2	0.813758	0.152956	61	5.32021	1.56e-06	6.08e-06	1.1378	HP-51862	Chip10A
HP-51862_Chip10A	PHLPP2	0.723371	0.152956	61	4.72928	1.38e-05	4.81e-05	1.21136	HP-51862	Chip10A
HP-51862_Chip10A	FGFR2	0.583159	0.152956	61	3.81259	0.000322799	0.000941497	1.335	HP-51862	Chip10A
HP-51862_Chip10A	STK11	0.679023	0.187332	61	3.6247	0.0005913	0.00159196	1.24918	HP-51862	Chip10A
HP-51862_Chip10A	ERBB2	0.532077	0.152956	61	3.47863	0.000935945	0.00233986	1.38312	HP-51862	Chip10A
HP-51862_Chip10A	MYC	0.495239	0.152956	61	3.23778	0.00194999	0.00454997	1.41889	HP-51862	Chip10A
HP-51862_Chip10A	CCNE1	0.478496	0.152956	61	3.12832	0.00269506	0.00589545	1.43545	HP-51862	Chip10A
HP-51862_Chip10A	AKT3	0.42147	0.152956	61	2.7555	0.00771587	0.0158856	1.49333	HP-51862	Chip10A
HP-51862_Chip10A	INPP4B	0.38563	0.152956	61	2.52118	0.0143255	0.0278551	1.53089	HP-51862	Chip10A
HP-51862_Chip10A	AR	0.361623	0.152956	61	2.36423	0.0212668	0.0372169	1.55658	HP-51862	Chip10A
HP-51862_Chip10A	MET	0.354932	0.152956	61	2.32048	0.023675	0.0394583	1.56381	HP-51862	Chip10A
HP-51862_Chip10A	AURKA	0.335004	0.152956	61	2.1902	0.0323428	0.0514545	1.58556	HP-51862	Chip10A
HP-51862_Chip10A	MTAP	0.374255	0.187332	61	1.99782	0.0502009	0.0763926	1.54301	HP-51862	Chip10A
HP-51862_Chip10A	PIK3CA	0.218632	0.118479	61	1.84532	0.0698466	0.100916	1.71876	HP-51862	Chip10A
HP-51862_Chip10A	PPP2R2A	0.342885	0.187332	61	1.83036	0.0720825	0.100916	1.57693	HP-51862	Chip10A
HP-51862_Chip10A	RPS6KB1	0.256285	0.152956	61	1.67555	0.0989459	0.133196	1.67448	HP-51862	Chip10A
HP-51862_Chip10A	GPR15	0.418204	0.264928	61	1.57856	0.119609	0.155049	1.49671	HP-51862	Chip10A
HP-51862_Chip10A	MDM2	0.185336	0.152956	61	1.21169	0.230303	0.287879	1.75889	HP-51862	Chip10A
HP-51862_Chip10A	IGF1R	0.14773	0.152956	61	0.965834	0.337941	0.394265	1.80534	HP-51862	Chip10A
HP-51862_Chip10A	TP53	0.058831	0.187332	61	0.314047	0.754557	0.77675	1.92008	HP-51862	Chip10A
HP-51862_Chip10A	RB1	0.00510699	0.187332	61	0.0272617	0.97834	0.97834	1.99293	HP-51862	Chip10A
HP-51867_Chip10A	CDKN1B	-1.31972	0.365548	61	-3.61024	0.00061908	0.0216678	4.99235	HP-51867	Chip10A
HP-51867_Chip10A	AKT1	-1.19868	0.365548	61	-3.27912	0.00172284	0.0301497	4.59058	HP-51867	Chip10A
HP-51867_Chip10A	TP53	-1.20186	0.447703	61	-2.68451	0.00934006	0.0704275	4.60073	HP-51867	Chip10A
HP-51867_Chip10A	ZNF703	-1.18935	0.447703	61	-2.65656	0.0100611	0.0704275	4.561	HP-51867	Chip10A
HP-51867_Chip10A	CCND1	-0.868175	0.365548	61	-2.37499	0.0207088	0.105354	3.6507	HP-51867	Chip10A
HP-51867_Chip10A	MYC	-0.865611	0.365548	61	-2.36798	0.0210709	0.105354	3.64422	HP-51867	Chip10A
HP-51867_Chip10A	PTEN	-0.641521	0.447703	61	-1.43292	0.156987	0.422658	3.11995	HP-51867	Chip10A
HP-51867_Chip10A	ERBB2	-0.504959	0.365548	61	-1.38137	0.172203	0.430508	2.83817	HP-51867	Chip10A
HP-51867_Chip10A	STK11	-0.587552	0.447703	61	-1.31237	0.194312	0.453396	3.00539	HP-51867	Chip10A
HP-51867_Chip10A	INPP4B	-0.435336	0.365548	61	-1.19091	0.238302	0.490621	2.70445	HP-51867	Chip10A
HP-51867_Chip10A	FGFR1	-0.26115	0.365548	61	-0.714405	0.477702	0.615236	2.39687	HP-51867	Chip10A
HP-51867_Chip10A	AKT2	-0.205943	0.365548	61	-0.563382	0.57524	0.694255	2.30688	HP-51867	Chip10A
HP-51867_Chip10A	HIF1A	-0.0416248	0.365548	61	-0.11387	0.909715	0.936471	2.05854	HP-51867	Chip10A
HP-51867_Chip10A	IGF1R	-0.0208869	0.365548	61	-0.0571385	0.954622	0.954622	2.02917	HP-51867	Chip10A
HP-51867_Chip10A	AURKA	1.04348	0.365548	61	2.85456	0.00588045	0.0686052	0.970311	HP-51867	Chip10A
HP-51867_Chip10A	PHLPP2	0.766582	0.365548	61	2.09708	0.0401397	0.175611	1.17562	HP-51867	Chip10A
HP-51867_Chip10A	PIK3CA	0.569805	0.283152	61	2.01236	0.0486031	0.189012	1.34742	HP-51867	Chip10A
HP-51867_Chip10A	RSF1	0.675866	0.365548	61	1.84891	0.0693181	0.242613	1.25191	HP-51867	Chip10A
HP-51867_Chip10A	AKT3	0.580979	0.365548	61	1.58933	0.117155	0.372765	1.33702	HP-51867	Chip10A
HP-51867_Chip10A	RPS6KB1	0.533354	0.365548	61	1.45905	0.149681	0.422658	1.38189	HP-51867	Chip10A
HP-51867_Chip10A	MDM2	0.449172	0.365548	61	1.22876	0.22388	0.489738	1.46493	HP-51867	Chip10A
HP-51867_Chip10A	CCNE1	0.410696	0.365548	61	1.12351	0.265624	0.516492	1.50452	HP-51867	Chip10A
HP-51867_Chip10A	MTAP	0.412159	0.447703	61	0.920608	0.360882	0.615236	1.503	HP-51867	Chip10A
HP-51867_Chip10A	SOX2	0.334031	0.365548	61	0.913782	0.364429	0.615236	1.58663	HP-51867	Chip10A
HP-51867_Chip10A	AR	0.3015	0.365548	61	0.824789	0.412705	0.615236	1.62282	HP-51867	Chip10A
HP-51867_Chip10A	MAP2K4	0.295589	0.365548	61	0.808617	0.421878	0.615236	1.62948	HP-51867	Chip10A
HP-51867_Chip10A	MET	0.291189	0.365548	61	0.796581	0.428784	0.615236	1.63446	HP-51867	Chip10A
HP-51867_Chip10A	GPR15	0.487037	0.633148	61	0.769231	0.444724	0.615236	1.42698	HP-51867	Chip10A
HP-51867_Chip10A	PAK1	0.268432	0.365548	61	0.734328	0.465562	0.615236	1.66044	HP-51867	Chip10A
HP-51867_Chip10A	RPP30	0.451548	0.633148	61	0.71318	0.478454	0.615236	1.46252	HP-51867	Chip10A
HP-51867_Chip10A	EGFR	0.252593	0.365548	61	0.690997	0.492189	0.615236	1.67877	HP-51867	Chip10A
HP-51867_Chip10A	PPP2R2A	0.178757	0.447703	61	0.399275	0.691085	0.806266	1.76693	HP-51867	Chip10A
HP-51867_Chip10A	FGFR2	0.130054	0.365548	61	0.355779	0.723233	0.816554	1.82759	HP-51867	Chip10A
HP-51867_Chip10A	RB1	0.138057	0.447703	61	0.308368	0.758853	0.829995	1.81748	HP-51867	Chip10A
HP-51867_Chip10A	PHLPP1	0.0535674	0.365548	61	0.14654	0.883978	0.936471	1.9271	HP-51867	Chip10A
HP-57774_Chip10A	AKT2	-1.13932	0.080164	61	-14.2123	5.09e-21	1.78e-19	4.40554	HP-57774	Chip10A
HP-57774_Chip10A	PIK3CA	-0.227179	0.0620948	61	-3.65859	0.000530779	0.00371545	2.34109	HP-57774	Chip10A
HP-57774_Chip10A	MDM2	-0.247965	0.080164	61	-3.09322	0.00298568	0.0104499	2.37506	HP-57774	Chip10A
HP-57774_Chip10A	RSF1	-0.216889	0.080164	61	-2.70557	0.00882827	0.0257491	2.32445	HP-57774	Chip10A
HP-57774_Chip10A	RB1	-0.241256	0.0981804	61	-2.45727	0.0168581	0.0432977	2.36404	HP-57774	Chip10A
HP-57774_Chip10A	STK11	-0.213756	0.0981804	61	-2.17717	0.0333464	0.0778082	2.31941	HP-57774	Chip10A
HP-57774_Chip10A	SOX2	-0.149396	0.080164	61	-1.86363	0.0671886	0.146975	2.21821	HP-57774	Chip10A
HP-57774_Chip10A	MTAP	-0.15617	0.0981804	61	-1.59064	0.11686	0.240595	2.22865	HP-57774	Chip10A
HP-57774_Chip10A	PTEN	-0.146942	0.0981804	61	-1.49665	0.139641	0.255736	2.21444	HP-57774	Chip10A
HP-57774_Chip10A	PAK1	-0.117113	0.080164	61	-1.46091	0.149171	0.255736	2.16912	HP-57774	Chip10A
HP-57774_Chip10A	RPP30	-0.200702	0.138848	61	-1.44548	0.153441	0.255736	2.29851	HP-57774	Chip10A
HP-57774_Chip10A	PHLPP1	-0.0945521	0.080164	61	-1.17948	0.242785	0.358473	2.13547	HP-57774	Chip10A
HP-57774_Chip10A	AURKA	-0.093941	0.080164	61	-1.17186	0.24581	0.358473	2.13456	HP-57774	Chip10A
HP-57774_Chip10A	AR	-0.0860229	0.080164	61	-1.07309	0.287459	0.387257	2.12288	HP-57774	Chip10A
HP-57774_Chip10A	MET	-0.072877	0.080164	61	-0.909099	0.366876	0.450452	2.10362	HP-57774	Chip10A
HP-57774_Chip10A	TP53	-0.0401932	0.0981804	61	-0.409381	0.683694	0.72513	2.0565	HP-57774	Chip10A
HP-57774_Chip10A	CCND1	-0.0061792	0.080164	61	-0.077082	0.938811	0.938811	2.00858	HP-57774	Chip10A
HP-57774_Chip10A	FGFR1	0.408073	0.080164	61	5.09047	3.68e-06	6.44e-05	1.50726	HP-57774	Chip10A
HP-57774_Chip10A	CDKN1B	0.351848	0.080164	61	4.3891	4.6e-05	0.000536187	1.56716	HP-57774	Chip10A
HP-57774_Chip10A	RPS6KB1	0.338449	0.080164	61	4.22196	8.19e-05	0.000717056	1.58178	HP-57774	Chip10A
HP-57774_Chip10A	MYC	0.28476	0.080164	61	3.55221	0.000743594	0.00408835	1.64176	HP-57774	Chip10A
HP-57774_Chip10A	IGF1R	0.281438	0.080164	61	3.51078	0.000846709	0.00408835	1.64554	HP-57774	Chip10A
HP-57774_Chip10A	ZNF703	0.341582	0.0981804	61	3.47913	0.00093448	0.00408835	1.57835	HP-57774	Chip10A
HP-57774_Chip10A	INPP4B	0.260212	0.080164	61	3.246	0.00190272	0.00739946	1.66993	HP-57774	Chip10A
HP-57774_Chip10A	HIF1A	0.222615	0.080164	61	2.77699	0.00727779	0.0231566	1.71402	HP-57774	Chip10A
HP-57774_Chip10A	AKT1	0.196128	0.080164	61	2.44658	0.0173191	0.0432977	1.74578	HP-57774	Chip10A
HP-57774_Chip10A	CCNE1	0.1237	0.080164	61	1.54309	0.127982	0.248854	1.83566	HP-57774	Chip10A
HP-57774_Chip10A	PHLPP2	0.102564	0.080164	61	1.27943	0.205592	0.327079	1.86275	HP-57774	Chip10A
HP-57774_Chip10A	AKT3	0.0851872	0.080164	61	1.06266	0.292124	0.387257	1.88532	HP-57774	Chip10A
HP-57774_Chip10A	FGFR2	0.0840176	0.080164	61	1.04807	0.298741	0.387257	1.88685	HP-57774	Chip10A
HP-57774_Chip10A	ERBB2	0.0719092	0.080164	61	0.897027	0.373231	0.450452	1.90276	HP-57774	Chip10A
HP-57774_Chip10A	EGFR	0.065958	0.080164	61	0.822789	0.413833	0.482805	1.91062	HP-57774	Chip10A
HP-57774_Chip10A	GPR15	0.087239	0.138848	61	0.628305	0.532149	0.600814	1.88265	HP-57774	Chip10A
HP-57774_Chip10A	MAP2K4	0.0444913	0.080164	61	0.555003	0.580922	0.635383	1.93926	HP-57774	Chip10A
HP-57774_Chip10A	PPP2R2A	0.0357677	0.0981804	61	0.364306	0.716889	0.737974	1.95102	HP-57774	Chip10A
HP-57813_Chip10A	RSF1	-0.94016	0.140692	61	-6.68238	8.12e-09	2.84e-07	3.83748	HP-57813	Chip10A
HP-57813_Chip10A	RPS6KB1	-0.859329	0.140692	61	-6.10785	7.69e-08	1.35e-06	3.62839	HP-57813	Chip10A
HP-57813_Chip10A	PAK1	-0.801525	0.140692	61	-5.697	3.75e-07	3.28e-06	3.48588	HP-57813	Chip10A
HP-57813_Chip10A	AURKA	-0.681122	0.140692	61	-4.84121	9.18e-06	4.59e-05	3.20677	HP-57813	Chip10A
HP-57813_Chip10A	AKT3	-0.442296	0.140692	61	-3.14371	0.00257624	0.00901686	2.71753	HP-57813	Chip10A
HP-57813_Chip10A	RB1	-0.2641	0.172312	61	-1.53268	0.130524	0.304556	2.40177	HP-57813	Chip10A
HP-57813_Chip10A	PHLPP1	-0.193502	0.140692	61	-1.37535	0.174052	0.364771	2.28707	HP-57813	Chip10A
HP-57813_Chip10A	HIF1A	-0.180448	0.140692	61	-1.28257	0.204495	0.397629	2.26647	HP-57813	Chip10A
HP-57813_Chip10A	RPP30	-0.303749	0.243686	61	-1.24647	0.217356	0.400392	2.4687	HP-57813	Chip10A
HP-57813_Chip10A	PTEN	-0.194934	0.172312	61	-1.13128	0.262364	0.437273	2.28934	HP-57813	Chip10A
HP-57813_Chip10A	CCND1	-0.124229	0.140692	61	-0.882983	0.380712	0.593336	2.17985	HP-57813	Chip10A
HP-57813_Chip10A	MET	-0.112822	0.140692	61	-0.801906	0.42572	0.596398	2.16268	HP-57813	Chip10A
HP-57813_Chip10A	PIK3CA	-0.0760705	0.10898	61	-0.698023	0.487815	0.647186	2.10829	HP-57813	Chip10A
HP-57813_Chip10A	MDM2	-0.0802137	0.140692	61	-0.570135	0.57068	0.71335	2.11435	HP-57813	Chip10A
HP-57813_Chip10A	GPR15	-0.0860404	0.243686	61	-0.353078	0.725247	0.822656	2.12291	HP-57813	Chip10A
HP-57813_Chip10A	MTAP	-0.0579858	0.172312	61	-0.336515	0.737637	0.822656	2.08202	HP-57813	Chip10A
HP-57813_Chip10A	PHLPP2	-0.0359551	0.140692	61	-0.255558	0.799152	0.822656	2.05047	HP-57813	Chip10A
HP-57813_Chip10A	AR	-0.0292325	0.140692	61	-0.207776	0.836096	0.836096	2.04094	HP-57813	Chip10A
HP-57813_Chip10A	ERBB2	0.804345	0.140692	61	5.71705	3.47e-07	3.28e-06	1.14524	HP-57813	Chip10A
HP-57813_Chip10A	FGFR1	0.73678	0.140692	61	5.23682	2.14e-06	1.5e-05	1.20015	HP-57813	Chip10A
HP-57813_Chip10A	ZNF703	0.871885	0.172312	61	5.05991	4.12e-06	2.4e-05	1.09286	HP-57813	Chip10A
HP-57813_Chip10A	EGFR	0.600419	0.140692	61	4.2676	7e-05	0.000306463	1.31913	HP-57813	Chip10A
HP-57813_Chip10A	AKT2	0.476871	0.140692	61	3.38946	0.00123244	0.00479284	1.43707	HP-57813	Chip10A
HP-57813_Chip10A	MYC	0.340688	0.140692	61	2.42151	0.0184452	0.0586893	1.57933	HP-57813	Chip10A
HP-57813_Chip10A	AKT1	0.292587	0.140692	61	2.07962	0.0417705	0.121831	1.63287	HP-57813	Chip10A
HP-57813_Chip10A	SOX2	0.263973	0.140692	61	1.87624	0.0654087	0.1761	1.66558	HP-57813	Chip10A
HP-57813_Chip10A	TP53	0.283505	0.172312	61	1.6453	0.105052	0.26263	1.64318	HP-57813	Chip10A
HP-57813_Chip10A	FGFR2	0.192087	0.140692	61	1.36529	0.177175	0.364771	1.75068	HP-57813	Chip10A
HP-57813_Chip10A	CCNE1	0.169027	0.140692	61	1.20139	0.234242	0.409924	1.77888	HP-57813	Chip10A
HP-57813_Chip10A	PPP2R2A	0.149215	0.172312	61	0.865958	0.389907	0.593336	1.80348	HP-57813	Chip10A
HP-57813_Chip10A	INPP4B	0.112754	0.140692	61	0.801421	0.425999	0.596398	1.84964	HP-57813	Chip10A
HP-57813_Chip10A	STK11	0.117123	0.172312	61	0.679713	0.499258	0.647186	1.84405	HP-57813	Chip10A
HP-57813_Chip10A	CDKN1B	0.0650945	0.140692	61	0.462672	0.645246	0.778745	1.91177	HP-57813	Chip10A
HP-57813_Chip10A	MAP2K4	0.0400758	0.140692	61	0.284847	0.776726	0.822656	1.94521	HP-57813	Chip10A
HP-57813_Chip10A	IGF1R	0.0397077	0.140692	61	0.28223	0.778722	0.822656	1.9457	HP-57813	Chip10A
HP-58061_Chip10A	FGFR2	-0.71343	0.113629	61	-6.27858	3.96e-08	1.39e-06	3.27939	HP-58061	Chip10A
HP-58061_Chip10A	CDKN1B	-0.312387	0.113629	61	-2.74918	0.00784912	0.0343399	2.48352	HP-58061	Chip10A
HP-58061_Chip10A	AURKA	-0.232755	0.113629	61	-2.04837	0.0448336	0.11352	2.35015	HP-58061	Chip10A
HP-58061_Chip10A	IGF1R	-0.232388	0.113629	61	-2.04515	0.0451606	0.11352	2.34956	HP-58061	Chip10A
HP-58061_Chip10A	AR	-0.232113	0.113629	61	-2.04272	0.0454078	0.11352	2.34911	HP-58061	Chip10A
HP-58061_Chip10A	PHLPP1	-0.22497	0.113629	61	-1.97986	0.052236	0.121884	2.33751	HP-58061	Chip10A
HP-58061_Chip10A	PHLPP2	-0.217536	0.113629	61	-1.91444	0.0602571	0.131812	2.32549	HP-58061	Chip10A
HP-58061_Chip10A	AKT3	-0.178006	0.113629	61	-1.56655	0.122393	0.251986	2.26264	HP-58061	Chip10A
HP-58061_Chip10A	CCNE1	-0.172475	0.113629	61	-1.51787	0.134212	0.258158	2.25398	HP-58061	Chip10A
HP-58061_Chip10A	PIK3CA	-0.13156	0.0880168	61	-1.49472	0.140143	0.258158	2.19096	HP-58061	Chip10A
HP-58061_Chip10A	MET	-0.163975	0.113629	61	-1.44307	0.154117	0.265378	2.24074	HP-58061	Chip10A
HP-58061_Chip10A	HIF1A	-0.146398	0.113629	61	-1.28838	0.202478	0.315943	2.21361	HP-58061	Chip10A
HP-58061_Chip10A	MTAP	-0.159189	0.139167	61	-1.14387	0.257147	0.375005	2.23332	HP-58061	Chip10A
HP-58061_Chip10A	MAP2K4	-0.0963232	0.113629	61	-0.847698	0.39992	0.559888	2.13809	HP-58061	Chip10A
HP-58061_Chip10A	PPP2R2A	-0.0702983	0.139167	61	-0.505138	0.615282	0.769103	2.09987	HP-58061	Chip10A
HP-58061_Chip10A	RPP30	-0.0803701	0.196811	61	-0.408361	0.684439	0.826047	2.11458	HP-58061	Chip10A
HP-58061_Chip10A	MYC	-0.0291673	0.113629	61	-0.256688	0.798283	0.896526	2.04085	HP-58061	Chip10A
HP-58061_Chip10A	RB1	-0.0318609	0.139167	61	-0.22894	0.819681	0.896526	2.04466	HP-58061	Chip10A
HP-58061_Chip10A	TP53	-0.0175459	0.139167	61	-0.126078	0.900085	0.923017	2.02447	HP-58061	Chip10A
HP-58061_Chip10A	RSF1	-0.0125348	0.113629	61	-0.110313	0.912523	0.923017	2.01745	HP-58061	Chip10A
HP-58061_Chip10A	GPR15	-0.0190976	0.196811	61	-0.097035	0.923017	0.923017	2.02665	HP-58061	Chip10A
HP-58061_Chip10A	ZNF703	0.656231	0.139167	61	4.71543	1.45e-05	0.000252993	1.26907	HP-58061	Chip10A
HP-58061_Chip10A	ERBB2	0.399804	0.113629	61	3.51849	0.000826532	0.00964287	1.51592	HP-58061	Chip10A
HP-58061_Chip10A	SOX2	0.363331	0.113629	61	3.19752	0.00219813	0.0192337	1.55474	HP-58061	Chip10A
HP-58061_Chip10A	STK11	0.416388	0.139167	61	2.99201	0.00399569	0.0279698	1.4986	HP-58061	Chip10A
HP-58061_Chip10A	CCND1	0.328891	0.113629	61	2.89443	0.00526291	0.0307003	1.5923	HP-58061	Chip10A
HP-58061_Chip10A	INPP4B	0.312993	0.113629	61	2.75451	0.00773646	0.0343399	1.60994	HP-58061	Chip10A
HP-58061_Chip10A	FGFR1	0.295578	0.113629	61	2.60125	0.0116398	0.045266	1.62949	HP-58061	Chip10A
HP-58061_Chip10A	AKT1	0.267131	0.113629	61	2.3509	0.0219761	0.0769165	1.66194	HP-58061	Chip10A
HP-58061_Chip10A	MDM2	0.249643	0.113629	61	2.197	0.031829	0.101274	1.68221	HP-58061	Chip10A
HP-58061_Chip10A	PTEN	0.198326	0.139167	61	1.42509	0.159227	0.265378	1.74312	HP-58061	Chip10A
HP-58061_Chip10A	RPS6KB1	0.144724	0.113629	61	1.27365	0.20762	0.315943	1.80911	HP-58061	Chip10A
HP-58061_Chip10A	AKT2	0.0888966	0.113629	61	0.78234	0.437041	0.588325	1.88048	HP-58061	Chip10A
HP-58061_Chip10A	EGFR	0.0670758	0.113629	61	0.590305	0.557167	0.722253	1.90914	HP-58061	Chip10A
HP-58061_Chip10A	PAK1	0.0374456	0.113629	61	0.329542	0.742875	0.866687	1.94876	HP-58061	Chip10A
HP-58891_Chip10A	CCND1	-0.770584	0.104519	61	-7.37266	5.29e-10	1.85e-08	3.41192	HP-58891	Chip10A
HP-58891_Chip10A	CDKN1B	-0.574832	0.104519	61	-5.49978	7.95e-07	5.56e-06	2.97901	HP-58891	Chip10A
HP-58891_Chip10A	IGF1R	-0.455547	0.104519	61	-4.35851	5.11e-05	0.000298252	2.74261	HP-58891	Chip10A
HP-58891_Chip10A	MET	-0.436634	0.104519	61	-4.17755	9.54e-05	0.000476986	2.70689	HP-58891	Chip10A
HP-58891_Chip10A	PIK3CA	-0.291327	0.0809602	61	-3.5984	0.000642759	0.00249962	2.44753	HP-58891	Chip10A
HP-58891_Chip10A	RSF1	-0.343725	0.104519	61	-3.28863	0.00167422	0.00585978	2.53806	HP-58891	Chip10A
HP-58891_Chip10A	MYC	-0.279747	0.104519	61	-2.67651	0.00954139	0.0256884	2.42796	HP-58891	Chip10A
HP-58891_Chip10A	AR	-0.255183	0.104519	61	-2.4415	0.0175424	0.0409324	2.38697	HP-58891	Chip10A
HP-58891_Chip10A	CCNE1	-0.241881	0.104519	61	-2.31422	0.0240388	0.0494916	2.36507	HP-58891	Chip10A
HP-58891_Chip10A	SOX2	-0.189505	0.104519	61	-1.81311	0.0747349	0.118896	2.28074	HP-58891	Chip10A
HP-58891_Chip10A	AURKA	-0.157432	0.104519	61	-1.50625	0.137164	0.196408	2.2306	HP-58891	Chip10A
HP-58891_Chip10A	GPR15	-0.266654	0.181032	61	-1.47296	0.145903	0.196408	2.40603	HP-58891	Chip10A
HP-58891_Chip10A	PHLPP2	-0.140308	0.104519	61	-1.34241	0.184436	0.230546	2.20428	HP-58891	Chip10A
HP-58891_Chip10A	AKT3	-0.0950883	0.104519	61	-0.909769	0.366525	0.427613	2.13626	HP-58891	Chip10A
HP-58891_Chip10A	PAK1	-0.0679929	0.104519	61	-0.650531	0.517792	0.584604	2.09651	HP-58891	Chip10A
HP-58891_Chip10A	MDM2	-0.00311453	0.104519	61	-0.0297986	0.976325	0.981916	2.00432	HP-58891	Chip10A
HP-58891_Chip10A	PHLPP1	-0.00237892	0.104519	61	-0.0227606	0.981916	0.981916	2.0033	HP-58891	Chip10A
HP-58891_Chip10A	AKT1	0.718199	0.104519	61	6.87146	3.85e-09	6.74e-08	1.21571	HP-58891	Chip10A
HP-58891_Chip10A	ERBB2	0.627941	0.104519	61	6.00791	1.13e-07	1.32e-06	1.2942	HP-58891	Chip10A
HP-58891_Chip10A	STK11	0.705516	0.128009	61	5.51144	7.6e-07	5.56e-06	1.22645	HP-58891	Chip10A
HP-58891_Chip10A	AKT2	0.417535	0.104519	61	3.99482	0.000176829	0.000773628	1.49741	HP-58891	Chip10A
HP-58891_Chip10A	INPP4B	0.33815	0.104519	61	3.23529	0.00196453	0.00625079	1.58211	HP-58891	Chip10A
HP-58891_Chip10A	ZNF703	0.381758	0.128009	61	2.98227	0.00410808	0.0119819	1.535	HP-58891	Chip10A
HP-58891_Chip10A	HIF1A	0.276813	0.104519	61	2.64844	0.0102799	0.0256997	1.65082	HP-58891	Chip10A
HP-58891_Chip10A	PPP2R2A	0.298355	0.128009	61	2.33073	0.0230903	0.0494916	1.62636	HP-58891	Chip10A
HP-58891_Chip10A	PTEN	0.268458	0.128009	61	2.09718	0.0401305	0.0760896	1.66041	HP-58891	Chip10A
HP-58891_Chip10A	FGFR2	0.217874	0.104519	61	2.08453	0.0413058	0.0760896	1.71966	HP-58891	Chip10A
HP-58891_Chip10A	RPS6KB1	0.212063	0.104519	61	2.02894	0.0468352	0.0819616	1.7266	HP-58891	Chip10A
HP-58891_Chip10A	MAP2K4	0.196712	0.104519	61	1.88207	0.0645995	0.107666	1.74507	HP-58891	Chip10A
HP-58891_Chip10A	RB1	0.215012	0.128009	61	1.67966	0.0981389	0.149342	1.72308	HP-58891	Chip10A
HP-58891_Chip10A	RPP30	0.267268	0.181032	61	1.47635	0.144993	0.196408	1.66178	HP-58891	Chip10A
HP-58891_Chip10A	TP53	0.177951	0.128009	61	1.39014	0.169538	0.219771	1.76792	HP-58891	Chip10A
HP-58891_Chip10A	EGFR	0.102137	0.104519	61	0.977205	0.332327	0.401085	1.8633	HP-58891	Chip10A
HP-58891_Chip10A	FGFR1	0.0182616	0.104519	61	0.17472	0.861878	0.94268	1.97484	HP-58891	Chip10A
HP-58891_Chip10A	MTAP	0.0133606	0.128009	61	0.104372	0.917216	0.972805	1.98156	HP-58891	Chip10A
HP-59055_Chip10A	AURKA	-0.503189	0.0832638	61	-6.04331	9.88e-08	1.15e-06	2.83469	HP-59055	Chip10A
HP-59055_Chip10A	ERBB2	-0.358545	0.0832638	61	-4.30613	6.13e-05	0.000536554	2.56426	HP-59055	Chip10A
HP-59055_Chip10A	AKT1	-0.342709	0.0832638	61	-4.11594	0.000117636	0.000823452	2.53627	HP-59055	Chip10A
HP-59055_Chip10A	STK11	-0.349885	0.101977	61	-3.43102	0.00108461	0.0063269	2.54892	HP-59055	Chip10A
HP-59055_Chip10A	AKT2	-0.274197	0.0832638	61	-3.29311	0.00165177	0.00825885	2.41864	HP-59055	Chip10A
HP-59055_Chip10A	IGF1R	-0.212386	0.0832638	61	-2.55076	0.0132743	0.0516222	2.3172	HP-59055	Chip10A
HP-59055_Chip10A	PHLPP2	-0.154978	0.0832638	61	-1.86129	0.0675229	0.168807	2.22681	HP-59055	Chip10A
HP-59055_Chip10A	AR	-0.149621	0.0832638	61	-1.79695	0.0772947	0.180354	2.21856	HP-59055	Chip10A
HP-59055_Chip10A	PPP2R2A	-0.169465	0.101977	61	-1.6618	0.101684	0.222435	2.24928	HP-59055	Chip10A
HP-59055_Chip10A	INPP4B	-0.126633	0.0832638	61	-1.52087	0.133461	0.259507	2.18349	HP-59055	Chip10A
HP-59055_Chip10A	RPS6KB1	-0.0739329	0.0832638	61	-0.887936	0.378063	0.566477	2.10516	HP-59055	Chip10A
HP-59055_Chip10A	PHLPP1	-0.0726193	0.0832638	61	-0.872159	0.386541	0.566477	2.10325	HP-59055	Chip10A
HP-59055_Chip10A	MTAP	-0.0885826	0.101977	61	-0.868653	0.388442	0.566477	2.12665	HP-59055	Chip10A
HP-59055_Chip10A	RPP30	-0.117909	0.144217	61	-0.817583	0.416778	0.583489	2.17032	HP-59055	Chip10A
HP-59055_Chip10A	FGFR1	-0.0630012	0.0832638	61	-0.756646	0.452175	0.586152	2.08927	HP-59055	Chip10A
HP-59055_Chip10A	EGFR	-0.0345912	0.0832638	61	-0.415442	0.679276	0.766925	2.04853	HP-59055	Chip10A
HP-59055_Chip10A	GPR15	-0.0166359	0.144217	61	-0.115353	0.908544	0.935266	2.0232	HP-59055	Chip10A
HP-59055_Chip10A	PAK1	0.587181	0.0832638	61	7.05206	1.89e-09	6.6e-08	1.33128	HP-59055	Chip10A
HP-59055_Chip10A	RSF1	0.565422	0.0832638	61	6.79073	5.3e-09	9.27e-08	1.35152	HP-59055	Chip10A
HP-59055_Chip10A	PIK3CA	0.166434	0.0644958	61	2.58053	0.0122869	0.0516222	1.78209	HP-59055	Chip10A
HP-59055_Chip10A	MYC	0.206802	0.0832638	61	2.4837	0.0157656	0.0551795	1.73291	HP-59055	Chip10A
HP-59055_Chip10A	CDKN1B	0.198956	0.0832638	61	2.38947	0.019979	0.0635696	1.74236	HP-59055	Chip10A
HP-59055_Chip10A	CCNE1	0.184361	0.0832638	61	2.21418	0.030564	0.0891451	1.76008	HP-59055	Chip10A
HP-59055_Chip10A	RB1	0.202559	0.101977	61	1.98632	0.0514954	0.138642	1.73802	HP-59055	Chip10A
HP-59055_Chip10A	SOX2	0.127864	0.0832638	61	1.53565	0.129795	0.259507	1.83037	HP-59055	Chip10A
HP-59055_Chip10A	TP53	0.142349	0.101977	61	1.39589	0.167807	0.309119	1.81209	HP-59055	Chip10A
HP-59055_Chip10A	MDM2	0.110294	0.0832638	61	1.32463	0.190236	0.332913	1.8528	HP-59055	Chip10A
HP-59055_Chip10A	MAP2K4	0.0863876	0.0832638	61	1.03752	0.30359	0.505984	1.88376	HP-59055	Chip10A
HP-59055_Chip10A	HIF1A	0.0656024	0.0832638	61	0.787887	0.433814	0.58398	1.91109	HP-59055	Chip10A
HP-59055_Chip10A	PTEN	0.067076	0.101977	61	0.657757	0.513169	0.622199	1.90914	HP-59055	Chip10A
HP-59055_Chip10A	FGFR2	0.0544589	0.0832638	61	0.654053	0.515536	0.622199	1.92591	HP-59055	Chip10A
HP-59055_Chip10A	CCND1	0.052118	0.0832638	61	0.625939	0.53369	0.622639	1.92904	HP-59055	Chip10A
HP-59055_Chip10A	ZNF703	0.0127196	0.101977	61	0.12473	0.901148	0.935266	1.98244	HP-59055	Chip10A
HP-59055_Chip10A	MET	0.0101359	0.0832638	61	0.121733	0.903511	0.935266	1.986	HP-59055	Chip10A
HP-59055_Chip10A	AKT3	0.0064298	0.0832638	61	0.077222	0.9387	0.9387	1.99111	HP-59055	Chip10A
HP-59976_Chip10A	MDM2	-1.29701	0.126849	61	-10.2248	7.57e-15	2.65e-13	4.91437	HP-59976	Chip10A
HP-59976_Chip10A	ERBB2	-0.8918	0.126849	61	-7.03042	2.05e-09	3.6e-08	3.71098	HP-59976	Chip10A
HP-59976_Chip10A	AURKA	-0.573708	0.126849	61	-4.52278	2.87e-05	0.000251437	2.97669	HP-59976	Chip10A
HP-59976_Chip10A	AR	-0.453212	0.126849	61	-3.57285	0.000696801	0.00406468	2.73817	HP-59976	Chip10A
HP-59976_Chip10A	PIK3CA	-0.221254	0.0982565	61	-2.2518	0.0279467	0.108682	2.33149	HP-59976	Chip10A
HP-59976_Chip10A	SOX2	-0.26154	0.126849	61	-2.06183	0.0434914	0.138382	2.39752	HP-59976	Chip10A
HP-59976_Chip10A	AKT3	-0.165832	0.126849	61	-1.30732	0.19601	0.339943	2.24363	HP-59976	Chip10A
HP-59976_Chip10A	GPR15	-0.132125	0.219708	61	-0.601365	0.549826	0.769756	2.19181	HP-59976	Chip10A
HP-59976_Chip10A	PHLPP1	-0.0572599	0.126849	61	-0.451403	0.6533	0.833904	2.08098	HP-59976	Chip10A
HP-59976_Chip10A	RSF1	-0.0548235	0.126849	61	-0.432196	0.667123	0.833904	2.07746	HP-59976	Chip10A
HP-59976_Chip10A	RPP30	-0.0734423	0.219708	61	-0.334272	0.739321	0.862703	2.10445	HP-59976	Chip10A
HP-59976_Chip10A	MET	-0.012243	0.126849	61	-0.0965167	0.923427	0.932486	2.01704	HP-59976	Chip10A
HP-59976_Chip10A	CDKN1B	-0.01106	0.126849	61	-0.0871903	0.930806	0.932486	2.01539	HP-59976	Chip10A
HP-59976_Chip10A	HIF1A	-0.0107907	0.126849	61	-0.0850673	0.932486	0.932486	2.01502	HP-59976	Chip10A
HP-59976_Chip10A	STK11	0.743083	0.155357	61	4.78306	1.13e-05	0.000132163	1.19492	HP-59976	Chip10A
HP-59976_Chip10A	CCND1	0.477369	0.126849	61	3.76329	0.000378945	0.00265262	1.43657	HP-59976	Chip10A
HP-59976_Chip10A	TP53	0.479121	0.155357	61	3.08399	0.00306674	0.0153337	1.43483	HP-59976	Chip10A
HP-59976_Chip10A	INPP4B	0.351529	0.126849	61	2.77125	0.00739258	0.0323425	1.56751	HP-59976	Chip10A
HP-59976_Chip10A	RPS6KB1	0.267584	0.126849	61	2.10948	0.039015	0.136553	1.66142	HP-59976	Chip10A
HP-59976_Chip10A	FGFR1	0.243828	0.126849	61	1.92219	0.0592549	0.152811	1.689	HP-59976	Chip10A
HP-59976_Chip10A	AKT1	0.240731	0.126849	61	1.89778	0.0624597	0.152811	1.69263	HP-59976	Chip10A
HP-59976_Chip10A	PHLPP2	0.239888	0.126849	61	1.89113	0.0633577	0.152811	1.69362	HP-59976	Chip10A
HP-59976_Chip10A	PPP2R2A	0.291396	0.155357	61	1.87565	0.0654906	0.152811	1.63422	HP-59976	Chip10A
HP-59976_Chip10A	MAP2K4	0.228547	0.126849	61	1.80173	0.0765298	0.167409	1.70699	HP-59976	Chip10A
HP-59976_Chip10A	EGFR	0.210437	0.126849	61	1.65896	0.102257	0.210529	1.72855	HP-59976	Chip10A
HP-59976_Chip10A	MTAP	0.236847	0.155357	61	1.52453	0.132543	0.257723	1.6972	HP-59976	Chip10A
HP-59976_Chip10A	ZNF703	0.215549	0.155357	61	1.38744	0.170356	0.313814	1.72244	HP-59976	Chip10A
HP-59976_Chip10A	CCNE1	0.162885	0.126849	61	1.28409	0.203966	0.339943	1.78647	HP-59976	Chip10A
HP-59976_Chip10A	AKT2	0.13667	0.126849	61	1.07742	0.285534	0.454258	1.81923	HP-59976	Chip10A
HP-59976_Chip10A	MYC	0.125407	0.126849	61	0.988638	0.326746	0.497222	1.83349	HP-59976	Chip10A
HP-59976_Chip10A	RB1	0.0963545	0.155357	61	0.620212	0.537428	0.769756	1.87079	HP-59976	Chip10A
HP-59976_Chip10A	PAK1	0.0629472	0.126849	61	0.496239	0.621509	0.833904	1.91461	HP-59976	Chip10A
HP-59976_Chip10A	IGF1R	0.0403271	0.126849	61	0.317915	0.751635	0.862703	1.94487	HP-59976	Chip10A
HP-59976_Chip10A	FGFR2	0.0382365	0.126849	61	0.301434	0.764109	0.862703	1.94769	HP-59976	Chip10A
HP-59976_Chip10A	PTEN	0.0379013	0.155357	61	0.243962	0.808079	0.883836	1.94814	HP-59976	Chip10A
HP-61563_Chip10A	RSF1	-1.24435	0.0997847	61	-12.4704	1.98e-18	6.94e-17	4.73824	HP-61563	Chip10A
HP-61563_Chip10A	PAK1	-1.12342	0.0997847	61	-11.2584	1.58e-16	2.76e-15	4.35725	HP-61563	Chip10A
HP-61563_Chip10A	ERBB2	-1.06601	0.0997847	61	-10.6831	1.34e-15	1.56e-14	4.18727	HP-61563	Chip10A
HP-61563_Chip10A	AKT3	-0.635078	0.0997847	61	-6.36449	2.83e-08	1.65e-07	3.10604	HP-61563	Chip10A
HP-61563_Chip10A	CCND1	-0.379188	0.0997847	61	-3.80006	0.000336261	0.00130768	2.60122	HP-61563	Chip10A
HP-61563_Chip10A	RB1	-0.341311	0.122211	61	-2.79281	0.00697031	0.0187662	2.53381	HP-61563	Chip10A
HP-61563_Chip10A	RPS6KB1	-0.222318	0.0997847	61	-2.22798	0.0295796	0.0585778	2.33321	HP-61563	Chip10A
HP-61563_Chip10A	PHLPP1	-0.186725	0.0997847	61	-1.87128	0.0661045	0.117374	2.27635	HP-61563	Chip10A
HP-61563_Chip10A	PIK3CA	-0.112528	0.0772929	61	-1.45587	0.150557	0.219563	2.16224	HP-61563	Chip10A
HP-61563_Chip10A	RPP30	-0.211049	0.172832	61	-1.22112	0.226739	0.305226	2.31506	HP-61563	Chip10A
HP-61563_Chip10A	PPP2R2A	-0.0769411	0.122211	61	-0.629577	0.531322	0.619876	2.10956	HP-61563	Chip10A
HP-61563_Chip10A	MDM2	-0.0264998	0.0997847	61	-0.26557	0.791466	0.893591	2.03708	HP-61563	Chip10A
HP-61563_Chip10A	HIF1A	-0.0176536	0.0997847	61	-0.176917	0.860159	0.922955	2.02462	HP-61563	Chip10A
HP-61563_Chip10A	GPR15	-0.0283574	0.172832	61	-0.164075	0.870215	0.922955	2.0397	HP-61563	Chip10A
HP-61563_Chip10A	STK11	-0.00355373	0.122211	61	-0.0290787	0.976897	0.994154	2.00493	HP-61563	Chip10A
HP-61563_Chip10A	AURKA	-0.000734071	0.0997847	61	-0.00735655	0.994154	0.994154	2.00102	HP-61563	Chip10A
HP-61563_Chip10A	FGFR1	0.801606	0.0997847	61	8.03336	3.85e-11	3.37e-10	1.14742	HP-61563	Chip10A
HP-61563_Chip10A	FGFR2	0.648225	0.0997847	61	6.49624	1.69e-08	1.18e-07	1.27613	HP-61563	Chip10A
HP-61563_Chip10A	AKT1	0.596527	0.0997847	61	5.97815	1.27e-07	6.36e-07	1.32269	HP-61563	Chip10A
HP-61563_Chip10A	ZNF703	0.653576	0.122211	61	5.34794	1.41e-06	6.16e-06	1.27141	HP-61563	Chip10A
HP-61563_Chip10A	MYC	0.346408	0.0997847	61	3.47155	0.000956735	0.00334857	1.57308	HP-61563	Chip10A
HP-61563_Chip10A	EGFR	0.341082	0.0997847	61	3.41818	0.00112838	0.00359032	1.5789	HP-61563	Chip10A
HP-61563_Chip10A	AR	0.2903	0.0997847	61	2.90926	0.00504881	0.0147257	1.63546	HP-61563	Chip10A
HP-61563_Chip10A	AKT2	0.266387	0.0997847	61	2.66962	0.00971818	0.0242955	1.6628	HP-61563	Chip10A
HP-61563_Chip10A	CCNE1	0.262753	0.0997847	61	2.6332	0.0107024	0.0249722	1.66699	HP-61563	Chip10A
HP-61563_Chip10A	CDKN1B	0.25138	0.0997847	61	2.51923	0.0143975	0.0314945	1.68018	HP-61563	Chip10A
HP-61563_Chip10A	TP53	0.271341	0.122211	61	2.22027	0.0301257	0.0585778	1.6571	HP-61563	Chip10A
HP-61563_Chip10A	MTAP	0.227857	0.122211	61	1.86446	0.0670707	0.117374	1.7078	HP-61563	Chip10A
HP-61563_Chip10A	IGF1R	0.160724	0.0997847	61	1.61071	0.112405	0.186338	1.78915	HP-61563	Chip10A
HP-61563_Chip10A	MET	0.156882	0.0997847	61	1.57221	0.121076	0.186338	1.79392	HP-61563	Chip10A
HP-61563_Chip10A	MAP2K4	0.156293	0.0997847	61	1.5663	0.122451	0.186338	1.79466	HP-61563	Chip10A
HP-61563_Chip10A	INPP4B	0.126168	0.0997847	61	1.2644	0.210896	0.295254	1.83252	HP-61563	Chip10A
HP-61563_Chip10A	SOX2	0.113311	0.0997847	61	1.13555	0.260586	0.337796	1.84893	HP-61563	Chip10A
HP-61563_Chip10A	PHLPP2	0.0994213	0.0997847	61	0.996359	0.323012	0.403765	1.86681	HP-61563	Chip10A
HP-61563_Chip10A	PTEN	0.0968131	0.122211	61	0.792182	0.431325	0.520564	1.87019	HP-61563	Chip10A
HP-61594_Chip10A	AKT1	-0.680144	0.178955	61	-3.80064	0.00033563	0.011747	3.2046	HP-61594	Chip10A
HP-61594_Chip10A	TP53	-0.652413	0.219174	61	-2.97668	0.00417389	0.0365216	3.14359	HP-61594	Chip10A
HP-61594_Chip10A	ERBB2	-0.465867	0.178955	61	-2.60326	0.0115787	0.0708646	2.76229	HP-61594	Chip10A
HP-61594_Chip10A	AKT2	-0.399097	0.178955	61	-2.23015	0.0294273	0.132624	2.63736	HP-61594	Chip10A
HP-61594_Chip10A	INPP4B	-0.29458	0.178955	61	-1.64611	0.104885	0.367097	2.45305	HP-61594	Chip10A
HP-61594_Chip10A	CCND1	-0.283206	0.178955	61	-1.58255	0.118695	0.377665	2.43379	HP-61594	Chip10A
HP-61594_Chip10A	IGF1R	-0.265429	0.178955	61	-1.48322	0.143166	0.385446	2.40399	HP-61594	Chip10A
HP-61594_Chip10A	STK11	-0.280777	0.219174	61	-1.28107	0.205019	0.492725	2.4297	HP-61594	Chip10A
HP-61594_Chip10A	ZNF703	-0.276957	0.219174	61	-1.26364	0.211168	0.492725	2.42327	HP-61594	Chip10A
HP-61594_Chip10A	CDKN1B	-0.180114	0.178955	61	-1.00647	0.318164	0.618651	2.26595	HP-61594	Chip10A
HP-61594_Chip10A	PTEN	-0.208683	0.219174	61	-0.95213	0.344789	0.635137	2.31126	HP-61594	Chip10A
HP-61594_Chip10A	EGFR	-0.123628	0.178955	61	-0.690832	0.492292	0.704148	2.17894	HP-61594	Chip10A
HP-61594_Chip10A	PHLPP1	-0.120586	0.178955	61	-0.673833	0.502963	0.704148	2.17435	HP-61594	Chip10A
HP-61594_Chip10A	FGFR1	-0.0891177	0.178955	61	-0.497989	0.620282	0.775353	2.12744	HP-61594	Chip10A
HP-61594_Chip10A	MYC	-0.0453652	0.178955	61	-0.253501	0.800734	0.875803	2.06389	HP-61594	Chip10A
HP-61594_Chip10A	MAP2K4	-0.0360792	0.178955	61	-0.20161	0.840892	0.891855	2.05065	HP-61594	Chip10A
HP-61594_Chip10A	FGFR2	-0.0094139	0.178955	61	-0.0526048	0.958219	0.964073	2.01309	HP-61594	Chip10A
HP-61594_Chip10A	AKT3	0.561713	0.178955	61	3.13885	0.00261322	0.0365216	1.35499	HP-61594	Chip10A
HP-61594_Chip10A	AURKA	0.548125	0.178955	61	3.06292	0.00325977	0.0365216	1.36782	HP-61594	Chip10A
HP-61594_Chip10A	PIK3CA	0.358312	0.138618	61	2.58489	0.0121482	0.0708646	1.56015	HP-61594	Chip10A
HP-61594_Chip10A	RPS6KB1	0.396859	0.178955	61	2.21765	0.030314	0.132624	1.51902	HP-61594	Chip10A
HP-61594_Chip10A	RSF1	0.325701	0.178955	61	1.82001	0.0736641	0.286471	1.59582	HP-61594	Chip10A
HP-61594_Chip10A	MDM2	0.274345	0.178955	61	1.53304	0.130437	0.380442	1.65365	HP-61594	Chip10A
HP-61594_Chip10A	HIF1A	0.194022	0.178955	61	1.08419	0.282546	0.61807	1.74833	HP-61594	Chip10A
HP-61594_Chip10A	PAK1	0.183981	0.178955	61	1.02808	0.30797	0.618651	1.76054	HP-61594	Chip10A
HP-61594_Chip10A	CCNE1	0.160264	0.178955	61	0.895555	0.374011	0.654519	1.78972	HP-61594	Chip10A
HP-61594_Chip10A	MTAP	0.182573	0.219174	61	0.833001	0.408094	0.680156	1.76226	HP-61594	Chip10A
HP-61594_Chip10A	MET	0.138639	0.178955	61	0.774713	0.441502	0.702389	1.81675	HP-61594	Chip10A
HP-61594_Chip10A	RPP30	0.220528	0.309959	61	0.711474	0.479502	0.704148	1.7165	HP-61594	Chip10A
HP-61594_Chip10A	RB1	0.134538	0.219174	61	0.613841	0.541603	0.729081	1.82192	HP-61594	Chip10A
HP-61594_Chip10A	PHLPP2	0.0958375	0.178955	61	0.535539	0.594224	0.770291	1.87146	HP-61594	Chip10A
HP-61594_Chip10A	AR	0.0631732	0.178955	61	0.353011	0.725297	0.836506	1.91431	HP-61594	Chip10A
HP-61594_Chip10A	SOX2	0.0605424	0.178955	61	0.338311	0.736291	0.836506	1.91781	HP-61594	Chip10A
HP-61594_Chip10A	PPP2R2A	0.0728015	0.219174	61	0.332163	0.740905	0.836506	1.90158	HP-61594	Chip10A
HP-61594_Chip10A	GPR15	0.0140191	0.309959	61	0.0452288	0.964073	0.964073	1.98066	HP-61594	Chip10A
HP-61747_Chip10A	AR	-0.373257	0.143204	61	-2.60648	0.0114815	0.0502316	2.59055	HP-61747	Chip10A
HP-61747_Chip10A	PHLPP2	-0.328663	0.143204	61	-2.29507	0.0251826	0.0959784	2.5117	HP-61747	Chip10A
HP-61747_Chip10A	HIF1A	-0.323598	0.143204	61	-2.25971	0.0274224	0.0959784	2.5029	HP-61747	Chip10A
HP-61747_Chip10A	PPP2R2A	-0.378448	0.175388	61	-2.15778	0.0348915	0.111018	2.59989	HP-61747	Chip10A
HP-61747_Chip10A	PIK3CA	-0.218876	0.110925	61	-1.97319	0.0530099	0.137496	2.32765	HP-61747	Chip10A
HP-61747_Chip10A	IGF1R	-0.280545	0.143204	61	-1.95907	0.0546801	0.137496	2.42931	HP-61747	Chip10A
HP-61747_Chip10A	MET	-0.280166	0.143204	61	-1.95642	0.0549984	0.137496	2.42867	HP-61747	Chip10A
HP-61747_Chip10A	RB1	-0.30802	0.175388	61	-1.75622	0.0840694	0.186585	2.47602	HP-61747	Chip10A
HP-61747_Chip10A	RPP30	-0.433851	0.248036	61	-1.74915	0.0852958	0.186585	2.70167	HP-61747	Chip10A
HP-61747_Chip10A	MAP2K4	-0.239331	0.143204	61	-1.67127	0.0997922	0.205455	2.36089	HP-61747	Chip10A
HP-61747_Chip10A	MDM2	-0.209669	0.143204	61	-1.46413	0.148292	0.27317	2.31285	HP-61747	Chip10A
HP-61747_Chip10A	TP53	-0.240728	0.175388	61	-1.37255	0.174919	0.300964	2.36318	HP-61747	Chip10A
HP-61747_Chip10A	MTAP	-0.23756	0.175388	61	-1.35448	0.180578	0.300964	2.35799	HP-61747	Chip10A
HP-61747_Chip10A	AURKA	-0.185918	0.143204	61	-1.29828	0.199078	0.316715	2.27508	HP-61747	Chip10A
HP-61747_Chip10A	PHLPP1	-0.16251	0.143204	61	-1.13482	0.260892	0.396476	2.23846	HP-61747	Chip10A
HP-61747_Chip10A	CDKN1B	-0.158784	0.143204	61	-1.1088	0.271869	0.396476	2.23269	HP-61747	Chip10A
HP-61747_Chip10A	RSF1	-0.103705	0.143204	61	-0.724178	0.471725	0.611495	2.14906	HP-61747	Chip10A
HP-61747_Chip10A	AKT3	-0.0885159	0.143204	61	-0.618113	0.538802	0.650278	2.12655	HP-61747	Chip10A
HP-61747_Chip10A	FGFR2	-0.0704966	0.143204	61	-0.492283	0.624287	0.720582	2.10016	HP-61747	Chip10A
HP-61747_Chip10A	GPR15	-0.106161	0.248036	61	-0.428006	0.670154	0.732981	2.15272	HP-61747	Chip10A
HP-61747_Chip10A	PAK1	-0.032561	0.143204	61	-0.227376	0.820892	0.861977	2.04565	HP-61747	Chip10A
HP-61747_Chip10A	RPS6KB1	-0.0295235	0.143204	61	-0.206165	0.837349	0.861977	2.04135	HP-61747	Chip10A
HP-61747_Chip10A	CCNE1	-0.018515	0.143204	61	-0.129291	0.897552	0.897552	2.02583	HP-61747	Chip10A
HP-61747_Chip10A	CCND1	0.71869	0.143204	61	5.01866	4.8e-06	0.000167847	1.2153	HP-61747	Chip10A
HP-61747_Chip10A	AKT2	0.562458	0.143204	61	3.92769	0.000221085	0.00386899	1.35429	HP-61747	Chip10A
HP-61747_Chip10A	AKT1	0.538304	0.143204	61	3.75901	0.000384238	0.00448278	1.37716	HP-61747	Chip10A
HP-61747_Chip10A	MYC	0.524461	0.143204	61	3.66235	0.000524451	0.00458894	1.39044	HP-61747	Chip10A
HP-61747_Chip10A	SOX2	0.512672	0.143204	61	3.58002	0.000681211	0.00476848	1.40185	HP-61747	Chip10A
HP-61747_Chip10A	ZNF703	0.532076	0.175388	61	3.03371	0.00354607	0.0206854	1.38312	HP-61747	Chip10A
HP-61747_Chip10A	STK11	0.519655	0.175388	61	2.96289	0.00434048	0.0217024	1.39508	HP-61747	Chip10A
HP-61747_Chip10A	INPP4B	0.210151	0.143204	61	1.4675	0.147377	0.27317	1.72889	HP-61747	Chip10A
HP-61747_Chip10A	EGFR	0.149286	0.143204	61	1.04247	0.301307	0.42183	1.80339	HP-61747	Chip10A
HP-61747_Chip10A	ERBB2	0.143436	0.143204	61	1.00162	0.320484	0.43142	1.81072	HP-61747	Chip10A
HP-61747_Chip10A	PTEN	0.118164	0.175388	61	0.673733	0.503026	0.628783	1.84272	HP-61747	Chip10A
HP-61747_Chip10A	FGFR1	0.067669	0.143204	61	0.472537	0.63823	0.720582	1.90836	HP-61747	Chip10A
HP-62344_Chip10A	CCND1	-1.13592	0.115692	61	-9.81846	3.58e-14	1.25e-12	4.39516	HP-62344	Chip10A
HP-62344_Chip10A	IGF1R	-1.05291	0.115692	61	-9.10101	5.76e-13	1.01e-11	4.14943	HP-62344	Chip10A
HP-62344_Chip10A	CDKN1B	-1.00569	0.115692	61	-8.69285	2.85e-12	3.33e-11	4.01581	HP-62344	Chip10A
HP-62344_Chip10A	INPP4B	-0.685567	0.115692	61	-5.9258	1.56e-07	1.36e-06	3.21667	HP-62344	Chip10A
HP-62344_Chip10A	TP53	-0.435491	0.141693	61	-3.07348	0.00316163	0.00851207	2.70474	HP-62344	Chip10A
HP-62344_Chip10A	MYC	-0.201488	0.115692	61	-1.74159	0.0866204	0.178336	2.29977	HP-62344	Chip10A
HP-62344_Chip10A	MET	-0.154597	0.115692	61	-1.33629	0.186419	0.343404	2.22622	HP-62344	Chip10A
HP-62344_Chip10A	AURKA	-0.150803	0.115692	61	-1.30349	0.197307	0.345288	2.22037	HP-62344	Chip10A
HP-62344_Chip10A	MDM2	-0.128528	0.115692	61	-1.11095	0.27095	0.451584	2.18635	HP-62344	Chip10A
HP-62344_Chip10A	HIF1A	-0.121773	0.115692	61	-1.05256	0.296694	0.472014	2.17614	HP-62344	Chip10A
HP-62344_Chip10A	PTEN	-0.133888	0.141693	61	-0.944915	0.34843	0.53022	2.19449	HP-62344	Chip10A
HP-62344_Chip10A	EGFR	-0.0159484	0.115692	61	-0.137853	0.890811	0.9448	2.02223	HP-62344	Chip10A
HP-62344_Chip10A	RB1	-0.00840887	0.141693	61	-0.0593457	0.952871	0.979463	2.01169	HP-62344	Chip10A
HP-62344_Chip10A	SOX2	0.599279	0.115692	61	5.17997	2.64e-06	1.85e-05	1.32017	HP-62344	Chip10A
HP-62344_Chip10A	ZNF703	0.609163	0.141693	61	4.29917	6.28e-05	0.000366412	1.31115	HP-62344	Chip10A
HP-62344_Chip10A	AR	0.46378	0.115692	61	4.00875	0.000168783	0.000843916	1.45017	HP-62344	Chip10A
HP-62344_Chip10A	PAK1	0.45337	0.115692	61	3.91878	0.000227705	0.000996211	1.46067	HP-62344	Chip10A
HP-62344_Chip10A	FGFR2	0.447304	0.115692	61	3.86634	0.000270695	0.0010527	1.46682	HP-62344	Chip10A
HP-62344_Chip10A	AKT2	0.428968	0.115692	61	3.70785	0.000453244	0.00158635	1.48559	HP-62344	Chip10A
HP-62344_Chip10A	FGFR1	0.386222	0.115692	61	3.33837	0.00144032	0.00458284	1.53026	HP-62344	Chip10A
HP-62344_Chip10A	CCNE1	0.359412	0.115692	61	3.10663	0.00287131	0.00837464	1.55896	HP-62344	Chip10A
HP-62344_Chip10A	AKT3	0.324006	0.115692	61	2.8006	0.00682323	0.0170581	1.5977	HP-62344	Chip10A
HP-62344_Chip10A	AKT1	0.262079	0.115692	61	2.26532	0.0270554	0.0631294	1.66777	HP-62344	Chip10A
HP-62344_Chip10A	PHLPP1	0.221869	0.115692	61	1.91776	0.0598261	0.13087	1.71491	HP-62344	Chip10A
HP-62344_Chip10A	RPS6KB1	0.173754	0.115692	61	1.50187	0.138289	0.268896	1.77307	HP-62344	Chip10A
HP-62344_Chip10A	MTAP	0.122842	0.141693	61	0.866959	0.389362	0.549605	1.83675	HP-62344	Chip10A
HP-62344_Chip10A	RSF1	0.0996181	0.115692	61	0.861064	0.392575	0.549605	1.86656	HP-62344	Chip10A
HP-62344_Chip10A	PHLPP2	0.0916518	0.115692	61	0.792206	0.431311	0.58061	1.8769	HP-62344	Chip10A
HP-62344_Chip10A	MAP2K4	0.0700718	0.115692	61	0.605676	0.546977	0.709044	1.90518	HP-62344	Chip10A
HP-62344_Chip10A	GPR15	0.114926	0.200384	61	0.573531	0.568394	0.710492	1.84686	HP-62344	Chip10A
HP-62344_Chip10A	PIK3CA	0.0365176	0.0896145	61	0.407497	0.68507	0.826808	1.95001	HP-62344	Chip10A
HP-62344_Chip10A	STK11	0.048171	0.141693	61	0.339968	0.735049	0.857557	1.93432	HP-62344	Chip10A
HP-62344_Chip10A	ERBB2	0.0223801	0.115692	61	0.193446	0.847253	0.9448	1.96921	HP-62344	Chip10A
HP-62344_Chip10A	PPP2R2A	0.0204483	0.141693	61	0.144314	0.885728	0.9448	1.97185	HP-62344	Chip10A
HP-62344_Chip10A	RPP30	0.00517961	0.200384	61	0.0258484	0.979463	0.979463	1.99283	HP-62344	Chip10A
HP-62701_Chip10A	AR	-0.491628	0.169677	61	-2.89743	0.00521889	0.0365322	2.81206	HP-62701	Chip10A
HP-62701_Chip10A	MAP2K4	-0.404133	0.169677	61	-2.38178	0.020364	0.112957	2.64659	HP-62701	Chip10A
HP-62701_Chip10A	PIK3CA	-0.284533	0.131431	61	-2.16488	0.0343186	0.149844	2.43603	HP-62701	Chip10A
HP-62701_Chip10A	PHLPP1	-0.358851	0.169677	61	-2.1149	0.0385313	0.149844	2.56481	HP-62701	Chip10A
HP-62701_Chip10A	CDKN1B	-0.327903	0.169677	61	-1.93251	0.0579431	0.172161	2.51038	HP-62701	Chip10A
HP-62701_Chip10A	AURKA	-0.327137	0.169677	61	-1.928	0.0585141	0.172161	2.50904	HP-62701	Chip10A
HP-62701_Chip10A	RB1	-0.39947	0.207811	61	-1.92227	0.0592451	0.172161	2.63805	HP-62701	Chip10A
HP-62701_Chip10A	MET	-0.320151	0.169677	61	-1.88682	0.0639455	0.172161	2.49692	HP-62701	Chip10A
HP-62701_Chip10A	MDM2	-0.285139	0.169677	61	-1.68048	0.097979	0.236298	2.43705	HP-62701	Chip10A
HP-62701_Chip10A	RPP30	-0.461334	0.29389	61	-1.56975	0.121645	0.266099	2.75363	HP-62701	Chip10A
HP-62701_Chip10A	RSF1	-0.230862	0.169677	61	-1.3606	0.178647	0.329087	2.34707	HP-62701	Chip10A
HP-62701_Chip10A	HIF1A	-0.203766	0.169677	61	-1.2009	0.234432	0.399406	2.3034	HP-62701	Chip10A
HP-62701_Chip10A	RPS6KB1	-0.201488	0.169677	61	-1.18748	0.239643	0.399406	2.29977	HP-62701	Chip10A
HP-62701_Chip10A	AKT3	-0.188039	0.169677	61	-1.10822	0.272119	0.432917	2.27843	HP-62701	Chip10A
HP-62701_Chip10A	PTEN	-0.22062	0.207811	61	-1.06164	0.292586	0.445239	2.33047	HP-62701	Chip10A
HP-62701_Chip10A	FGFR1	-0.168206	0.169677	61	-0.991327	0.325442	0.454544	2.24732	HP-62701	Chip10A
HP-62701_Chip10A	GPR15	-0.269797	0.29389	61	-0.91802	0.362224	0.454544	2.41128	HP-62701	Chip10A
HP-62701_Chip10A	ZNF703	-0.190211	0.207811	61	-0.915306	0.363635	0.454544	2.28186	HP-62701	Chip10A
HP-62701_Chip10A	IGF1R	-0.137606	0.169677	61	-0.81099	0.420525	0.50753	2.20016	HP-62701	Chip10A
HP-62701_Chip10A	TP53	-0.152138	0.207811	61	-0.732095	0.466914	0.527161	2.22243	HP-62701	Chip10A
HP-62701_Chip10A	MTAP	-0.145052	0.207811	61	-0.697997	0.487832	0.533566	2.21154	HP-62701	Chip10A
HP-62701_Chip10A	INPP4B	-0.0328059	0.169677	61	-0.193343	0.847333	0.872254	2.046	HP-62701	Chip10A
HP-62701_Chip10A	PPP2R2A	-0.0264119	0.207811	61	-0.127096	0.899283	0.899283	2.03695	HP-62701	Chip10A
HP-62701_Chip10A	AKT1	1.23889	0.169677	61	7.30146	7.02e-10	2.46e-08	0.847396	HP-62701	Chip10A
HP-62701_Chip10A	STK11	1.16532	0.207811	61	5.60761	5.28e-07	9.23e-06	0.891728	HP-62701	Chip10A
HP-62701_Chip10A	AKT2	0.921134	0.169677	61	5.42874	1.04e-06	1.21e-05	1.05619	HP-62701	Chip10A
HP-62701_Chip10A	CCND1	0.501466	0.169677	61	2.95541	0.00443344	0.0365322	1.41278	HP-62701	Chip10A
HP-62701_Chip10A	ERBB2	0.396986	0.169677	61	2.33965	0.0225913	0.112957	1.51889	HP-62701	Chip10A
HP-62701_Chip10A	CCNE1	0.282319	0.169677	61	1.66386	0.10127	0.236298	1.64454	HP-62701	Chip10A
HP-62701_Chip10A	SOX2	0.255271	0.169677	61	1.50445	0.137626	0.283348	1.67566	HP-62701	Chip10A
HP-62701_Chip10A	EGFR	0.245557	0.169677	61	1.4472	0.15296	0.297422	1.68698	HP-62701	Chip10A
HP-62701_Chip10A	FGFR2	0.170871	0.169677	61	1.00704	0.317895	0.454544	1.77661	HP-62701	Chip10A
HP-62701_Chip10A	PHLPP2	0.157223	0.169677	61	0.926598	0.357787	0.454544	1.7935	HP-62701	Chip10A
HP-62701_Chip10A	MYC	0.125825	0.169677	61	0.741553	0.461204	0.527161	1.83296	HP-62701	Chip10A
HP-62701_Chip10A	PAK1	0.0791565	0.169677	61	0.466512	0.642511	0.681451	1.89322	HP-62701	Chip10A
HP-63392_Chip10A	MAP2K4	-0.340253	0.093763	61	-3.62886	0.000583535	0.0102119	2.53196	HP-63392	Chip10A
HP-63392_Chip10A	PPP2R2A	-0.225462	0.114836	61	-1.96335	0.0541691	0.248594	2.3383	HP-63392	Chip10A
HP-63392_Chip10A	AKT1	-0.18204	0.093763	61	-1.94149	0.0568214	0.248594	2.26897	HP-63392	Chip10A
HP-63392_Chip10A	RPP30	-0.295767	0.162402	61	-1.8212	0.0734809	0.264729	2.45508	HP-63392	Chip10A
HP-63392_Chip10A	MTAP	-0.20755	0.114836	61	-1.80737	0.0756368	0.264729	2.30945	HP-63392	Chip10A
HP-63392_Chip10A	AR	-0.15965	0.093763	61	-1.7027	0.0937148	0.298183	2.23403	HP-63392	Chip10A
HP-63392_Chip10A	RB1	-0.185945	0.114836	61	-1.61922	0.110558	0.322462	2.27512	HP-63392	Chip10A
HP-63392_Chip10A	PHLPP1	-0.143158	0.093763	61	-1.52681	0.131978	0.355325	2.20864	HP-63392	Chip10A
HP-63392_Chip10A	AKT3	-0.133551	0.093763	61	-1.42435	0.159441	0.372028	2.19398	HP-63392	Chip10A
HP-63392_Chip10A	INPP4B	-0.0974006	0.093763	61	-1.0388	0.303	0.662813	2.13969	HP-63392	Chip10A
HP-63392_Chip10A	GPR15	-0.154867	0.162402	61	-0.9536	0.34405	0.669287	2.22664	HP-63392	Chip10A
HP-63392_Chip10A	MET	-0.0893834	0.093763	61	-0.953291	0.344205	0.669287	2.12783	HP-63392	Chip10A
HP-63392_Chip10A	AKT2	-0.0567639	0.093763	61	-0.605398	0.547161	0.762527	2.08026	HP-63392	Chip10A
HP-63392_Chip10A	EGFR	-0.056515	0.093763	61	-0.602743	0.548914	0.762527	2.0799	HP-63392	Chip10A
HP-63392_Chip10A	STK11	-0.06234	0.114836	61	-0.542862	0.589203	0.762527	2.08832	HP-63392	Chip10A
HP-63392_Chip10A	PTEN	-0.0555379	0.114836	61	-0.483629	0.63038	0.762527	2.07849	HP-63392	Chip10A
HP-63392_Chip10A	HIF1A	-0.045157	0.093763	61	-0.481608	0.631808	0.762527	2.06359	HP-63392	Chip10A
HP-63392_Chip10A	IGF1R	-0.042161	0.093763	61	-0.449655	0.654553	0.763645	2.05931	HP-63392	Chip10A
HP-63392_Chip10A	FGFR2	-0.0321592	0.093763	61	-0.342984	0.73279	0.827343	2.04508	HP-63392	Chip10A
HP-63392_Chip10A	CCNE1	-0.00428494	0.093763	61	-0.0456997	0.963699	0.963699	2.00595	HP-63392	Chip10A
HP-63392_Chip10A	MYC	0.470122	0.093763	61	5.01394	4.88e-06	0.000170792	1.44381	HP-63392	Chip10A
HP-63392_Chip10A	CCND1	0.30288	0.093763	61	3.23027	0.00199418	0.0232655	1.62126	HP-63392	Chip10A
HP-63392_Chip10A	CDKN1B	0.254961	0.093763	61	2.71921	0.00851062	0.074468	1.67602	HP-63392	Chip10A
HP-63392_Chip10A	PAK1	0.242204	0.093763	61	2.58315	0.0122033	0.0854231	1.69091	HP-63392	Chip10A
HP-63392_Chip10A	ZNF703	0.254835	0.114836	61	2.21913	0.0302079	0.176213	1.67617	HP-63392	Chip10A
HP-63392_Chip10A	SOX2	0.134361	0.093763	61	1.43298	0.156968	0.372028	1.82215	HP-63392	Chip10A
HP-63392_Chip10A	PIK3CA	0.0609692	0.0726285	61	0.839466	0.404486	0.721699	1.91724	HP-63392	Chip10A
HP-63392_Chip10A	PHLPP2	0.0773856	0.093763	61	0.825332	0.412399	0.721699	1.89555	HP-63392	Chip10A
HP-63392_Chip10A	MDM2	0.0688596	0.093763	61	0.7344	0.465518	0.762527	1.90678	HP-63392	Chip10A
HP-63392_Chip10A	FGFR1	0.0636458	0.093763	61	0.678795	0.499835	0.762527	1.91369	HP-63392	Chip10A
HP-63392_Chip10A	AURKA	0.04546	0.093763	61	0.484839	0.629527	0.762527	1.93796	HP-63392	Chip10A
HP-63392_Chip10A	RSF1	0.0452091	0.093763	61	0.482163	0.631416	0.762527	1.9383	HP-63392	Chip10A
HP-63392_Chip10A	TP53	0.0236261	0.114836	61	0.205739	0.83768	0.901658	1.96751	HP-63392	Chip10A
HP-63392_Chip10A	ERBB2	0.016864	0.093763	61	0.179858	0.85786	0.901658	1.97676	HP-63392	Chip10A
HP-63392_Chip10A	RPS6KB1	0.014705	0.093763	61	0.156831	0.875896	0.901658	1.97972	HP-63392	Chip10A
HP-63493_Chip10A	PAK1	-0.419383	0.142698	61	-2.93896	0.0046443	0.0397862	2.67471	HP-63493	Chip10A
HP-63493_Chip10A	MET	-0.402982	0.142698	61	-2.82403	0.00639798	0.0397862	2.64448	HP-63493	Chip10A
HP-63493_Chip10A	RSF1	-0.364237	0.142698	61	-2.55251	0.0132142	0.0595564	2.5744	HP-63493	Chip10A
HP-63493_Chip10A	MYC	-0.351786	0.142698	61	-2.46526	0.0165212	0.0617879	2.55228	HP-63493	Chip10A
HP-63493_Chip10A	MTAP	-0.426257	0.174768	61	-2.43898	0.0176537	0.0617879	2.68748	HP-63493	Chip10A
HP-63493_Chip10A	AR	-0.319918	0.142698	61	-2.24193	0.0286135	0.0834562	2.49652	HP-63493	Chip10A
HP-63493_Chip10A	RPP30	-0.416569	0.24716	61	-1.68543	0.0970161	0.24254	2.6695	HP-63493	Chip10A
HP-63493_Chip10A	RB1	-0.27205	0.174768	61	-1.55663	0.124731	0.291039	2.41504	HP-63493	Chip10A
HP-63493_Chip10A	PHLPP1	-0.189894	0.142698	61	-1.33075	0.188226	0.411744	2.28136	HP-63493	Chip10A
HP-63493_Chip10A	MAP2K4	-0.1787	0.142698	61	-1.2523	0.215242	0.443145	2.26373	HP-63493	Chip10A
HP-63493_Chip10A	AURKA	-0.161126	0.142698	61	-1.12915	0.263258	0.492493	2.23632	HP-63493	Chip10A
HP-63493_Chip10A	ZNF703	-0.193358	0.174768	61	-1.10637	0.27291	0.492493	2.28684	HP-63493	Chip10A
HP-63493_Chip10A	FGFR1	-0.155076	0.142698	61	-1.08675	0.281425	0.492493	2.22696	HP-63493	Chip10A
HP-63493_Chip10A	PIK3CA	-0.116355	0.110533	61	-1.05267	0.296645	0.494409	2.16798	HP-63493	Chip10A
HP-63493_Chip10A	PPP2R2A	-0.169032	0.174768	61	-0.967177	0.337275	0.513244	2.24861	HP-63493	Chip10A
HP-63493_Chip10A	AKT3	-0.111083	0.142698	61	-0.77845	0.439313	0.60187	2.16008	HP-63493	Chip10A
HP-63493_Chip10A	GPR15	-0.183022	0.24716	61	-0.7405	0.461838	0.60187	2.27052	HP-63493	Chip10A
HP-63493_Chip10A	HIF1A	-0.101064	0.142698	61	-0.708236	0.481496	0.60187	2.14513	HP-63493	Chip10A
HP-63493_Chip10A	INPP4B	-0.0885928	0.142698	61	-0.620843	0.537016	0.626519	2.12667	HP-63493	Chip10A
HP-63493_Chip10A	PTEN	-0.0673705	0.174768	61	-0.385485	0.701219	0.721843	2.09561	HP-63493	Chip10A
HP-63493_Chip10A	AKT1	0.780391	0.142698	61	5.46885	8.93e-07	3.13e-05	1.16442	HP-63493	Chip10A
HP-63493_Chip10A	STK11	0.9118	0.174768	61	5.2172	2.3e-06	4.02e-05	1.06304	HP-63493	Chip10A
HP-63493_Chip10A	ERBB2	0.57386	0.142698	61	4.02151	0.000161721	0.00188675	1.34363	HP-63493	Chip10A
HP-63493_Chip10A	AKT2	0.39966	0.142698	61	2.80074	0.00682049	0.0397862	1.51607	HP-63493	Chip10A
HP-63493_Chip10A	CCND1	0.362595	0.142698	61	2.541	0.0136129	0.0595564	1.55553	HP-63493	Chip10A
HP-63493_Chip10A	CCNE1	0.332818	0.142698	61	2.33233	0.0230002	0.0731824	1.58797	HP-63493	Chip10A
HP-63493_Chip10A	TP53	0.307699	0.174768	61	1.76061	0.0833169	0.224315	1.61586	HP-63493	Chip10A
HP-63493_Chip10A	FGFR2	0.144684	0.142698	61	1.01392	0.314624	0.500539	1.80915	HP-63493	Chip10A
HP-63493_Chip10A	MDM2	0.127355	0.142698	61	0.892481	0.375642	0.547812	1.83102	HP-63493	Chip10A
HP-63493_Chip10A	IGF1R	0.104912	0.142698	61	0.735206	0.465031	0.60187	1.85972	HP-63493	Chip10A
HP-63493_Chip10A	PHLPP2	0.0907314	0.142698	61	0.63583	0.527266	0.626519	1.87809	HP-63493	Chip10A
HP-63493_Chip10A	RPS6KB1	0.075104	0.142698	61	0.526316	0.600577	0.669789	1.89855	HP-63493	Chip10A
HP-63493_Chip10A	CDKN1B	0.0726761	0.142698	61	0.509301	0.612378	0.669789	1.90175	HP-63493	Chip10A
HP-63493_Chip10A	EGFR	0.0665437	0.142698	61	0.466327	0.642643	0.681591	1.90985	HP-63493	Chip10A
HP-63493_Chip10A	SOX2	0.0453449	0.142698	61	0.317769	0.751746	0.751746	1.93812	HP-63493	Chip10A
HP-64223_Chip10A	CDKN1B	-0.643933	0.0975491	61	-6.60111	1.12e-08	3.91e-07	3.12517	HP-64223	Chip10A
HP-64223_Chip10A	MYC	-0.50938	0.0975491	61	-5.22178	2.26e-06	3.95e-05	2.84688	HP-64223	Chip10A
HP-64223_Chip10A	HIF1A	-0.318199	0.0975491	61	-3.26194	0.00181405	0.0126984	2.49355	HP-64223	Chip10A
HP-64223_Chip10A	RSF1	-0.275868	0.0975491	61	-2.82799	0.0063286	0.031643	2.42144	HP-64223	Chip10A
HP-64223_Chip10A	TP53	-0.317757	0.119473	61	-2.65966	0.00997878	0.0436572	2.49278	HP-64223	Chip10A
HP-64223_Chip10A	MTAP	-0.269415	0.119473	61	-2.25503	0.0277312	0.0904409	2.41064	HP-64223	Chip10A
HP-64223_Chip10A	PTEN	-0.189193	0.119473	61	-1.58356	0.118465	0.33948	2.28025	HP-64223	Chip10A
HP-64223_Chip10A	INPP4B	-0.151291	0.0975491	61	-1.55093	0.126093	0.33948	2.22113	HP-64223	Chip10A
HP-64223_Chip10A	GPR15	-0.136237	0.16896	61	-0.806328	0.423187	0.705311	2.19807	HP-64223	Chip10A
HP-64223_Chip10A	PIK3CA	-0.0503929	0.0755612	61	-0.666915	0.507342	0.738828	2.07109	HP-64223	Chip10A
HP-64223_Chip10A	IGF1R	-0.0619541	0.0975491	61	-0.635107	0.527734	0.738828	2.08776	HP-64223	Chip10A
HP-64223_Chip10A	STK11	-0.0659634	0.119473	61	-0.552121	0.582883	0.78465	2.09357	HP-64223	Chip10A
HP-64223_Chip10A	RPP30	-0.0845067	0.16896	61	-0.500158	0.618763	0.802101	2.12065	HP-64223	Chip10A
HP-64223_Chip10A	PHLPP1	-0.0232584	0.0975491	61	-0.238428	0.812348	0.888506	2.0325	HP-64223	Chip10A
HP-64223_Chip10A	AKT2	-0.0120331	0.0975491	61	-0.123355	0.902232	0.938906	2.01675	HP-64223	Chip10A
HP-64223_Chip10A	MAP2K4	-0.000502513	0.0975491	61	-0.00515138	0.995907	0.995907	2.0007	HP-64223	Chip10A
HP-64223_Chip10A	FGFR2	0.462783	0.0975491	61	4.74411	1.3e-05	0.000123826	1.45117	HP-64223	Chip10A
HP-64223_Chip10A	FGFR1	0.460565	0.0975491	61	4.72136	1.42e-05	0.000123826	1.4534	HP-64223	Chip10A
HP-64223_Chip10A	EGFR	0.302722	0.0975491	61	3.10328	0.00289952	0.0169139	1.62144	HP-64223	Chip10A
HP-64223_Chip10A	PHLPP2	0.251412	0.0975491	61	2.57728	0.0123914	0.0481886	1.68015	HP-64223	Chip10A
HP-64223_Chip10A	AR	0.218969	0.0975491	61	2.24471	0.0284243	0.0904409	1.71836	HP-64223	Chip10A
HP-64223_Chip10A	PAK1	0.141151	0.0975491	61	1.44698	0.153023	0.382559	1.81359	HP-64223	Chip10A
HP-64223_Chip10A	AKT3	0.130475	0.0975491	61	1.33753	0.186015	0.423351	1.82706	HP-64223	Chip10A
HP-64223_Chip10A	ZNF703	0.154856	0.119473	61	1.29616	0.199803	0.423351	1.79644	HP-64223	Chip10A
HP-64223_Chip10A	MDM2	0.124797	0.0975491	61	1.27932	0.205628	0.423351	1.83427	HP-64223	Chip10A
HP-64223_Chip10A	MET	0.100204	0.0975491	61	1.02722	0.308375	0.599619	1.8658	HP-64223	Chip10A
HP-64223_Chip10A	CCND1	0.0952143	0.0975491	61	0.976065	0.332887	0.613213	1.87227	HP-64223	Chip10A
HP-64223_Chip10A	RB1	0.0970469	0.119473	61	0.812293	0.419783	0.705311	1.86989	HP-64223	Chip10A
HP-64223_Chip10A	CCNE1	0.0642254	0.0975491	61	0.658391	0.512765	0.738828	1.91292	HP-64223	Chip10A
HP-64223_Chip10A	RPS6KB1	0.0640846	0.0975491	61	0.656947	0.513686	0.738828	1.9131	HP-64223	Chip10A
HP-64223_Chip10A	SOX2	0.0404716	0.0975491	61	0.414884	0.679682	0.849603	1.94467	HP-64223	Chip10A
HP-64223_Chip10A	AKT1	0.0335988	0.0975491	61	0.344429	0.731708	0.883096	1.95396	HP-64223	Chip10A
HP-64223_Chip10A	PPP2R2A	0.0326004	0.119473	61	0.272869	0.785876	0.888506	1.95531	HP-64223	Chip10A
HP-64223_Chip10A	ERBB2	0.0243834	0.0975491	61	0.24996	0.803458	0.888506	1.96648	HP-64223	Chip10A
HP-64223_Chip10A	AURKA	0.0108157	0.0975491	61	0.110875	0.91208	0.938906	1.98506	HP-64223	Chip10A
HP-64267_Chip10A	PPP2R2A	-0.549191	0.110856	61	-4.9541	6.08e-06	0.00021275	2.92653	HP-64267	Chip10A
HP-64267_Chip10A	RB1	-0.389644	0.110856	61	-3.51487	0.000835966	0.0146294	2.62014	HP-64267	Chip10A
HP-64267_Chip10A	RPP30	-0.350341	0.156774	61	-2.23469	0.0291114	0.169817	2.54972	HP-64267	Chip10A
HP-64267_Chip10A	PHLPP1	-0.151508	0.0905135	61	-1.67387	0.0992771	0.346952	2.22146	HP-64267	Chip10A
HP-64267_Chip10A	MTAP	-0.166491	0.110856	61	-1.50187	0.13829	0.398276	2.24465	HP-64267	Chip10A
HP-64267_Chip10A	AKT3	-0.132644	0.0905135	61	-1.46546	0.147931	0.398276	2.1926	HP-64267	Chip10A
HP-64267_Chip10A	MAP2K4	-0.11578	0.0905135	61	-1.27915	0.20569	0.415106	2.16712	HP-64267	Chip10A
HP-64267_Chip10A	PTEN	-0.141545	0.110856	61	-1.27684	0.206499	0.415106	2.20617	HP-64267	Chip10A
HP-64267_Chip10A	TP53	-0.138646	0.110856	61	-1.25069	0.215825	0.415106	2.20174	HP-64267	Chip10A
HP-64267_Chip10A	AR	-0.112319	0.0905135	61	-1.24091	0.219389	0.415106	2.16193	HP-64267	Chip10A
HP-64267_Chip10A	HIF1A	-0.11004	0.0905135	61	-1.21573	0.228771	0.415106	2.15852	HP-64267	Chip10A
HP-64267_Chip10A	RSF1	-0.0844331	0.0905135	61	-0.932823	0.354589	0.539592	2.12054	HP-64267	Chip10A
HP-64267_Chip10A	MET	-0.0777867	0.0905135	61	-0.859393	0.393488	0.573837	2.1108	HP-64267	Chip10A
HP-64267_Chip10A	ZNF703	-0.088104	0.110856	61	-0.794761	0.429834	0.601767	2.12594	HP-64267	Chip10A
HP-64267_Chip10A	GPR15	-0.0927308	0.156774	61	-0.591493	0.556376	0.713187	2.13277	HP-64267	Chip10A
HP-64267_Chip10A	STK11	-0.0441889	0.110856	61	-0.398615	0.691569	0.780803	2.06221	HP-64267	Chip10A
HP-64267_Chip10A	FGFR1	-0.0147516	0.0905135	61	-0.162977	0.871075	0.896695	2.02055	HP-64267	Chip10A
HP-64267_Chip10A	CCND1	0.242308	0.0905135	61	2.67704	0.00952803	0.11116	1.69078	HP-64267	Chip10A
HP-64267_Chip10A	FGFR2	0.211986	0.0905135	61	2.34204	0.0224597	0.169817	1.7267	HP-64267	Chip10A
HP-64267_Chip10A	PAK1	0.208155	0.0905135	61	2.29971	0.0249012	0.169817	1.73129	HP-64267	Chip10A
HP-64267_Chip10A	CDKN1B	0.186251	0.0905135	61	2.05772	0.0438979	0.219489	1.75777	HP-64267	Chip10A
HP-64267_Chip10A	ERBB2	0.163233	0.0905135	61	1.80341	0.0762621	0.333647	1.78604	HP-64267	Chip10A
HP-64267_Chip10A	SOX2	0.147422	0.0905135	61	1.62873	0.108525	0.346952	1.80573	HP-64267	Chip10A
HP-64267_Chip10A	RPS6KB1	0.147202	0.0905135	61	1.6263	0.109042	0.346952	1.806	HP-64267	Chip10A
HP-64267_Chip10A	MYC	0.122932	0.0905135	61	1.35816	0.179414	0.415106	1.83664	HP-64267	Chip10A
HP-64267_Chip10A	AURKA	0.108049	0.0905135	61	1.19373	0.237203	0.415106	1.85568	HP-64267	Chip10A
HP-64267_Chip10A	IGF1R	0.0998838	0.0905135	61	1.10352	0.274134	0.456891	1.86622	HP-64267	Chip10A
HP-64267_Chip10A	EGFR	0.0875299	0.0905135	61	0.967037	0.337344	0.536684	1.88227	HP-64267	Chip10A
HP-64267_Chip10A	PHLPP2	0.055527	0.0905135	61	0.613466	0.541849	0.713187	1.92449	HP-64267	Chip10A
HP-64267_Chip10A	MDM2	0.0516225	0.0905135	61	0.570329	0.570549	0.713187	1.9297	HP-64267	Chip10A
HP-64267_Chip10A	AKT2	0.0400865	0.0905135	61	0.442879	0.65942	0.780803	1.94519	HP-64267	Chip10A
HP-64267_Chip10A	CCNE1	0.0377531	0.0905135	61	0.417099	0.678071	0.780803	1.94834	HP-64267	Chip10A
HP-64267_Chip10A	PIK3CA	0.0173855	0.0701115	61	0.24797	0.80499	0.880458	1.97604	HP-64267	Chip10A
HP-64267_Chip10A	INPP4B	0.0159402	0.0905135	61	0.176109	0.860792	0.896695	1.97802	HP-64267	Chip10A
HP-64267_Chip10A	AKT1	0.00396942	0.0905135	61	0.0438545	0.965164	0.965164	1.9945	HP-64267	Chip10A
HP-64360_Chip10A	ERBB2	-3.61107	0.120623	61	-29.9367	3.57e-38	1.25e-36	24.4382	HP-64360	Chip10A
HP-64360_Chip10A	MYC	-2.11585	0.120623	61	-17.5409	1.64e-25	2.87e-24	8.66888	HP-64360	Chip10A
HP-64360_Chip10A	MDM2	-1.67313	0.120623	61	-13.8707	1.59e-20	1.86e-19	6.3781	HP-64360	Chip10A
HP-64360_Chip10A	RPS6KB1	-1.22773	0.120623	61	-10.1782	9.03e-15	7.9e-14	4.68398	HP-64360	Chip10A
HP-64360_Chip10A	STK11	-0.633027	0.147733	61	-4.28494	6.6e-05	0.000209934	3.10163	HP-64360	Chip10A
HP-64360_Chip10A	AKT1	-0.442062	0.120623	61	-3.66481	0.000520336	0.00132011	2.71709	HP-64360	Chip10A
HP-64360_Chip10A	AKT2	-0.428527	0.120623	61	-3.5526	0.000742691	0.00164533	2.69172	HP-64360	Chip10A
HP-64360_Chip10A	ZNF703	-0.24738	0.147733	61	-1.67451	0.0991504	0.111944	2.3741	HP-64360	Chip10A
HP-64360_Chip10A	CCND1	-0.0805414	0.120623	61	-0.667709	0.506838	0.521745	2.11483	HP-64360	Chip10A
HP-64360_Chip10A	SOX2	-0.00836284	0.120623	61	-0.0693302	0.944954	0.944954	2.01163	HP-64360	Chip10A
HP-64360_Chip10A	MET	0.954095	0.120623	61	7.9097	6.29e-11	4.4e-10	1.03233	HP-64360	Chip10A
HP-64360_Chip10A	PIK3CA	0.605524	0.0934345	61	6.48073	1.79e-08	1.05e-07	1.31447	HP-64360	Chip10A
HP-64360_Chip10A	HIF1A	0.724633	0.120623	61	6.0074	1.14e-07	5.68e-07	1.2103	HP-64360	Chip10A
HP-64360_Chip10A	PHLPP1	0.673462	0.120623	61	5.58318	5.79e-07	2.53e-06	1.254	HP-64360	Chip10A
HP-64360_Chip10A	PAK1	0.666975	0.120623	61	5.5294	7.1e-07	2.76e-06	1.25965	HP-64360	Chip10A
HP-64360_Chip10A	RSF1	0.622472	0.120623	61	5.16045	2.84e-06	9.94e-06	1.29911	HP-64360	Chip10A
HP-64360_Chip10A	FGFR1	0.467543	0.120623	61	3.87605	0.000262184	0.000764702	1.44639	HP-64360	Chip10A
HP-64360_Chip10A	IGF1R	0.441507	0.120623	61	3.66021	0.000528042	0.00132011	1.47273	HP-64360	Chip10A
HP-64360_Chip10A	MAP2K4	0.428041	0.120623	61	3.54857	0.000752151	0.00164533	1.48654	HP-64360	Chip10A
HP-64360_Chip10A	PPP2R2A	0.50947	0.147733	61	3.44859	0.00102731	0.00211505	1.40496	HP-64360	Chip10A
HP-64360_Chip10A	AURKA	0.398892	0.120623	61	3.30692	0.00158434	0.00308065	1.51688	HP-64360	Chip10A
HP-64360_Chip10A	FGFR2	0.374247	0.120623	61	3.10261	0.00290518	0.00527575	1.54302	HP-64360	Chip10A
HP-64360_Chip10A	RB1	0.456478	0.147733	61	3.08989	0.00301471	0.00527575	1.45753	HP-64360	Chip10A
HP-64360_Chip10A	RPP30	0.623228	0.208926	61	2.98301	0.00409947	0.00683245	1.29843	HP-64360	Chip10A
HP-64360_Chip10A	TP53	0.42063	0.147733	61	2.84723	0.00600102	0.00954707	1.4942	HP-64360	Chip10A
HP-64360_Chip10A	MTAP	0.407298	0.147733	61	2.75699	0.00768468	0.0116941	1.50807	HP-64360	Chip10A
HP-64360_Chip10A	PTEN	0.387051	0.147733	61	2.61994	0.0110829	0.0161625	1.52938	HP-64360	Chip10A
HP-64360_Chip10A	AR	0.307253	0.120623	61	2.54721	0.0133965	0.018755	1.61636	HP-64360	Chip10A
HP-64360_Chip10A	PHLPP2	0.257497	0.120623	61	2.13471	0.0368105	0.0495526	1.67308	HP-64360	Chip10A
HP-64360_Chip10A	INPP4B	0.249126	0.120623	61	2.06532	0.0431495	0.0559345	1.68281	HP-64360	Chip10A
HP-64360_Chip10A	GPR15	0.416713	0.208926	61	1.99455	0.0505663	0.0632078	1.49826	HP-64360	Chip10A
HP-64360_Chip10A	CDKN1B	0.235858	0.120623	61	1.95532	0.0551302	0.0665365	1.69836	HP-64360	Chip10A
HP-64360_Chip10A	EGFR	0.22062	0.120623	61	1.829	0.072289	0.0843372	1.71639	HP-64360	Chip10A
HP-64360_Chip10A	AKT3	0.18237	0.120623	61	1.5119	0.135724	0.148448	1.76251	HP-64360	Chip10A
HP-64360_Chip10A	CCNE1	0.159809	0.120623	61	1.32486	0.19016	0.201684	1.79029	HP-64360	Chip10A
HP-64379_Chip10A	RPS6KB1	-1.53027	0.191826	61	-7.9774	4.81e-11	1.68e-09	5.77681	HP-64379	Chip10A
HP-64379_Chip10A	AKT1	-1.23413	0.191826	61	-6.43362	2.16e-08	3.78e-07	4.7048	HP-64379	Chip10A
HP-64379_Chip10A	AKT2	-0.622188	0.191826	61	-3.2435	0.00191696	0.0105832	3.07842	HP-64379	Chip10A
HP-64379_Chip10A	STK11	-0.754208	0.234938	61	-3.21025	0.00211664	0.0105832	3.37341	HP-64379	Chip10A
HP-64379_Chip10A	ERBB2	-0.571009	0.191826	61	-2.97671	0.00417361	0.0182595	2.97112	HP-64379	Chip10A
HP-64379_Chip10A	ZNF703	-0.632648	0.234938	61	-2.69283	0.0091346	0.0290646	3.10082	HP-64379	Chip10A
HP-64379_Chip10A	CDKN1B	-0.458562	0.191826	61	-2.39051	0.0199273	0.0536503	2.74834	HP-64379	Chip10A
HP-64379_Chip10A	TP53	-0.531149	0.234938	61	-2.26081	0.02735	0.0638166	2.89016	HP-64379	Chip10A
HP-64379_Chip10A	FGFR1	-0.290638	0.191826	61	-1.51512	0.134908	0.267947	2.44636	HP-64379	Chip10A
HP-64379_Chip10A	CCND1	-0.263812	0.191826	61	-1.37527	0.174079	0.276944	2.40129	HP-64379	Chip10A
HP-64379_Chip10A	MYC	-0.256536	0.191826	61	-1.33734	0.186078	0.283161	2.38921	HP-64379	Chip10A
HP-64379_Chip10A	MDM2	-0.232525	0.191826	61	-1.21217	0.230123	0.335596	2.34978	HP-64379	Chip10A
HP-64379_Chip10A	IGF1R	-0.0499135	0.191826	61	-0.260202	0.795584	0.87017	2.07041	HP-64379	Chip10A
HP-64379_Chip10A	PTEN	-0.0316965	0.234938	61	-0.134914	0.893124	0.919392	2.04443	HP-64379	Chip10A
HP-64379_Chip10A	PHLPP2	-0.0075642	0.191826	61	-0.0394327	0.968674	0.968674	2.01051	HP-64379	Chip10A
HP-64379_Chip10A	MTAP	1.21482	0.234938	61	5.17082	2.73e-06	3.19e-05	0.861653	HP-64379	Chip10A
HP-64379_Chip10A	AKT3	0.926224	0.191826	61	4.82847	9.61e-06	8.41e-05	1.05247	HP-64379	Chip10A
HP-64379_Chip10A	PIK3CA	0.593611	0.148588	61	3.99502	0.000176712	0.00123698	1.32536	HP-64379	Chip10A
HP-64379_Chip10A	RSF1	0.538438	0.191826	61	2.80691	0.00670619	0.0260768	1.37703	HP-64379	Chip10A
HP-64379_Chip10A	MET	0.531047	0.191826	61	2.76838	0.00745053	0.0260768	1.3841	HP-64379	Chip10A
HP-64379_Chip10A	RB1	0.563088	0.234938	61	2.39676	0.0196205	0.0536503	1.3537	HP-64379	Chip10A
HP-64379_Chip10A	AURKA	0.439607	0.191826	61	2.2917	0.025389	0.0634725	1.47467	HP-64379	Chip10A
HP-64379_Chip10A	MAP2K4	0.365022	0.191826	61	1.90288	0.0617785	0.135141	1.55291	HP-64379	Chip10A
HP-64379_Chip10A	CCNE1	0.288462	0.191826	61	1.50377	0.137801	0.267947	1.63755	HP-64379	Chip10A
HP-64379_Chip10A	SOX2	0.273231	0.191826	61	1.42437	0.159435	0.269731	1.65493	HP-64379	Chip10A
HP-64379_Chip10A	AR	0.272397	0.191826	61	1.42002	0.160693	0.269731	1.65589	HP-64379	Chip10A
HP-64379_Chip10A	PAK1	0.271641	0.191826	61	1.41608	0.161838	0.269731	1.65675	HP-64379	Chip10A
HP-64379_Chip10A	RPP30	0.389094	0.332252	61	1.17108	0.246121	0.344569	1.52722	HP-64379	Chip10A
HP-64379_Chip10A	PPP2R2A	0.256644	0.234938	61	1.09239	0.278957	0.375518	1.67407	HP-64379	Chip10A
HP-64379_Chip10A	FGFR2	0.184841	0.191826	61	0.963589	0.339056	0.439518	1.75949	HP-64379	Chip10A
HP-64379_Chip10A	INPP4B	0.0769526	0.191826	61	0.401158	0.689705	0.862132	1.89612	HP-64379	Chip10A
HP-64379_Chip10A	EGFR	0.0586062	0.191826	61	0.305518	0.761012	0.87017	1.92038	HP-64379	Chip10A
HP-64379_Chip10A	PHLPP1	0.0580328	0.191826	61	0.302529	0.763278	0.87017	1.92115	HP-64379	Chip10A
HP-64379_Chip10A	GPR15	0.0907561	0.332252	61	0.273154	0.785657	0.87017	1.87806	HP-64379	Chip10A
HP-64379_Chip10A	HIF1A	0.0267858	0.191826	61	0.139636	0.889408	0.919392	1.96321	HP-64379	Chip10A
HP-65127_Chip10A	PPP2R2A	-0.363306	0.106225	61	-3.42015	0.00112155	0.0196272	2.57274	HP-65127	Chip10A
HP-65127_Chip10A	PHLPP2	-0.241147	0.0867324	61	-2.78036	0.00721133	0.0730867	2.36386	HP-65127	Chip10A
HP-65127_Chip10A	RB1	-0.24697	0.106225	61	-2.32497	0.0234172	0.1366	2.37342	HP-65127	Chip10A
HP-65127_Chip10A	RSF1	-0.185928	0.0867324	61	-2.1437	0.0360523	0.180262	2.2751	HP-65127	Chip10A
HP-65127_Chip10A	MTAP	-0.202914	0.106225	61	-1.91022	0.0608085	0.236477	2.30204	HP-65127	Chip10A
HP-65127_Chip10A	MAP2K4	-0.151072	0.0867324	61	-1.74181	0.0865817	0.288746	2.22079	HP-65127	Chip10A
HP-65127_Chip10A	AR	-0.140512	0.0867324	61	-1.62006	0.110377	0.314043	2.20459	HP-65127	Chip10A
HP-65127_Chip10A	GPR15	-0.201133	0.150225	61	-1.33888	0.185579	0.417387	2.2992	HP-65127	Chip10A
HP-65127_Chip10A	AURKA	-0.112032	0.0867324	61	-1.2917	0.201334	0.417387	2.1615	HP-65127	Chip10A
HP-65127_Chip10A	PTEN	-0.126429	0.106225	61	-1.1902	0.238581	0.439491	2.18318	HP-65127	Chip10A
HP-65127_Chip10A	PIK3CA	-0.0586951	0.0671826	61	-0.873665	0.385728	0.599068	2.08305	HP-65127	Chip10A
HP-65127_Chip10A	PHLPP1	-0.07446	0.0867324	61	-0.858503	0.393976	0.599068	2.10593	HP-65127	Chip10A
HP-65127_Chip10A	MET	-0.0692215	0.0867324	61	-0.798105	0.427906	0.599068	2.0983	HP-65127	Chip10A
HP-65127_Chip10A	TP53	-0.0751315	0.106225	61	-0.707286	0.482082	0.624921	2.10691	HP-65127	Chip10A
HP-65127_Chip10A	RPP30	-0.0849893	0.150225	61	-0.565747	0.573641	0.650636	2.12136	HP-65127	Chip10A
HP-65127_Chip10A	INPP4B	-0.0487305	0.0867324	61	-0.561849	0.576277	0.650636	2.06871	HP-65127	Chip10A
HP-65127_Chip10A	ERBB2	-0.0386169	0.0867324	61	-0.445242	0.657721	0.719382	2.05426	HP-65127	Chip10A
HP-65127_Chip10A	HIF1A	-0.0327446	0.0867324	61	-0.377536	0.707085	0.738358	2.04591	HP-65127	Chip10A
HP-65127_Chip10A	AKT2	-0.0315536	0.0867324	61	-0.363804	0.717262	0.738358	2.04422	HP-65127	Chip10A
HP-65127_Chip10A	CCND1	0.334335	0.0867324	61	3.85479	0.000281158	0.00984053	1.5863	HP-65127	Chip10A
HP-65127_Chip10A	EGFR	0.236447	0.0867324	61	2.72616	0.00835276	0.0730867	1.69767	HP-65127	Chip10A
HP-65127_Chip10A	CDKN1B	0.221051	0.0867324	61	2.54866	0.0133465	0.0934257	1.71588	HP-65127	Chip10A
HP-65127_Chip10A	FGFR2	0.166667	0.0867324	61	1.92162	0.0593289	0.236477	1.7818	HP-65127	Chip10A
HP-65127_Chip10A	AKT3	0.149063	0.0867324	61	1.71866	0.0907488	0.288746	1.80367	HP-65127	Chip10A
HP-65127_Chip10A	MDM2	0.13577	0.0867324	61	1.56539	0.122664	0.314043	1.82037	HP-65127	Chip10A
HP-65127_Chip10A	MYC	0.134688	0.0867324	61	1.55291	0.125617	0.314043	1.82173	HP-65127	Chip10A
HP-65127_Chip10A	RPS6KB1	0.111681	0.0867324	61	1.28765	0.202731	0.417387	1.85102	HP-65127	Chip10A
HP-65127_Chip10A	FGFR1	0.103325	0.0867324	61	1.19131	0.238146	0.439491	1.86177	HP-65127	Chip10A
HP-65127_Chip10A	ZNF703	0.116998	0.106225	61	1.10141	0.275044	0.481327	1.84421	HP-65127	Chip10A
HP-65127_Chip10A	PAK1	0.0758655	0.0867324	61	0.874708	0.385164	0.599068	1.89755	HP-65127	Chip10A
HP-65127_Chip10A	AKT1	0.0692612	0.0867324	61	0.798562	0.427642	0.599068	1.90625	HP-65127	Chip10A
HP-65127_Chip10A	IGF1R	0.0622485	0.0867324	61	0.717708	0.475677	0.624921	1.91554	HP-65127	Chip10A
HP-65127_Chip10A	CCNE1	0.0556114	0.0867324	61	0.641184	0.523805	0.636629	1.92437	HP-65127	Chip10A
HP-65127_Chip10A	SOX2	0.0551167	0.0867324	61	0.63548	0.527492	0.636629	1.92503	HP-65127	Chip10A
HP-65127_Chip10A	STK11	0.0098828	0.106225	61	0.0930364	0.92618	0.92618	1.98635	HP-65127	Chip10A
HP-65128_Chip10A	AKT3	-0.526391	0.0889887	61	-5.91525	1.62e-07	5.68e-06	2.88064	HP-65128	Chip10A
HP-65128_Chip10A	MAP2K4	-0.247259	0.0889887	61	-2.77854	0.00724719	0.0634129	2.3739	HP-65128	Chip10A
HP-65128_Chip10A	RB1	-0.251757	0.108988	61	-2.30994	0.0242905	0.114224	2.38131	HP-65128	Chip10A
HP-65128_Chip10A	PHLPP2	-0.202906	0.0889887	61	-2.28013	0.0261083	0.114224	2.30203	HP-65128	Chip10A
HP-65128_Chip10A	PPP2R2A	-0.206224	0.108988	61	-1.89216	0.0632179	0.212573	2.30733	HP-65128	Chip10A
HP-65128_Chip10A	AR	-0.16608	0.0889887	61	-1.8663	0.0668087	0.212573	2.24401	HP-65128	Chip10A
HP-65128_Chip10A	FGFR2	-0.0999827	0.0889887	61	-1.12354	0.265609	0.605094	2.14352	HP-65128	Chip10A
HP-65128_Chip10A	RPP30	-0.169035	0.154133	61	-1.09668	0.277092	0.605094	2.24861	HP-65128	Chip10A
HP-65128_Chip10A	IGF1R	-0.0903351	0.0889887	61	-1.01513	0.314054	0.605094	2.12923	HP-65128	Chip10A
HP-65128_Chip10A	AURKA	-0.0864981	0.0889887	61	-0.972012	0.334883	0.605094	2.12358	HP-65128	Chip10A
HP-65128_Chip10A	AKT2	-0.0845558	0.0889887	61	-0.950185	0.345768	0.605094	2.12072	HP-65128	Chip10A
HP-65128_Chip10A	INPP4B	-0.0771786	0.0889887	61	-0.867285	0.389185	0.623322	2.10991	HP-65128	Chip10A
HP-65128_Chip10A	GPR15	-0.109064	0.154133	61	-0.707594	0.481892	0.70276	2.15706	HP-65128	Chip10A
HP-65128_Chip10A	CCNE1	-0.058368	0.0889887	61	-0.655903	0.514353	0.720094	2.08257	HP-65128	Chip10A
HP-65128_Chip10A	AKT1	-0.0298389	0.0889887	61	-0.335312	0.738541	0.827992	2.0418	HP-65128	Chip10A
HP-65128_Chip10A	STK11	-0.0338724	0.108988	61	-0.310788	0.757021	0.827992	2.04751	HP-65128	Chip10A
HP-65128_Chip10A	MYC	0.479722	0.0889887	61	5.39082	1.2e-06	2.1e-05	1.43423	HP-65128	Chip10A
HP-65128_Chip10A	CCND1	0.257494	0.0889887	61	2.89355	0.00527577	0.0615507	1.67308	HP-65128	Chip10A
HP-65128_Chip10A	ZNF703	0.258738	0.108988	61	2.37399	0.0207602	0.114224	1.67164	HP-65128	Chip10A
HP-65128_Chip10A	PAK1	0.205915	0.0889887	61	2.31395	0.024055	0.114224	1.73398	HP-65128	Chip10A
HP-65128_Chip10A	CDKN1B	0.184012	0.0889887	61	2.06782	0.0429056	0.166855	1.7605	HP-65128	Chip10A
HP-65128_Chip10A	RPS6KB1	0.13737	0.0889887	61	1.54367	0.12784	0.372866	1.81835	HP-65128	Chip10A
HP-65128_Chip10A	EGFR	0.0868901	0.0889887	61	0.976417	0.332714	0.605094	1.8831	HP-65128	Chip10A
HP-65128_Chip10A	PIK3CA	0.0672873	0.0689304	61	0.976164	0.332839	0.605094	1.90886	HP-65128	Chip10A
HP-65128_Chip10A	SOX2	0.0860789	0.0889887	61	0.967301	0.337213	0.605094	1.88416	HP-65128	Chip10A
HP-65128_Chip10A	MDM2	0.0767509	0.0889887	61	0.862479	0.391802	0.623322	1.89638	HP-65128	Chip10A
HP-65128_Chip10A	ERBB2	0.0639954	0.0889887	61	0.719141	0.4748	0.70276	1.91322	HP-65128	Chip10A
HP-65128_Chip10A	FGFR1	0.0485885	0.0889887	61	0.546007	0.587053	0.790263	1.93376	HP-65128	Chip10A
HP-65128_Chip10A	MET	0.0422806	0.0889887	61	0.475123	0.636396	0.822549	1.94224	HP-65128	Chip10A
HP-65128_Chip10A	TP53	0.0459614	0.108988	61	0.421709	0.67472	0.822549	1.93729	HP-65128	Chip10A
HP-65128_Chip10A	MTAP	0.0449396	0.108988	61	0.412334	0.68154	0.822549	1.93866	HP-65128	Chip10A
HP-65128_Chip10A	PHLPP1	0.0292954	0.0889887	61	0.329203	0.74313	0.827992	1.9598	HP-65128	Chip10A
HP-65128_Chip10A	PTEN	0.0283065	0.108988	61	0.25972	0.795954	0.844194	1.96114	HP-65128	Chip10A
HP-65128_Chip10A	HIF1A	0.0171425	0.0889887	61	0.192637	0.847883	0.872821	1.97638	HP-65128	Chip10A
HP-65128_Chip10A	RSF1	0.0103489	0.0889887	61	0.116295	0.907801	0.907801	1.9857	HP-65128	Chip10A
HP-65142_Chip10A	AR	-0.354809	0.0890327	61	-3.98515	0.000182634	0.00213073	2.55763	HP-65142	Chip10A
HP-65142_Chip10A	RB1	-0.328998	0.109042	61	-3.01716	0.0037186	0.0260302	2.51228	HP-65142	Chip10A
HP-65142_Chip10A	MTAP	-0.298087	0.109042	61	-2.73368	0.00818517	0.0477468	2.45903	HP-65142	Chip10A
HP-65142_Chip10A	PPP2R2A	-0.27659	0.109042	61	-2.53653	0.0137707	0.0602469	2.42266	HP-65142	Chip10A
HP-65142_Chip10A	HIF1A	-0.181575	0.0890327	61	-2.03942	0.0457466	0.144649	2.26824	HP-65142	Chip10A
HP-65142_Chip10A	AURKA	-0.17048	0.0890327	61	-1.9148	0.0602109	0.162106	2.25087	HP-65142	Chip10A
HP-65142_Chip10A	AKT3	-0.163619	0.0890327	61	-1.83774	0.0709713	0.166471	2.24019	HP-65142	Chip10A
HP-65142_Chip10A	INPP4B	-0.161931	0.0890327	61	-1.81878	0.0738541	0.166471	2.23757	HP-65142	Chip10A
HP-65142_Chip10A	RSF1	-0.155599	0.0890327	61	-1.74766	0.0855549	0.176142	2.22777	HP-65142	Chip10A
HP-65142_Chip10A	PHLPP1	-0.13001	0.0890327	61	-1.46025	0.149352	0.275123	2.1886	HP-65142	Chip10A
HP-65142_Chip10A	MET	-0.102463	0.0890327	61	-1.15085	0.254287	0.423812	2.14721	HP-65142	Chip10A
HP-65142_Chip10A	RPP30	-0.16849	0.154209	61	-1.09261	0.278863	0.424356	2.24776	HP-65142	Chip10A
HP-65142_Chip10A	IGF1R	-0.0946357	0.0890327	61	-1.06293	0.292003	0.425837	2.13559	HP-65142	Chip10A
HP-65142_Chip10A	PIK3CA	-0.0689907	0.0689645	61	-1.00038	0.321078	0.449509	2.09797	HP-65142	Chip10A
HP-65142_Chip10A	MAP2K4	-0.0795405	0.0890327	61	-0.893385	0.375162	0.505026	2.11336	HP-65142	Chip10A
HP-65142_Chip10A	GPR15	-0.0976452	0.154209	61	-0.633199	0.52897	0.661213	2.14005	HP-65142	Chip10A
HP-65142_Chip10A	CCNE1	-0.0310123	0.0890327	61	-0.348325	0.728795	0.832791	2.04346	HP-65142	Chip10A
HP-65142_Chip10A	FGFR2	-0.0299635	0.0890327	61	-0.336545	0.737615	0.832791	2.04197	HP-65142	Chip10A
HP-65142_Chip10A	PTEN	-0.00796422	0.109042	61	-0.0730378	0.942015	0.951484	2.01107	HP-65142	Chip10A
HP-65142_Chip10A	MYC	0.415581	0.0890327	61	4.66774	1.72e-05	0.000600434	1.49943	HP-65142	Chip10A
HP-65142_Chip10A	ERBB2	0.356735	0.0890327	61	4.00679	0.000169895	0.00213073	1.56186	HP-65142	Chip10A
HP-65142_Chip10A	RPS6KB1	0.288112	0.0890327	61	3.23602	0.00196028	0.0171524	1.63795	HP-65142	Chip10A
HP-65142_Chip10A	CCND1	0.228579	0.0890327	61	2.56736	0.0127153	0.0602469	1.70695	HP-65142	Chip10A
HP-65142_Chip10A	ZNF703	0.262284	0.109042	61	2.40534	0.0192053	0.0746873	1.66753	HP-65142	Chip10A
HP-65142_Chip10A	CDKN1B	0.190008	0.0890327	61	2.13413	0.0368601	0.12901	1.7532	HP-65142	Chip10A
HP-65142_Chip10A	TP53	0.218444	0.109042	61	2.00329	0.0495939	0.144649	1.71898	HP-65142	Chip10A
HP-65142_Chip10A	SOX2	0.160653	0.0890327	61	1.80443	0.0761009	0.166471	1.78924	HP-65142	Chip10A
HP-65142_Chip10A	FGFR1	0.14687	0.0890327	61	1.64961	0.104163	0.202539	1.80642	HP-65142	Chip10A
HP-65142_Chip10A	PAK1	0.107411	0.0890327	61	1.20643	0.232311	0.406545	1.8565	HP-65142	Chip10A
HP-65142_Chip10A	STK11	0.119722	0.109042	61	1.09794	0.276547	0.424356	1.84073	HP-65142	Chip10A
HP-65142_Chip10A	AKT1	0.0714867	0.0890327	61	0.802926	0.425135	0.551101	1.90331	HP-65142	Chip10A
HP-65142_Chip10A	PHLPP2	0.0536358	0.0890327	61	0.602428	0.549122	0.662734	1.92701	HP-65142	Chip10A
HP-65142_Chip10A	MDM2	0.0229364	0.0890327	61	0.257618	0.797569	0.872341	1.96845	HP-65142	Chip10A
HP-65142_Chip10A	AKT2	0.0193459	0.0890327	61	0.217289	0.828708	0.878933	1.97336	HP-65142	Chip10A
HP-65142_Chip10A	EGFR	0.00543943	0.0890327	61	0.0610947	0.951484	0.951484	1.99247	HP-65142	Chip10A
HP-65666_Chip10A	ERBB2	-1.74459	0.110466	61	-15.793	3.17e-23	1.11e-21	6.70198	HP-65666	Chip10A
HP-65666_Chip10A	ZNF703	-0.806388	0.135293	61	-5.96031	1.36e-07	2.38e-06	3.49765	HP-65666	Chip10A
HP-65666_Chip10A	RB1	-0.373919	0.135293	61	-2.76378	0.00754437	0.0377219	2.59174	HP-65666	Chip10A
HP-65666_Chip10A	HIF1A	-0.227222	0.110466	61	-2.05694	0.043975	0.171014	2.34116	HP-65666	Chip10A
HP-65666_Chip10A	RSF1	-0.147469	0.110466	61	-1.33497	0.186847	0.406776	2.21525	HP-65666	Chip10A
HP-65666_Chip10A	RPP30	-0.237739	0.191333	61	-1.24254	0.218792	0.406776	2.35829	HP-65666	Chip10A
HP-65666_Chip10A	AKT3	-0.109384	0.110466	61	-0.990206	0.325985	0.518613	2.15754	HP-65666	Chip10A
HP-65666_Chip10A	MAP2K4	-0.0842347	0.110466	61	-0.762539	0.448677	0.632808	2.12025	HP-65666	Chip10A
HP-65666_Chip10A	PIK3CA	-0.064768	0.0855667	61	-0.75693	0.452006	0.632808	2.09183	HP-65666	Chip10A
HP-65666_Chip10A	AURKA	-0.073068	0.110466	61	-0.661452	0.510814	0.687634	2.1039	HP-65666	Chip10A
HP-65666_Chip10A	AR	-0.0359444	0.110466	61	-0.325388	0.746001	0.870334	2.05046	HP-65666	Chip10A
HP-65666_Chip10A	INPP4B	-0.0298841	0.110466	61	-0.270528	0.787668	0.889302	2.04186	HP-65666	Chip10A
HP-65666_Chip10A	PPP2R2A	-0.0303146	0.135293	61	-0.224067	0.823454	0.900653	2.04247	HP-65666	Chip10A
HP-65666_Chip10A	PAK1	-0.0144636	0.110466	61	-0.130932	0.89626	0.944263	2.02015	HP-65666	Chip10A
HP-65666_Chip10A	PTEN	-0.000371434	0.135293	61	-0.0027454	0.997818	0.997818	2.00051	HP-65666	Chip10A
HP-65666_Chip10A	CDKN1B	0.482521	0.110466	61	4.36804	4.95e-05	0.000577035	1.43145	HP-65666	Chip10A
HP-65666_Chip10A	FGFR1	0.431252	0.110466	61	3.90393	0.00023916	0.00209265	1.48324	HP-65666	Chip10A
HP-65666_Chip10A	AKT1	0.416	0.110466	61	3.76586	0.000375811	0.00263068	1.499	HP-65666	Chip10A
HP-65666_Chip10A	IGF1R	0.317798	0.110466	61	2.87689	0.00552686	0.03224	1.60459	HP-65666	Chip10A
HP-65666_Chip10A	STK11	0.308102	0.135293	61	2.2773	0.0262873	0.115007	1.61541	HP-65666	Chip10A
HP-65666_Chip10A	TP53	0.262878	0.135293	61	1.94303	0.0566315	0.19821	1.66685	HP-65666	Chip10A
HP-65666_Chip10A	GPR15	0.303724	0.191333	61	1.58741	0.11759	0.37415	1.62032	HP-65666	Chip10A
HP-65666_Chip10A	MTAP	0.202232	0.135293	61	1.49477	0.14013	0.406776	1.73841	HP-65666	Chip10A
HP-65666_Chip10A	MDM2	0.149632	0.110466	61	1.35455	0.180557	0.406776	1.80296	HP-65666	Chip10A
HP-65666_Chip10A	AKT2	0.147464	0.110466	61	1.33492	0.186862	0.406776	1.80567	HP-65666	Chip10A
HP-65666_Chip10A	CCNE1	0.141781	0.110466	61	1.28348	0.204179	0.406776	1.8128	HP-65666	Chip10A
HP-65666_Chip10A	PHLPP1	0.139188	0.110466	61	1.26001	0.212466	0.406776	1.81606	HP-65666	Chip10A
HP-65666_Chip10A	RPS6KB1	0.136649	0.110466	61	1.23702	0.220821	0.406776	1.81926	HP-65666	Chip10A
HP-65666_Chip10A	FGFR2	0.123233	0.110466	61	1.11557	0.268981	0.467259	1.83626	HP-65666	Chip10A
HP-65666_Chip10A	MET	0.120318	0.110466	61	1.08919	0.280355	0.467259	1.83997	HP-65666	Chip10A
HP-65666_Chip10A	PHLPP2	0.0922401	0.110466	61	0.835008	0.406972	0.619305	1.87613	HP-65666	Chip10A
HP-65666_Chip10A	SOX2	0.0530031	0.110466	61	0.479813	0.633076	0.820654	1.92786	HP-65666	Chip10A
HP-65666_Chip10A	CCND1	0.0453202	0.110466	61	0.410263	0.68305	0.853813	1.93815	HP-65666	Chip10A
HP-65666_Chip10A	MYC	0.0361453	0.110466	61	0.327207	0.744632	0.870334	1.95051	HP-65666	Chip10A
HP-65666_Chip10A	EGFR	0.0115201	0.110466	61	0.104286	0.917284	0.944263	1.98409	HP-65666	Chip10A
HP-65669_Chip10A	FGFR1	-1.42513	0.0909282	61	-15.6731	4.61e-23	1.61e-21	5.37076	HP-65669	Chip10A
HP-65669_Chip10A	ZNF703	-1.31476	0.111364	61	-11.806	2.13e-17	3.74e-16	4.97522	HP-65669	Chip10A
HP-65669_Chip10A	CCND1	-0.638635	0.0909282	61	-7.0235	2.11e-09	2.46e-08	3.11371	HP-65669	Chip10A
HP-65669_Chip10A	MAP2K4	-0.267577	0.0909282	61	-2.94273	0.00459526	0.0160834	2.40757	HP-65669	Chip10A
HP-65669_Chip10A	RB1	-0.121994	0.111364	61	-1.09545	0.277625	0.507319	2.17648	HP-65669	Chip10A
HP-65669_Chip10A	AKT3	-0.0980608	0.0909282	61	-1.07844	0.285083	0.507319	2.14067	HP-65669	Chip10A
HP-65669_Chip10A	AURKA	-0.0947921	0.0909282	61	-1.04249	0.301297	0.507319	2.13582	HP-65669	Chip10A
HP-65669_Chip10A	PIK3CA	-0.0533444	0.0704327	61	-0.757381	0.451737	0.658783	2.07534	HP-65669	Chip10A
HP-65669_Chip10A	GPR15	-0.102796	0.157492	61	-0.652703	0.5164	0.687775	2.1477	HP-65669	Chip10A
HP-65669_Chip10A	RPP30	-0.0997172	0.157492	61	-0.633156	0.528999	0.687775	2.14313	HP-65669	Chip10A
HP-65669_Chip10A	MTAP	-0.0553511	0.111364	61	-0.497029	0.620955	0.776194	2.07822	HP-65669	Chip10A
HP-65669_Chip10A	PTEN	-0.0510078	0.111364	61	-0.458028	0.64856	0.782745	2.07198	HP-65669	Chip10A
HP-65669_Chip10A	MDM2	-0.0344573	0.0909282	61	-0.378951	0.70604	0.823714	2.04834	HP-65669	Chip10A
HP-65669_Chip10A	AKT2	-0.0177855	0.0909282	61	-0.1956	0.845574	0.924846	2.02481	HP-65669	Chip10A
HP-65669_Chip10A	INPP4B	-0.00783785	0.0909282	61	-0.0861982	0.931591	0.958991	2.0109	HP-65669	Chip10A
HP-65669_Chip10A	SOX2	-0.00236657	0.0909282	61	-0.0260268	0.979321	0.979321	2.00328	HP-65669	Chip10A
HP-65669_Chip10A	PAK1	0.601125	0.0909282	61	6.61098	1.08e-08	9.41e-08	1.31848	HP-65669	Chip10A
HP-65669_Chip10A	PPP2R2A	0.601526	0.111364	61	5.40144	1.15e-06	8.06e-06	1.31811	HP-65669	Chip10A
HP-65669_Chip10A	RSF1	0.442312	0.0909282	61	4.8644	8.43e-06	4.92e-05	1.47191	HP-65669	Chip10A
HP-65669_Chip10A	STK11	0.491061	0.111364	61	4.40951	4.28e-05	0.000213976	1.423	HP-65669	Chip10A
HP-65669_Chip10A	AKT1	0.346508	0.0909282	61	3.81078	0.000324711	0.00142061	1.57297	HP-65669	Chip10A
HP-65669_Chip10A	MYC	0.339057	0.0909282	61	3.72884	0.000423608	0.00164736	1.58112	HP-65669	Chip10A
HP-65669_Chip10A	PHLPP2	0.194916	0.0909282	61	2.14362	0.0360586	0.114732	1.74725	HP-65669	Chip10A
HP-65669_Chip10A	CCNE1	0.14656	0.0909282	61	1.61182	0.112164	0.305701	1.8068	HP-65669	Chip10A
HP-65669_Chip10A	CDKN1B	0.145987	0.0909282	61	1.60551	0.113546	0.305701	1.80752	HP-65669	Chip10A
HP-65669_Chip10A	RPS6KB1	0.135629	0.0909282	61	1.4916	0.140958	0.352394	1.82055	HP-65669	Chip10A
HP-65669_Chip10A	AR	0.130531	0.0909282	61	1.43554	0.15624	0.364561	1.82699	HP-65669	Chip10A
HP-65669_Chip10A	ERBB2	0.115699	0.0909282	61	1.27242	0.208053	0.455116	1.84587	HP-65669	Chip10A
HP-65669_Chip10A	HIF1A	0.0980097	0.0909282	61	1.07788	0.285332	0.507319	1.86864	HP-65669	Chip10A
HP-65669_Chip10A	MET	0.0941821	0.0909282	61	1.03578	0.304392	0.507319	1.87361	HP-65669	Chip10A
HP-65669_Chip10A	PHLPP1	0.0856658	0.0909282	61	0.942125	0.349845	0.556571	1.8847	HP-65669	Chip10A
HP-65669_Chip10A	FGFR2	0.0786551	0.0909282	61	0.865024	0.390415	0.59411	1.89388	HP-65669	Chip10A
HP-65669_Chip10A	EGFR	0.0573517	0.0909282	61	0.630736	0.530569	0.687775	1.92205	HP-65669	Chip10A
HP-65669_Chip10A	TP53	0.0314929	0.111364	61	0.282793	0.778293	0.878718	1.95681	HP-65669	Chip10A
HP-65669_Chip10A	IGF1R	0.010219	0.0909282	61	0.112385	0.910887	0.958991	1.98588	HP-65669	Chip10A
HP-65670_Chip10A	AR	-0.516788	0.101675	61	-5.08275	3.79e-06	0.000132515	2.86153	HP-65670	Chip10A
HP-65670_Chip10A	AURKA	-0.304737	0.101675	61	-2.99717	0.00393739	0.0229681	2.47039	HP-65670	Chip10A
HP-65670_Chip10A	RB1	-0.347167	0.124526	61	-2.78791	0.00706428	0.0353214	2.54412	HP-65670	Chip10A
HP-65670_Chip10A	HIF1A	-0.262586	0.101675	61	-2.5826	0.0122209	0.0534663	2.39925	HP-65670	Chip10A
HP-65670_Chip10A	MAP2K4	-0.25436	0.101675	61	-2.5017	0.0150585	0.058561	2.38561	HP-65670	Chip10A
HP-65670_Chip10A	EGFR	-0.236353	0.101675	61	-2.3246	0.0234386	0.082035	2.35602	HP-65670	Chip10A
HP-65670_Chip10A	MET	-0.213931	0.101675	61	-2.10407	0.0395018	0.106351	2.31969	HP-65670	Chip10A
HP-65670_Chip10A	PPP2R2A	-0.165675	0.124526	61	-1.33044	0.188325	0.366187	2.24338	HP-65670	Chip10A
HP-65670_Chip10A	RPP30	-0.215589	0.176106	61	-1.2242	0.225584	0.394771	2.32236	HP-65670	Chip10A
HP-65670_Chip10A	IGF1R	-0.110759	0.101675	61	-1.08934	0.280288	0.445912	2.15959	HP-65670	Chip10A
HP-65670_Chip10A	INPP4B	-0.102947	0.101675	61	-1.01251	0.315294	0.479795	2.14793	HP-65670	Chip10A
HP-65670_Chip10A	RSF1	-0.0977081	0.101675	61	-0.960985	0.340353	0.496349	2.14014	HP-65670	Chip10A
HP-65670_Chip10A	AKT3	-0.0682507	0.101675	61	-0.671263	0.504587	0.697348	2.09689	HP-65670	Chip10A
HP-65670_Chip10A	PHLPP2	-0.066105	0.101675	61	-0.65016	0.51803	0.697348	2.09377	HP-65670	Chip10A
HP-65670_Chip10A	CCNE1	-0.0573122	0.101675	61	-0.563681	0.575038	0.718797	2.08105	HP-65670	Chip10A
HP-65670_Chip10A	MDM2	-0.0450509	0.101675	61	-0.443088	0.65927	0.785629	2.06344	HP-65670	Chip10A
HP-65670_Chip10A	PIK3CA	-0.0333562	0.0787571	61	-0.423533	0.673396	0.785629	2.04678	HP-65670	Chip10A
HP-65670_Chip10A	GPR15	-0.0584789	0.176106	61	-0.332066	0.740978	0.836588	2.08273	HP-65670	Chip10A
HP-65670_Chip10A	PTEN	-0.0305598	0.124526	61	-0.245409	0.806963	0.882616	2.04282	HP-65670	Chip10A
HP-65670_Chip10A	AKT2	-0.0197946	0.101675	61	-0.194685	0.846286	0.89554	2.02763	HP-65670	Chip10A
HP-65670_Chip10A	ZNF703	0.598825	0.124526	61	4.80884	1.03e-05	0.000180582	1.32058	HP-65670	Chip10A
HP-65670_Chip10A	FGFR1	0.465634	0.101675	61	4.57964	2.35e-05	0.000274058	1.44831	HP-65670	Chip10A
HP-65670_Chip10A	CCND1	0.342002	0.101675	61	3.36368	0.0013335	0.0116682	1.57789	HP-65670	Chip10A
HP-65670_Chip10A	MTAP	0.393658	0.124526	61	3.16126	0.00244668	0.0171267	1.52239	HP-65670	Chip10A
HP-65670_Chip10A	ERBB2	0.223195	0.101675	61	2.19519	0.0319654	0.0956701	1.71333	HP-65670	Chip10A
HP-65670_Chip10A	CDKN1B	0.222079	0.101675	61	2.18421	0.0328012	0.0956701	1.71466	HP-65670	Chip10A
HP-65670_Chip10A	FGFR2	0.191611	0.101675	61	1.88455	0.0642575	0.160644	1.75125	HP-65670	Chip10A
HP-65670_Chip10A	STK11	0.217711	0.124526	61	1.74832	0.0854405	0.199361	1.71986	HP-65670	Chip10A
HP-65670_Chip10A	TP53	0.197082	0.124526	61	1.58266	0.11867	0.250026	1.74463	HP-65670	Chip10A
HP-65670_Chip10A	RPS6KB1	0.159694	0.101675	61	1.57063	0.121441	0.250026	1.79043	HP-65670	Chip10A
HP-65670_Chip10A	PAK1	0.126991	0.101675	61	1.24899	0.21644	0.394771	1.83148	HP-65670	Chip10A
HP-65670_Chip10A	AKT1	0.118516	0.101675	61	1.16563	0.248301	0.413834	1.84227	HP-65670	Chip10A
HP-65670_Chip10A	SOX2	0.058285	0.101675	61	0.573249	0.568584	0.718797	1.92081	HP-65670	Chip10A
HP-65670_Chip10A	PHLPP1	0.0167162	0.101675	61	0.164408	0.869953	0.89554	1.97696	HP-65670	Chip10A
HP-65670_Chip10A	MYC	0.00299083	0.101675	61	0.0294157	0.976629	0.976629	1.99586	HP-65670	Chip10A
HP-65868_Chip10A	CCND1	-1.17746	0.0770606	61	-15.2797	1.6e-22	5.59e-21	4.52357	HP-65868	Chip10A
HP-65868_Chip10A	PTEN	-1.32006	0.0943796	61	-13.9867	1.08e-20	1.89e-19	4.99352	HP-65868	Chip10A
HP-65868_Chip10A	AURKA	-0.806516	0.0770606	61	-10.466	3.03e-15	3.54e-14	3.49796	HP-65868	Chip10A
HP-65868_Chip10A	PHLPP2	-0.365767	0.0770606	61	-4.74649	1.29e-05	5.03e-05	2.57713	HP-65868	Chip10A
HP-65868_Chip10A	MDM2	-0.324256	0.0770606	61	-4.20781	8.6e-05	0.000273705	2.50404	HP-65868	Chip10A
HP-65868_Chip10A	STK11	-0.222874	0.0943796	61	-2.36146	0.0214123	0.0468395	2.33411	HP-65868	Chip10A
HP-65868_Chip10A	MYC	-0.176518	0.0770606	61	-2.29064	0.025454	0.0524054	2.26031	HP-65868	Chip10A
HP-65868_Chip10A	INPP4B	-0.158094	0.0770606	61	-2.05155	0.0445135	0.0819986	2.23162	HP-65868	Chip10A
HP-65868_Chip10A	PHLPP1	-0.149813	0.0770606	61	-1.9441	0.0564998	0.089886	2.21885	HP-65868	Chip10A
HP-65868_Chip10A	AR	-0.128819	0.0770606	61	-1.67165	0.0997152	0.145418	2.1868	HP-65868	Chip10A
HP-65868_Chip10A	GPR15	-0.137552	0.133473	61	-1.03056	0.306817	0.385377	2.20007	HP-65868	Chip10A
HP-65868_Chip10A	SOX2	-0.0662314	0.0770606	61	-0.859472	0.393445	0.474848	2.09396	HP-65868	Chip10A
HP-65868_Chip10A	RB1	-0.0676896	0.0943796	61	-0.717206	0.475984	0.537402	2.09607	HP-65868	Chip10A
HP-65868_Chip10A	AKT3	-0.0394294	0.0770606	61	-0.511667	0.610731	0.667987	2.05541	HP-65868	Chip10A
HP-65868_Chip10A	PIK3CA	-0.0237294	0.0596909	61	-0.397538	0.692359	0.73432	2.03317	HP-65868	Chip10A
HP-65868_Chip10A	FGFR1	0.584634	0.0770606	61	7.58668	2.27e-10	1.98e-09	1.33364	HP-65868	Chip10A
HP-65868_Chip10A	FGFR2	0.554756	0.0770606	61	7.19895	1.05e-09	7.38e-09	1.36154	HP-65868	Chip10A
HP-65868_Chip10A	MET	0.524941	0.0770606	61	6.81206	4.87e-09	2.84e-08	1.38997	HP-65868	Chip10A
HP-65868_Chip10A	PAK1	0.465022	0.0770606	61	6.0345	1.02e-07	5.11e-07	1.44892	HP-65868	Chip10A
HP-65868_Chip10A	HIF1A	0.406622	0.0770606	61	5.27665	1.84e-06	8.05e-06	1.50878	HP-65868	Chip10A
HP-65868_Chip10A	RSF1	0.325201	0.0770606	61	4.22007	8.25e-05	0.000273705	1.59637	HP-65868	Chip10A
HP-65868_Chip10A	ZNF703	0.29589	0.0943796	61	3.1351	0.00264209	0.00770608	1.62914	HP-65868	Chip10A
HP-65868_Chip10A	AKT2	0.231278	0.0770606	61	3.00125	0.00389177	0.0104778	1.70376	HP-65868	Chip10A
HP-65868_Chip10A	AKT1	0.200298	0.0770606	61	2.59923	0.0117016	0.0273982	1.74074	HP-65868	Chip10A
HP-65868_Chip10A	MTAP	0.245189	0.0943796	61	2.59791	0.0117421	0.0273982	1.68741	HP-65868	Chip10A
HP-65868_Chip10A	MAP2K4	0.174631	0.0770606	61	2.26615	0.0270016	0.0525031	1.77199	HP-65868	Chip10A
HP-65868_Chip10A	TP53	0.190781	0.0943796	61	2.02143	0.0476294	0.0833515	1.75226	HP-65868	Chip10A
HP-65868_Chip10A	PPP2R2A	0.183676	0.0943796	61	1.94614	0.0562486	0.089886	1.76091	HP-65868	Chip10A
HP-65868_Chip10A	EGFR	0.147694	0.0770606	61	1.91659	0.0599778	0.0912706	1.80538	HP-65868	Chip10A
HP-65868_Chip10A	CDKN1B	0.08165	0.0770606	61	1.05956	0.293525	0.385377	1.88995	HP-65868	Chip10A
HP-65868_Chip10A	CCNE1	0.0802429	0.0770606	61	1.0413	0.301848	0.385377	1.8918	HP-65868	Chip10A
HP-65868_Chip10A	RPS6KB1	0.07917	0.0770606	61	1.02737	0.308302	0.385377	1.8932	HP-65868	Chip10A
HP-65868_Chip10A	RPP30	0.107388	0.133473	61	0.80457	0.424192	0.494891	1.85653	HP-65868	Chip10A
HP-65868_Chip10A	ERBB2	0.0271751	0.0770606	61	0.352646	0.725569	0.746909	1.96268	HP-65868	Chip10A
HP-65868_Chip10A	IGF1R	0.0225837	0.0770606	61	0.293064	0.770468	0.770468	1.96894	HP-65868	Chip10A
HP-66094_Chip10A	AR	-0.433229	0.129128	61	-3.35502	0.00136917	0.0224373	2.7005	HP-66094	Chip10A
HP-66094_Chip10A	RB1	-0.422167	0.158149	61	-2.66942	0.00972335	0.0425397	2.67988	HP-66094	Chip10A
HP-66094_Chip10A	MTAP	-0.287366	0.158149	61	-1.81705	0.0741217	0.263552	2.44082	HP-66094	Chip10A
HP-66094_Chip10A	MAP2K4	-0.233658	0.129128	61	-1.8095	0.0753005	0.263552	2.35163	HP-66094	Chip10A
HP-66094_Chip10A	AURKA	-0.221996	0.129128	61	-1.71918	0.0906519	0.28506	2.33269	HP-66094	Chip10A
HP-66094_Chip10A	PHLPP2	-0.213125	0.129128	61	-1.65049	0.103983	0.28506	2.31839	HP-66094	Chip10A
HP-66094_Chip10A	AKT3	-0.211932	0.129128	61	-1.64125	0.105892	0.28506	2.31648	HP-66094	Chip10A
HP-66094_Chip10A	FGFR2	-0.204783	0.129128	61	-1.58588	0.117936	0.28506	2.30503	HP-66094	Chip10A
HP-66094_Chip10A	HIF1A	-0.20241	0.129128	61	-1.56751	0.122169	0.28506	2.30124	HP-66094	Chip10A
HP-66094_Chip10A	INPP4B	-0.171011	0.129128	61	-1.32435	0.190329	0.391853	2.25169	HP-66094	Chip10A
HP-66094_Chip10A	RPP30	-0.266685	0.223657	61	-1.19239	0.237728	0.445284	2.40608	HP-66094	Chip10A
HP-66094_Chip10A	PIK3CA	-0.11148	0.100022	61	-1.11455	0.269416	0.449027	2.16067	HP-66094	Chip10A
HP-66094_Chip10A	IGF1R	-0.0943865	0.129128	61	-0.730951	0.467608	0.682778	2.13522	HP-66094	Chip10A
HP-66094_Chip10A	PPP2R2A	-0.108496	0.158149	61	-0.686032	0.495292	0.682778	2.15621	HP-66094	Chip10A
HP-66094_Chip10A	RPS6KB1	-0.0809867	0.129128	61	-0.627179	0.532882	0.682778	2.11548	HP-66094	Chip10A
HP-66094_Chip10A	PHLPP1	-0.0783578	0.129128	61	-0.60682	0.546222	0.682778	2.11163	HP-66094	Chip10A
HP-66094_Chip10A	GPR15	-0.126488	0.223657	61	-0.565544	0.573778	0.692491	2.18327	HP-66094	Chip10A
HP-66094_Chip10A	RSF1	-0.0151329	0.129128	61	-0.117193	0.907092	0.962068	2.02109	HP-66094	Chip10A
HP-66094_Chip10A	MET	-0.00808594	0.129128	61	-0.0626194	0.950274	0.973607	2.01124	HP-66094	Chip10A
HP-66094_Chip10A	AKT1	0.420777	0.129128	61	3.25859	0.00183232	0.0224373	1.49404	HP-66094	Chip10A
HP-66094_Chip10A	ZNF703	0.512786	0.158149	61	3.24242	0.0019232	0.0224373	1.40174	HP-66094	Chip10A
HP-66094_Chip10A	FGFR1	0.390996	0.129128	61	3.02796	0.00360517	0.0315452	1.52521	HP-66094	Chip10A
HP-66094_Chip10A	STK11	0.437233	0.158149	61	2.76469	0.00752573	0.0425397	1.4771	HP-66094	Chip10A
HP-66094_Chip10A	ERBB2	0.352778	0.129128	61	2.73199	0.00822242	0.0425397	1.56615	HP-66094	Chip10A
HP-66094_Chip10A	CCND1	0.346775	0.129128	61	2.68551	0.00931523	0.0425397	1.57268	HP-66094	Chip10A
HP-66094_Chip10A	PAK1	0.191727	0.129128	61	1.48478	0.142752	0.312271	1.75111	HP-66094	Chip10A
HP-66094_Chip10A	EGFR	0.152652	0.129128	61	1.18217	0.241726	0.445284	1.79919	HP-66094	Chip10A
HP-66094_Chip10A	MDM2	0.146487	0.129128	61	1.13443	0.261052	0.449027	1.80689	HP-66094	Chip10A
HP-66094_Chip10A	TP53	0.140515	0.158149	61	0.888497	0.377764	0.600988	1.81439	HP-66094	Chip10A
HP-66094_Chip10A	AKT2	0.0853547	0.129128	61	0.661006	0.511097	0.682778	1.88511	HP-66094	Chip10A
HP-66094_Chip10A	MYC	0.0813244	0.129128	61	0.629795	0.531181	0.682778	1.89038	HP-66094	Chip10A
HP-66094_Chip10A	SOX2	0.0611265	0.129128	61	0.473377	0.637634	0.743906	1.91703	HP-66094	Chip10A
HP-66094_Chip10A	CDKN1B	0.0483685	0.129128	61	0.374576	0.709275	0.800794	1.93406	HP-66094	Chip10A
HP-66094_Chip10A	CCNE1	0.0224112	0.129128	61	0.173557	0.862788	0.943675	1.96917	HP-66094	Chip10A
HP-66094_Chip10A	PTEN	0.00525376	0.158149	61	0.0332202	0.973607	0.973607	1.99273	HP-66094	Chip10A
HP-66121_Chip10A	AR	-0.929607	0.0793464	61	-11.7158	2.96e-17	5.18e-16	3.80952	HP-66121	Chip10A
HP-66121_Chip10A	IGF1R	-0.763811	0.0793464	61	-9.62628	7.5e-14	8.75e-13	3.39594	HP-66121	Chip10A
HP-66121_Chip10A	FGFR1	-0.744545	0.0793464	61	-9.38348	1.92e-13	1.68e-12	3.35089	HP-66121	Chip10A
HP-66121_Chip10A	ZNF703	-0.595915	0.0971791	61	-6.13213	7e-08	4.08e-07	3.02286	HP-66121	Chip10A
HP-66121_Chip10A	AKT3	-0.437271	0.0793464	61	-5.51091	7.62e-07	3.81e-06	2.70808	HP-66121	Chip10A
HP-66121_Chip10A	PHLPP2	-0.418778	0.0793464	61	-5.27784	1.83e-06	8.02e-06	2.67359	HP-66121	Chip10A
HP-66121_Chip10A	RSF1	-0.264094	0.0793464	61	-3.32837	0.00148474	0.00399737	2.40176	HP-66121	Chip10A
HP-66121_Chip10A	PHLPP1	-0.220769	0.0793464	61	-2.78234	0.00717245	0.0156897	2.33071	HP-66121	Chip10A
HP-66121_Chip10A	PAK1	-0.159274	0.0793464	61	-2.00732	0.0491515	0.0860151	2.23345	HP-66121	Chip10A
HP-66121_Chip10A	AURKA	-0.107675	0.0793464	61	-1.35703	0.179774	0.242003	2.15498	HP-66121	Chip10A
HP-66121_Chip10A	CCND1	-0.0878488	0.0793464	61	-1.10716	0.272574	0.34149	2.12557	HP-66121	Chip10A
HP-66121_Chip10A	MTAP	-0.0776086	0.0971791	61	-0.798615	0.427612	0.516084	2.11053	HP-66121	Chip10A
HP-66121_Chip10A	GPR15	-0.0767113	0.137432	61	-0.558176	0.578767	0.653447	2.10922	HP-66121	Chip10A
HP-66121_Chip10A	CDKN1B	1.13258	0.0793464	61	14.2738	4.16e-21	1.45e-19	0.9122	HP-66121	Chip10A
HP-66121_Chip10A	FGFR2	0.552247	0.0793464	61	6.95995	2.71e-09	1.9e-08	1.36391	HP-66121	Chip10A
HP-66121_Chip10A	STK11	0.445992	0.0971791	61	4.58938	2.27e-05	8.82e-05	1.46816	HP-66121	Chip10A
HP-66121_Chip10A	PTEN	0.421562	0.0971791	61	4.338	5.49e-05	0.000192176	1.49323	HP-66121	Chip10A
HP-66121_Chip10A	HIF1A	0.28206	0.0793464	61	3.55479	0.00073759	0.0022874	1.64483	HP-66121	Chip10A
HP-66121_Chip10A	PPP2R2A	0.343553	0.0971791	61	3.53526	0.000784252	0.0022874	1.5762	HP-66121	Chip10A
HP-66121_Chip10A	MAP2K4	0.245912	0.0793464	61	3.09922	0.00293399	0.00733498	1.68657	HP-66121	Chip10A
HP-66121_Chip10A	TP53	0.296804	0.0971791	61	3.0542	0.00334293	0.00780018	1.62811	HP-66121	Chip10A
HP-66121_Chip10A	RPP30	0.328239	0.137432	61	2.38838	0.0200334	0.0412452	1.59302	HP-66121	Chip10A
HP-66121_Chip10A	MET	0.182033	0.0793464	61	2.29416	0.0252385	0.0468742	1.76292	HP-66121	Chip10A
HP-66121_Chip10A	CCNE1	0.181765	0.0793464	61	2.29077	0.025446	0.0468742	1.76325	HP-66121	Chip10A
HP-66121_Chip10A	MDM2	0.142558	0.0793464	61	1.79665	0.0773422	0.128904	1.81182	HP-66121	Chip10A
HP-66121_Chip10A	AKT2	0.133972	0.0793464	61	1.68844	0.0964335	0.153417	1.82264	HP-66121	Chip10A
HP-66121_Chip10A	SOX2	0.122905	0.0793464	61	1.54896	0.126563	0.192597	1.83667	HP-66121	Chip10A
HP-66121_Chip10A	MYC	0.114483	0.0793464	61	1.44282	0.154186	0.224855	1.84743	HP-66121	Chip10A
HP-66121_Chip10A	AKT1	0.108834	0.0793464	61	1.37163	0.175202	0.242003	1.85467	HP-66121	Chip10A
HP-66121_Chip10A	PIK3CA	0.0679588	0.0614615	61	1.10571	0.273192	0.34149	1.90797	HP-66121	Chip10A
HP-66121_Chip10A	RB1	0.0605598	0.0971791	61	0.623177	0.535491	0.62474	1.91778	HP-66121	Chip10A
HP-66121_Chip10A	ERBB2	0.0409718	0.0793464	61	0.516366	0.607466	0.664416	1.944	HP-66121	Chip10A
HP-66121_Chip10A	RPS6KB1	0.035419	0.0793464	61	0.446384	0.656901	0.690883	1.9515	HP-66121	Chip10A
HP-66121_Chip10A	EGFR	0.0338524	0.0793464	61	0.42664	0.671143	0.690883	1.95362	HP-66121	Chip10A
HP-66121_Chip10A	INPP4B	0.030345	0.0793464	61	0.382437	0.703466	0.703466	1.95837	HP-66121	Chip10A
HP-66134_Chip10A	FGFR2	-3.23798	0.112612	61	-28.7534	3.56e-37	1.25e-35	18.8695	HP-66134	Chip10A
HP-66134_Chip10A	RPP30	-2.79712	0.19505	61	-14.3405	3.34e-21	5.84e-20	13.901	HP-66134	Chip10A
HP-66134_Chip10A	MTAP	-0.597067	0.137921	61	-4.32904	5.66e-05	0.0002478	3.02528	HP-66134	Chip10A
HP-66134_Chip10A	SOX2	-0.288643	0.112612	61	-2.56316	0.0128547	0.0305242	2.44298	HP-66134	Chip10A
HP-66134_Chip10A	CCNE1	-0.284409	0.112612	61	-2.52556	0.0141652	0.0309864	2.43582	HP-66134	Chip10A
HP-66134_Chip10A	RB1	-0.334487	0.137921	61	-2.4252	0.0182751	0.0376252	2.52186	HP-66134	Chip10A
HP-66134_Chip10A	PTEN	-0.307537	0.137921	61	-2.2298	0.0294518	0.0542533	2.47519	HP-66134	Chip10A
HP-66134_Chip10A	AURKA	-0.242133	0.112612	61	-2.15015	0.0355164	0.0613274	2.36548	HP-66134	Chip10A
HP-66134_Chip10A	GPR15	-0.347635	0.19505	61	-1.78229	0.079679	0.116199	2.54495	HP-66134	Chip10A
HP-66134_Chip10A	TP53	-0.15411	0.137921	61	-1.11737	0.268216	0.347687	2.22547	HP-66134	Chip10A
HP-66134_Chip10A	MDM2	-0.120544	0.112612	61	-1.07044	0.288639	0.360799	2.17429	HP-66134	Chip10A
HP-66134_Chip10A	PIK3CA	-0.0545952	0.087229	61	-0.625884	0.533726	0.62268	2.07714	HP-66134	Chip10A
HP-66134_Chip10A	MET	-0.0224348	0.112612	61	-0.199222	0.842752	0.881406	2.03134	HP-66134	Chip10A
HP-66134_Chip10A	EGFR	-0.0171733	0.112612	61	-0.152499	0.879296	0.881406	2.02395	HP-66134	Chip10A
HP-66134_Chip10A	FGFR1	0.712709	0.112612	61	6.32888	3.25e-08	3.79e-07	1.22035	HP-66134	Chip10A
HP-66134_Chip10A	AKT1	0.59232	0.112612	61	5.25983	1.96e-06	1.72e-05	1.32655	HP-66134	Chip10A
HP-66134_Chip10A	ZNF703	0.672702	0.137921	61	4.87744	8.04e-06	5.63e-05	1.25466	HP-66134	Chip10A
HP-66134_Chip10A	INPP4B	0.530125	0.112612	61	4.70753	1.49e-05	8.68e-05	1.38499	HP-66134	Chip10A
HP-66134_Chip10A	AR	0.493851	0.112612	61	4.38541	4.66e-05	0.000232769	1.42025	HP-66134	Chip10A
HP-66134_Chip10A	STK11	0.576273	0.137921	61	4.17828	9.52e-05	0.000370067	1.34139	HP-66134	Chip10A
HP-66134_Chip10A	HIF1A	0.457167	0.112612	61	4.05966	0.000142271	0.000497947	1.45683	HP-66134	Chip10A
HP-66134_Chip10A	IGF1R	0.377342	0.112612	61	3.35082	0.00138684	0.00441266	1.53971	HP-66134	Chip10A
HP-66134_Chip10A	PPP2R2A	0.403385	0.137921	61	2.92475	0.00483399	0.0140991	1.51216	HP-66134	Chip10A
HP-66134_Chip10A	PHLPP2	0.289407	0.112612	61	2.56994	0.0126301	0.0305242	1.63648	HP-66134	Chip10A
HP-66134_Chip10A	RPS6KB1	0.287882	0.112612	61	2.5564	0.0130818	0.0305242	1.63821	HP-66134	Chip10A
HP-66134_Chip10A	PAK1	0.265065	0.112612	61	2.35379	0.021821	0.0424296	1.66432	HP-66134	Chip10A
HP-66134_Chip10A	CCND1	0.240413	0.112612	61	2.13488	0.0367965	0.0613274	1.69301	HP-66134	Chip10A
HP-66134_Chip10A	MYC	0.236001	0.112612	61	2.09569	0.0402667	0.0640606	1.69819	HP-66134	Chip10A
HP-66134_Chip10A	ERBB2	0.201788	0.112612	61	1.79188	0.0781118	0.116199	1.73895	HP-66134	Chip10A
HP-66134_Chip10A	CDKN1B	0.148609	0.112612	61	1.31966	0.191881	0.268633	1.80424	HP-66134	Chip10A
HP-66134_Chip10A	MAP2K4	0.141461	0.112612	61	1.25618	0.21384	0.287861	1.8132	HP-66134	Chip10A
HP-66134_Chip10A	RSF1	0.0974755	0.112612	61	0.865586	0.390109	0.470821	1.86933	HP-66134	Chip10A
HP-66134_Chip10A	PHLPP1	0.067202	0.112612	61	0.596756	0.552879	0.624218	1.90897	HP-66134	Chip10A
HP-66134_Chip10A	AKT2	0.0241005	0.112612	61	0.214013	0.83125	0.881406	1.96687	HP-66134	Chip10A
HP-66134_Chip10A	AKT3	0.0168709	0.112612	61	0.149814	0.881406	0.881406	1.97675	HP-66134	Chip10A
HP-66448_Chip10A	CCND1	-1.05989	0.0909578	61	-11.6525	3.72e-17	1.3e-15	4.16954	HP-66448	Chip10A
HP-66448_Chip10A	AKT3	-0.523175	0.0909578	61	-5.75184	3.04e-07	2.66e-06	2.87423	HP-66448	Chip10A
HP-66448_Chip10A	AURKA	-0.465086	0.0909578	61	-5.1132	3.38e-06	2.37e-05	2.7608	HP-66448	Chip10A
HP-66448_Chip10A	PPP2R2A	-0.480574	0.1114	61	-4.31394	5.97e-05	0.000298417	2.7906	HP-66448	Chip10A
HP-66448_Chip10A	AKT2	-0.29719	0.0909578	61	-3.26735	0.00178486	0.00624699	2.4575	HP-66448	Chip10A
HP-66448_Chip10A	MTAP	-0.323144	0.1114	61	-2.90075	0.0051707	0.0164522	2.50211	HP-66448	Chip10A
HP-66448_Chip10A	ZNF703	-0.291422	0.1114	61	-2.616	0.0111982	0.0320407	2.44769	HP-66448	Chip10A
HP-66448_Chip10A	AR	-0.219637	0.0909578	61	-2.41472	0.0187611	0.0437759	2.32888	HP-66448	Chip10A
HP-66448_Chip10A	CCNE1	-0.18362	0.0909578	61	-2.01874	0.0479162	0.104817	2.27146	HP-66448	Chip10A
HP-66448_Chip10A	PHLPP1	-0.112947	0.0909578	61	-1.24175	0.219083	0.319497	2.16287	HP-66448	Chip10A
HP-66448_Chip10A	INPP4B	-0.107518	0.0909578	61	-1.18206	0.241769	0.338477	2.15475	HP-66448	Chip10A
HP-66448_Chip10A	RPP30	-0.134744	0.157543	61	-0.855283	0.395742	0.506567	2.1958	HP-66448	Chip10A
HP-66448_Chip10A	IGF1R	-0.0709957	0.0909578	61	-0.780534	0.438095	0.528735	2.10088	HP-66448	Chip10A
HP-66448_Chip10A	FGFR1	-0.068036	0.0909578	61	-0.747996	0.457337	0.53356	2.09658	HP-66448	Chip10A
HP-66448_Chip10A	HIF1A	-0.034848	0.0909578	61	-0.383123	0.702961	0.768863	2.0489	HP-66448	Chip10A
HP-66448_Chip10A	PTEN	-0.00691419	0.1114	61	-0.0620663	0.950713	0.950713	2.00961	HP-66448	Chip10A
HP-66448_Chip10A	PAK1	0.65069	0.0909578	61	7.15376	1.26e-09	2.21e-08	1.27395	HP-66448	Chip10A
HP-66448_Chip10A	RSF1	0.540891	0.0909578	61	5.94661	1.44e-07	1.68e-06	1.37469	HP-66448	Chip10A
HP-66448_Chip10A	PHLPP2	0.399623	0.0909578	61	4.3935	4.53e-05	0.00026401	1.51611	HP-66448	Chip10A
HP-66448_Chip10A	TP53	0.440191	0.1114	61	3.95144	0.000204329	0.00089394	1.47407	HP-66448	Chip10A
HP-66448_Chip10A	RB1	0.385029	0.1114	61	3.45628	0.00100315	0.00390115	1.53153	HP-66448	Chip10A
HP-66448_Chip10A	EGFR	0.235833	0.0909578	61	2.59277	0.0119008	0.0320407	1.69839	HP-66448	Chip10A
HP-66448_Chip10A	STK11	0.278258	0.1114	61	2.49782	0.0152084	0.0380209	1.64917	HP-66448	Chip10A
HP-66448_Chip10A	ERBB2	0.17049	0.0909578	61	1.87439	0.0656675	0.135198	1.77708	HP-66448	Chip10A
HP-66448_Chip10A	MET	0.167725	0.0909578	61	1.84399	0.0700433	0.136195	1.78049	HP-66448	Chip10A
HP-66448_Chip10A	AKT1	0.161592	0.0909578	61	1.77656	0.0806266	0.148523	1.78808	HP-66448	Chip10A
HP-66448_Chip10A	PIK3CA	0.119815	0.0704556	61	1.70057	0.0941167	0.162237	1.84061	HP-66448	Chip10A
HP-66448_Chip10A	RPS6KB1	0.15315	0.0909578	61	1.68374	0.0973424	0.162237	1.79857	HP-66448	Chip10A
HP-66448_Chip10A	MDM2	0.141666	0.0909578	61	1.55749	0.124527	0.190424	1.81294	HP-66448	Chip10A
HP-66448_Chip10A	MAP2K4	0.141433	0.0909578	61	1.55493	0.125136	0.190424	1.81324	HP-66448	Chip10A
HP-66448_Chip10A	SOX2	0.0893827	0.0909578	61	0.982684	0.329645	0.443752	1.87985	HP-66448	Chip10A
HP-66448_Chip10A	GPR15	0.132035	0.157543	61	0.838088	0.405254	0.506567	1.82509	HP-66448	Chip10A
HP-66448_Chip10A	MYC	0.0351234	0.0909578	61	0.38615	0.700729	0.768863	1.9519	HP-66448	Chip10A
HP-66448_Chip10A	FGFR2	0.0278229	0.0909578	61	0.305888	0.760731	0.78347	1.9618	HP-66448	Chip10A
HP-66448_Chip10A	CDKN1B	0.0277804	0.0909578	61	0.305421	0.761085	0.78347	1.96186	HP-66448	Chip10A
rgDNA.2_Chip10A	AURKA	-0.50086	0.177464	61	-2.82232	0.0064282	0.164794	2.83011	rgDNA.2	Chip10A
rgDNA.2_Chip10A	AKT2	-0.451295	0.177464	61	-2.54302	0.0135423	0.164794	2.73453	rgDNA.2	Chip10A
rgDNA.2_Chip10A	MAP2K4	-0.407018	0.177464	61	-2.29352	0.0252772	0.176941	2.65188	rgDNA.2	Chip10A
rgDNA.2_Chip10A	PHLPP2	-0.286219	0.177464	61	-1.61283	0.111944	0.489755	2.43888	rgDNA.2	Chip10A
rgDNA.2_Chip10A	SOX2	-0.216311	0.177464	61	-1.2189	0.227575	0.670306	2.32352	rgDNA.2	Chip10A
rgDNA.2_Chip10A	AKT3	-0.215258	0.177464	61	-1.21297	0.229819	0.670306	2.32182	rgDNA.2	Chip10A
rgDNA.2_Chip10A	IGF1R	-0.14329	0.177464	61	-0.807431	0.422556	0.876812	2.20884	rgDNA.2	Chip10A
rgDNA.2_Chip10A	MET	-0.125856	0.177464	61	-0.709193	0.480907	0.876812	2.18231	rgDNA.2	Chip10A
rgDNA.2_Chip10A	GPR15	-0.208817	0.307377	61	-0.679351	0.499485	0.876812	2.31148	rgDNA.2	Chip10A
rgDNA.2_Chip10A	RB1	-0.131641	0.217348	61	-0.605668	0.546982	0.876812	2.19108	rgDNA.2	Chip10A
rgDNA.2_Chip10A	EGFR	-0.106368	0.177464	61	-0.59938	0.551139	0.876812	2.15303	rgDNA.2	Chip10A
rgDNA.2_Chip10A	INPP4B	-0.0890671	0.177464	61	-0.501888	0.617553	0.909943	2.12736	rgDNA.2	Chip10A
rgDNA.2_Chip10A	RPP30	-0.151459	0.307377	61	-0.492746	0.623961	0.909943	2.22138	rgDNA.2	Chip10A
rgDNA.2_Chip10A	PPP2R2A	-0.0804821	0.217348	61	-0.370291	0.712448	0.910349	2.11474	rgDNA.2	Chip10A
rgDNA.2_Chip10A	STK11	-0.0568172	0.217348	61	-0.261411	0.794656	0.910349	2.08034	rgDNA.2	Chip10A
rgDNA.2_Chip10A	PHLPP1	-0.0335685	0.177464	61	-0.189157	0.850598	0.910349	2.04708	rgDNA.2	Chip10A
rgDNA.2_Chip10A	MTAP	-0.039731	0.217348	61	-0.182799	0.855562	0.910349	2.05584	rgDNA.2	Chip10A
rgDNA.2_Chip10A	TP53	-0.0354048	0.217348	61	-0.162894	0.87114	0.910349	2.04969	rgDNA.2	Chip10A
rgDNA.2_Chip10A	ERBB2	0.448392	0.177464	61	2.52666	0.0141252	0.164794	1.46572	rgDNA.2	Chip10A
rgDNA.2_Chip10A	CDKN1B	0.425483	0.177464	61	2.39757	0.0195807	0.171331	1.48918	rgDNA.2	Chip10A
rgDNA.2_Chip10A	MYC	0.313304	0.177464	61	1.76545	0.0824933	0.481211	1.60959	rgDNA.2	Chip10A
rgDNA.2_Chip10A	CCNE1	0.287008	0.177464	61	1.61727	0.11098	0.489755	1.6392	rgDNA.2	Chip10A
rgDNA.2_Chip10A	FGFR1	0.249191	0.177464	61	1.40418	0.165337	0.597213	1.68274	rgDNA.2	Chip10A
rgDNA.2_Chip10A	ZNF703	0.301359	0.217348	61	1.38653	0.170632	0.597213	1.62297	rgDNA.2	Chip10A
rgDNA.2_Chip10A	AR	0.191814	0.177464	61	1.08086	0.284013	0.764652	1.75101	rgDNA.2	Chip10A
rgDNA.2_Chip10A	CCND1	0.173579	0.177464	61	0.978106	0.331885	0.786392	1.77328	rgDNA.2	Chip10A
rgDNA.2_Chip10A	MDM2	0.171729	0.177464	61	0.967681	0.337025	0.786392	1.77556	rgDNA.2	Chip10A
rgDNA.2_Chip10A	AKT1	0.121487	0.177464	61	0.684573	0.496206	0.876812	1.83848	rgDNA.2	Chip10A
rgDNA.2_Chip10A	FGFR2	0.112569	0.177464	61	0.634318	0.528245	0.876812	1.84988	rgDNA.2	Chip10A
rgDNA.2_Chip10A	PTEN	0.082067	0.217348	61	0.377583	0.707051	0.910349	1.88941	rgDNA.2	Chip10A
rgDNA.2_Chip10A	RSF1	0.0643163	0.177464	61	0.362418	0.718292	0.910349	1.9128	rgDNA.2	Chip10A
rgDNA.2_Chip10A	PIK3CA	0.0240393	0.137463	61	0.174878	0.861755	0.910349	1.96695	rgDNA.2	Chip10A
rgDNA.2_Chip10A	HIF1A	0.0268154	0.177464	61	0.151103	0.880393	0.910349	1.96317	rgDNA.2	Chip10A
rgDNA.2_Chip10A	PAK1	0.0231523	0.177464	61	0.130462	0.89663	0.910349	1.96816	rgDNA.2	Chip10A
rgDNA.2_Chip10A	RPS6KB1	0.0200653	0.177464	61	0.113067	0.910349	0.910349	1.97238	rgDNA.2	Chip10A
rgDNAbatch _Chip10A	MAP2K4	-0.463175	0.178797	61	-2.5905	0.0119716	0.170243	2.75714	rgDNAbatch	Chip10A
rgDNAbatch _Chip10A	AURKA	-0.425247	0.178797	61	-2.37837	0.0205365	0.170243	2.6856	rgDNAbatch	Chip10A
rgDNAbatch _Chip10A	AKT2	-0.420966	0.178797	61	-2.35443	0.0217864	0.170243	2.67765	rgDNAbatch	Chip10A
rgDNAbatch _Chip10A	PHLPP2	-0.334728	0.178797	61	-1.87211	0.0659874	0.329937	2.52228	rgDNAbatch	Chip10A
rgDNAbatch _Chip10A	INPP4B	-0.21961	0.178797	61	-1.22826	0.224066	0.686529	2.32884	rgDNAbatch	Chip10A
rgDNAbatch _Chip10A	AKT3	-0.214278	0.178797	61	-1.19844	0.235381	0.686529	2.32025	rgDNAbatch	Chip10A
rgDNAbatch _Chip10A	STK11	-0.216929	0.218981	61	-0.990628	0.325781	0.712645	2.32451	rgDNAbatch	Chip10A
rgDNAbatch _Chip10A	RB1	-0.205066	0.218981	61	-0.936455	0.352732	0.726212	2.30548	rgDNAbatch	Chip10A
rgDNAbatch _Chip10A	PPP2R2A	-0.187621	0.218981	61	-0.856789	0.394915	0.727475	2.27777	rgDNAbatch	Chip10A
rgDNAbatch _Chip10A	MET	-0.118196	0.178797	61	-0.661061	0.511062	0.851771	2.17075	rgDNAbatch	Chip10A
rgDNAbatch _Chip10A	RPP30	-0.187866	0.309686	61	-0.606632	0.546346	0.869187	2.27815	rgDNAbatch	Chip10A
rgDNAbatch _Chip10A	SOX2	-0.0890815	0.178797	61	-0.498226	0.620116	0.904336	2.12739	rgDNAbatch	Chip10A
rgDNAbatch _Chip10A	IGF1R	-0.0541193	0.178797	61	-0.302685	0.76316	0.926609	2.07645	rgDNAbatch	Chip10A
rgDNAbatch _Chip10A	EGFR	-0.0527623	0.178797	61	-0.295095	0.768923	0.926609	2.0745	rgDNAbatch	Chip10A
rgDNAbatch _Chip10A	PHLPP1	-0.0524782	0.178797	61	-0.293506	0.770131	0.926609	2.07409	rgDNAbatch	Chip10A
rgDNAbatch _Chip10A	GPR15	-0.0811247	0.309686	61	-0.261958	0.794237	0.926609	2.11568	rgDNAbatch	Chip10A
rgDNAbatch _Chip10A	MTAP	-0.025421	0.218981	61	-0.116087	0.907965	0.990406	2.03555	rgDNAbatch	Chip10A
rgDNAbatch _Chip10A	FGFR2	-0.0161432	0.178797	61	-0.0902877	0.928354	0.990406	2.0225	rgDNAbatch	Chip10A
rgDNAbatch _Chip10A	TP53	-0.0170866	0.218981	61	-0.0780275	0.938062	0.990406	2.02383	rgDNAbatch	Chip10A
rgDNAbatch _Chip10A	HIF1A	-0.00681948	0.178797	61	-0.0381408	0.9697	0.990406	2.00948	rgDNAbatch	Chip10A
rgDNAbatch _Chip10A	CDKN1B	0.450217	0.178797	61	2.51803	0.0144419	0.170243	1.46387	rgDNAbatch	Chip10A
rgDNAbatch _Chip10A	ERBB2	0.412921	0.178797	61	2.30944	0.0243204	0.170243	1.5022	rgDNAbatch	Chip10A
rgDNAbatch _Chip10A	ZNF703	0.417294	0.218981	61	1.90562	0.0614155	0.329937	1.49766	rgDNAbatch	Chip10A
rgDNAbatch _Chip10A	MYC	0.290876	0.178797	61	1.62685	0.108925	0.476545	1.63481	rgDNAbatch	Chip10A
rgDNAbatch _Chip10A	CCNE1	0.268693	0.178797	61	1.50278	0.138056	0.536884	1.66014	rgDNAbatch	Chip10A
rgDNAbatch _Chip10A	PAK1	0.228718	0.178797	61	1.2792	0.205671	0.686529	1.70679	rgDNAbatch	Chip10A
rgDNAbatch _Chip10A	AR	0.202501	0.178797	61	1.13257	0.261827	0.704919	1.73809	rgDNAbatch	Chip10A
rgDNAbatch _Chip10A	MDM2	0.178668	0.178797	61	0.999274	0.32161	0.712645	1.76704	rgDNAbatch	Chip10A
rgDNAbatch _Chip10A	FGFR1	0.178261	0.178797	61	0.997003	0.322702	0.712645	1.76753	rgDNAbatch	Chip10A
rgDNAbatch _Chip10A	AKT1	0.155096	0.178797	61	0.86744	0.389101	0.727475	1.79615	rgDNAbatch	Chip10A
rgDNAbatch _Chip10A	CCND1	0.144795	0.178797	61	0.809825	0.421189	0.73708	1.80902	rgDNAbatch	Chip10A
rgDNAbatch _Chip10A	RSF1	0.0897795	0.178797	61	0.50213	0.617384	0.904336	1.87933	rgDNAbatch	Chip10A
rgDNAbatch _Chip10A	PTEN	0.0661123	0.218981	61	0.301909	0.763749	0.926609	1.91042	rgDNAbatch	Chip10A
rgDNAbatch _Chip10A	PIK3CA	0.0402369	0.138496	61	0.290528	0.772398	0.926609	1.94499	rgDNAbatch	Chip10A
rgDNAbatch _Chip10A	RPS6KB1	0.00215884	0.178797	61	0.0120743	0.990406	0.990406	1.99701	rgDNAbatch	Chip10A
HP-50797_Chip10B	CCND1	-2.33649	0.086725	61	-26.9413	1.42e-35	4.97e-34	10.1014	HP-50797	Chip10B
HP-50797_Chip10B	AKT1	-1.11756	0.086725	61	-12.8863	4.61e-19	8.06e-18	4.3396	HP-50797	Chip10B
HP-50797_Chip10B	HIF1A	-0.469693	0.086725	61	-5.41589	1.09e-06	5.45e-06	2.76963	HP-50797	Chip10B
HP-50797_Chip10B	PHLPP1	-0.370321	0.086725	61	-4.27006	6.95e-05	0.000220998	2.58528	HP-50797	Chip10B
HP-50797_Chip10B	AR	-0.284944	0.086725	61	-3.2856	0.00168957	0.00347852	2.43673	HP-50797	Chip10B
HP-50797_Chip10B	CDKN1B	-0.211675	0.086725	61	-2.44076	0.017575	0.032375	2.31606	HP-50797	Chip10B
HP-50797_Chip10B	MDM2	-0.200121	0.086725	61	-2.30753	0.0244331	0.042758	2.29759	HP-50797	Chip10B
HP-50797_Chip10B	MYC	-0.167952	0.086725	61	-1.93661	0.0574296	0.0873928	2.24693	HP-50797	Chip10B
HP-50797_Chip10B	PIK3CA	-0.127487	0.0671769	61	-1.89778	0.0624597	0.091087	2.18478	HP-50797	Chip10B
HP-50797_Chip10B	SOX2	-0.139541	0.086725	61	-1.60901	0.112779	0.151818	2.20311	HP-50797	Chip10B
HP-50797_Chip10B	AURKA	-0.101055	0.086725	61	-1.16523	0.248461	0.310577	2.14511	HP-50797	Chip10B
HP-50797_Chip10B	GPR15	-0.170827	0.150212	61	-1.13724	0.259886	0.313655	2.25141	HP-50797	Chip10B
HP-50797_Chip10B	AKT3	-0.0702937	0.086725	61	-0.810535	0.420784	0.490914	2.09986	HP-50797	Chip10B
HP-50797_Chip10B	IGF1R	-0.0552401	0.086725	61	-0.636957	0.526536	0.594477	2.07806	HP-50797	Chip10B
HP-50797_Chip10B	PTEN	-0.0310993	0.106216	61	-0.292793	0.770674	0.771817	2.04358	HP-50797	Chip10B
HP-50797_Chip10B	RPP30	-0.0437555	0.150212	61	-0.291292	0.771817	0.771817	2.06159	HP-50797	Chip10B
HP-50797_Chip10B	RSF1	0.692219	0.086725	61	7.98177	4.73e-11	5.52e-10	1.2378	HP-50797	Chip10B
HP-50797_Chip10B	FGFR1	0.647282	0.086725	61	7.46362	3.69e-10	3.23e-09	1.27696	HP-50797	Chip10B
HP-50797_Chip10B	PAK1	0.623629	0.086725	61	7.19089	1.09e-09	7.62e-09	1.29807	HP-50797	Chip10B
HP-50797_Chip10B	MTAP	0.575358	0.106216	61	5.41686	1.09e-06	5.45e-06	1.34224	HP-50797	Chip10B
HP-50797_Chip10B	RB1	0.513838	0.106216	61	4.83767	9.29e-06	4.07e-05	1.40071	HP-50797	Chip10B
HP-50797_Chip10B	ERBB2	0.397607	0.086725	61	4.58469	2.31e-05	8.97e-05	1.51823	HP-50797	Chip10B
HP-50797_Chip10B	ZNF703	0.472228	0.106216	61	4.44592	3.77e-05	0.000131846	1.4417	HP-50797	Chip10B
HP-50797_Chip10B	MAP2K4	0.327458	0.086725	61	3.77582	0.000363856	0.00104603	1.59388	HP-50797	Chip10B
HP-50797_Chip10B	PPP2R2A	0.398903	0.106216	61	3.75559	0.000388527	0.00104603	1.51687	HP-50797	Chip10B
HP-50797_Chip10B	MET	0.297947	0.086725	61	3.43553	0.00106961	0.00267402	1.62682	HP-50797	Chip10B
HP-50797_Chip10B	FGFR2	0.29378	0.086725	61	3.38749	0.00123988	0.00289306	1.63152	HP-50797	Chip10B
HP-50797_Chip10B	INPP4B	0.291074	0.086725	61	3.35629	0.00136389	0.00298352	1.63459	HP-50797	Chip10B
HP-50797_Chip10B	EGFR	0.272583	0.086725	61	3.14307	0.00258108	0.00501876	1.65567	HP-50797	Chip10B
HP-50797_Chip10B	RPS6KB1	0.193764	0.086725	61	2.23423	0.0291432	0.0485719	1.74864	HP-50797	Chip10B
HP-50797_Chip10B	STK11	0.231554	0.106216	61	2.18003	0.0331241	0.0526974	1.70343	HP-50797	Chip10B
HP-50797_Chip10B	CCNE1	0.16293	0.086725	61	1.87869	0.0650672	0.091094	1.78642	HP-50797	Chip10B
HP-50797_Chip10B	TP53	0.13753	0.106216	61	1.29481	0.200265	0.259603	1.81815	HP-50797	Chip10B
HP-50797_Chip10B	AKT2	0.0498372	0.086725	61	0.574658	0.567636	0.620852	1.93209	HP-50797	Chip10B
HP-50797_Chip10B	PHLPP2	0.0265735	0.086725	61	0.306411	0.760335	0.771817	1.9635	HP-50797	Chip10B
HP-51132_Chip10B	PAK1	-2.98583	0.180045	61	-16.5838	2.8e-24	5.52e-23	15.8437	HP-51132	Chip10B
HP-51132_Chip10B	RSF1	-2.97884	0.180045	61	-16.5449	3.15e-24	5.52e-23	15.767	HP-51132	Chip10B
HP-51132_Chip10B	FGFR1	-1.23644	0.180045	61	-6.86739	3.91e-09	4.57e-08	4.71233	HP-51132	Chip10B
HP-51132_Chip10B	ZNF703	-1.19039	0.220509	61	-5.39834	1.17e-06	8.16e-06	4.56428	HP-51132	Chip10B
HP-51132_Chip10B	CCND1	-0.947348	0.180045	61	-5.26172	1.95e-06	1.14e-05	3.85665	HP-51132	Chip10B
HP-51132_Chip10B	AKT2	-0.381594	0.180045	61	-2.11944	0.0381316	0.0889737	2.60556	HP-51132	Chip10B
HP-51132_Chip10B	AKT1	-0.294128	0.180045	61	-1.63363	0.107487	0.171002	2.45229	HP-51132	Chip10B
HP-51132_Chip10B	AURKA	0.989278	0.180045	61	5.49461	8.1e-07	7.09e-06	1.00746	HP-51132	Chip10B
HP-51132_Chip10B	PHLPP2	0.921733	0.180045	61	5.11945	3.31e-06	1.65e-05	1.05575	HP-51132	Chip10B
HP-51132_Chip10B	AKT3	0.805843	0.180045	61	4.47578	3.39e-05	0.000148388	1.14406	HP-51132	Chip10B
HP-51132_Chip10B	PPP2R2A	0.816414	0.220509	61	3.7024	0.000461266	0.00179381	1.1357	HP-51132	Chip10B
HP-51132_Chip10B	IGF1R	0.555171	0.180045	61	3.08351	0.00307108	0.0107488	1.36115	HP-51132	Chip10B
HP-51132_Chip10B	PHLPP1	0.543269	0.180045	61	3.0174	0.00371603	0.0118237	1.37243	HP-51132	Chip10B
HP-51132_Chip10B	SOX2	0.469831	0.180045	61	2.60951	0.0113904	0.0332221	1.4441	HP-51132	Chip10B
HP-51132_Chip10B	MYC	0.38828	0.180045	61	2.15657	0.0349901	0.0889737	1.52808	HP-51132	Chip10B
HP-51132_Chip10B	HIF1A	0.381985	0.180045	61	2.12161	0.0379413	0.0889737	1.53476	HP-51132	Chip10B
HP-51132_Chip10B	ERBB2	0.372602	0.180045	61	2.06949	0.042743	0.0931945	1.54478	HP-51132	Chip10B
HP-51132_Chip10B	AR	0.368033	0.180045	61	2.04411	0.0452659	0.0931945	1.54968	HP-51132	Chip10B
HP-51132_Chip10B	INPP4B	0.356675	0.180045	61	1.98103	0.0521013	0.101308	1.56193	HP-51132	Chip10B
HP-51132_Chip10B	CDKN1B	0.331205	0.180045	61	1.83956	0.0706995	0.129662	1.58974	HP-51132	Chip10B
HP-51132_Chip10B	PIK3CA	0.253437	0.139462	61	1.81724	0.0740923	0.129662	1.67779	HP-51132	Chip10B
HP-51132_Chip10B	CCNE1	0.310802	0.180045	61	1.72625	0.0893652	0.148942	1.61239	HP-51132	Chip10B
HP-51132_Chip10B	MDM2	0.287699	0.180045	61	1.59792	0.115228	0.175346	1.63842	HP-51132	Chip10B
HP-51132_Chip10B	FGFR2	0.268113	0.180045	61	1.48914	0.141602	0.206503	1.66081	HP-51132	Chip10B
HP-51132_Chip10B	MAP2K4	0.237344	0.180045	61	1.31824	0.192351	0.269291	1.69661	HP-51132	Chip10B
HP-51132_Chip10B	RPS6KB1	0.211878	0.180045	61	1.17681	0.243844	0.328252	1.72682	HP-51132	Chip10B
HP-51132_Chip10B	TP53	0.249905	0.220509	61	1.13331	0.261519	0.339006	1.6819	HP-51132	Chip10B
HP-51132_Chip10B	RB1	0.222001	0.220509	61	1.00677	0.318025	0.393838	1.71475	HP-51132	Chip10B
HP-51132_Chip10B	STK11	0.218196	0.220509	61	0.989509	0.326323	0.393838	1.71928	HP-51132	Chip10B
HP-51132_Chip10B	MET	0.143109	0.180045	61	0.79485	0.429783	0.496542	1.81113	HP-51132	Chip10B
HP-51132_Chip10B	MTAP	0.171474	0.220509	61	0.777627	0.439795	0.496542	1.77587	HP-51132	Chip10B
HP-51132_Chip10B	PTEN	0.125235	0.220509	61	0.567936	0.572163	0.625803	1.83371	HP-51132	Chip10B
HP-51132_Chip10B	GPR15	0.0834957	0.311847	61	0.267745	0.789799	0.837665	1.88754	HP-51132	Chip10B
HP-51132_Chip10B	EGFR	0.0194523	0.180045	61	0.108041	0.914318	0.941209	1.97321	HP-51132	Chip10B
HP-51132_Chip10B	RPP30	0.0092741	0.311847	61	0.0297392	0.976372	0.976372	1.98718	HP-51132	Chip10B
HP-51157_Chip10B	AKT3	-0.604495	0.108578	61	-5.5674	6.15e-07	2.15e-05	3.04089	HP-51157	Chip10B
HP-51157_Chip10B	PPP2R2A	-0.39471	0.13298	61	-2.9682	0.00427571	0.0323954	2.62936	HP-51157	Chip10B
HP-51157_Chip10B	AURKA	-0.291869	0.108578	61	-2.68812	0.00925043	0.0527705	2.44845	HP-51157	Chip10B
HP-51157_Chip10B	AR	-0.28648	0.108578	61	-2.63849	0.0105541	0.0527705	2.43932	HP-51157	Chip10B
HP-51157_Chip10B	MAP2K4	-0.268659	0.108578	61	-2.47435	0.0161447	0.0565063	2.40938	HP-51157	Chip10B
HP-51157_Chip10B	PHLPP1	-0.261247	0.108578	61	-2.40609	0.0191696	0.0609943	2.39703	HP-51157	Chip10B
HP-51157_Chip10B	HIF1A	-0.197938	0.108578	61	-1.82301	0.0732032	0.197086	2.29412	HP-51157	Chip10B
HP-51157_Chip10B	RB1	-0.215048	0.13298	61	-1.61715	0.111006	0.271116	2.32149	HP-51157	Chip10B
HP-51157_Chip10B	MTAP	-0.13912	0.13298	61	-1.04617	0.299609	0.543652	2.20247	HP-51157	Chip10B
HP-51157_Chip10B	RPP30	-0.192263	0.188062	61	-1.02234	0.310658	0.543652	2.28511	HP-51157	Chip10B
HP-51157_Chip10B	INPP4B	-0.0667339	0.108578	61	-0.61462	0.541092	0.752242	2.09469	HP-51157	Chip10B
HP-51157_Chip10B	FGFR2	-0.0666377	0.108578	61	-0.613733	0.541674	0.752242	2.09455	HP-51157	Chip10B
HP-51157_Chip10B	PIK3CA	-0.0494398	0.0841038	61	-0.587842	0.558808	0.752242	2.06973	HP-51157	Chip10B
HP-51157_Chip10B	MDM2	-0.0566874	0.108578	61	-0.522091	0.603497	0.782312	2.08015	HP-51157	Chip10B
HP-51157_Chip10B	IGF1R	-0.0439343	0.108578	61	-0.404635	0.687161	0.799095	2.06184	HP-51157	Chip10B
HP-51157_Chip10B	MET	-0.0102365	0.108578	61	-0.0942781	0.925197	0.98127	2.01424	HP-51157	Chip10B
HP-51157_Chip10B	TP53	-0.00214761	0.13298	61	-0.0161499	0.987167	0.987167	2.00298	HP-51157	Chip10B
HP-51157_Chip10B	PHLPP2	0.425438	0.108578	61	3.91829	0.000228071	0.00399124	1.48922	HP-51157	Chip10B
HP-51157_Chip10B	CCND1	0.365179	0.108578	61	3.36331	0.00133504	0.0155755	1.55274	HP-51157	Chip10B
HP-51157_Chip10B	ERBB2	0.319242	0.108578	61	2.94022	0.00462791	0.0323954	1.60298	HP-51157	Chip10B
HP-51157_Chip10B	SOX2	0.278383	0.108578	61	2.56391	0.0128297	0.0561299	1.64903	HP-51157	Chip10B
HP-51157_Chip10B	AKT2	0.269489	0.108578	61	2.482	0.015834	0.0565063	1.65923	HP-51157	Chip10B
HP-51157_Chip10B	MYC	0.201322	0.108578	61	1.85418	0.0685497	0.197086	1.73951	HP-51157	Chip10B
HP-51157_Chip10B	EGFR	0.17303	0.108578	61	1.59361	0.116193	0.271116	1.77396	HP-51157	Chip10B
HP-51157_Chip10B	ZNF703	0.2033	0.13298	61	1.52881	0.131482	0.287617	1.73712	HP-51157	Chip10B
HP-51157_Chip10B	CCNE1	0.153705	0.108578	61	1.41562	0.161971	0.33347	1.79788	HP-51157	Chip10B
HP-51157_Chip10B	FGFR1	0.112462	0.108578	61	1.03578	0.304395	0.543652	1.85002	HP-51157	Chip10B
HP-51157_Chip10B	AKT1	0.0861262	0.108578	61	0.793223	0.430722	0.717871	1.8841	HP-51157	Chip10B
HP-51157_Chip10B	STK11	0.0991873	0.13298	61	0.745882	0.458603	0.729596	1.86712	HP-51157	Chip10B
HP-51157_Chip10B	PAK1	0.0699072	0.108578	61	0.643846	0.522089	0.752242	1.9054	HP-51157	Chip10B
HP-51157_Chip10B	RSF1	0.0494749	0.108578	61	0.455665	0.650249	0.799095	1.93258	HP-51157	Chip10B
HP-51157_Chip10B	CDKN1B	0.0412512	0.108578	61	0.379924	0.705321	0.799095	1.94362	HP-51157	Chip10B
HP-51157_Chip10B	RPS6KB1	0.0408915	0.108578	61	0.376611	0.707769	0.799095	1.94411	HP-51157	Chip10B
HP-51157_Chip10B	PTEN	0.0167251	0.13298	61	0.125772	0.900326	0.98127	1.97695	HP-51157	Chip10B
HP-51157_Chip10B	GPR15	0.0101367	0.188062	61	0.0539011	0.95719	0.985343	1.986	HP-51157	Chip10B
HP-51302_Chip10B	ERBB2	-1.81998	0.102205	61	-17.807	7.59e-26	2.66e-24	7.06151	HP-51302	Chip10B
HP-51302_Chip10B	HIF1A	-0.176408	0.102205	61	-1.72601	0.0894076	0.249472	2.26013	HP-51302	Chip10B
HP-51302_Chip10B	RPP30	-0.28683	0.177025	61	-1.62028	0.110331	0.249472	2.43991	HP-51302	Chip10B
HP-51302_Chip10B	PPP2R2A	-0.200907	0.125176	61	-1.605	0.113658	0.249472	2.29884	HP-51302	Chip10B
HP-51302_Chip10B	PHLPP1	-0.153106	0.102205	61	-1.49802	0.139285	0.270832	2.22392	HP-51302	Chip10B
HP-51302_Chip10B	AKT3	-0.144397	0.102205	61	-1.41281	0.162793	0.299882	2.21054	HP-51302	Chip10B
HP-51302_Chip10B	RSF1	-0.132867	0.102205	61	-1.3	0.198491	0.342051	2.19294	HP-51302	Chip10B
HP-51302_Chip10B	MDM2	-0.13087	0.102205	61	-1.28046	0.205231	0.342051	2.18991	HP-51302	Chip10B
HP-51302_Chip10B	AURKA	-0.0872222	0.102205	61	-0.8534	0.396776	0.587299	2.12465	HP-51302	Chip10B
HP-51302_Chip10B	MET	-0.0747362	0.102205	61	-0.731234	0.467436	0.646292	2.10634	HP-51302	Chip10B
HP-51302_Chip10B	GPR15	-0.125776	0.177025	61	-0.710499	0.480103	0.646292	2.18219	HP-51302	Chip10B
HP-51302_Chip10B	MTAP	-0.0808498	0.125176	61	-0.645891	0.520772	0.673137	2.11528	HP-51302	Chip10B
HP-51302_Chip10B	AR	-0.0632201	0.102205	61	-0.618559	0.53851	0.673137	2.08959	HP-51302	Chip10B
HP-51302_Chip10B	CDKN1B	-0.0578614	0.102205	61	-0.566128	0.573384	0.692015	2.08184	HP-51302	Chip10B
HP-51302_Chip10B	PIK3CA	-0.0397422	0.079168	61	-0.501999	0.617476	0.720388	2.05586	HP-51302	Chip10B
HP-51302_Chip10B	MAP2K4	-0.0364063	0.102205	61	-0.356207	0.722915	0.787774	2.05111	HP-51302	Chip10B
HP-51302_Chip10B	RB1	-0.0426788	0.125176	61	-0.340951	0.734312	0.787774	2.06005	HP-51302	Chip10B
HP-51302_Chip10B	PTEN	-0.04127	0.125176	61	-0.329697	0.742758	0.787774	2.05804	HP-51302	Chip10B
HP-51302_Chip10B	INPP4B	-0.0224661	0.102205	61	-0.219813	0.826751	0.851067	2.03139	HP-51302	Chip10B
HP-51302_Chip10B	AKT2	0.420706	0.102205	61	4.11627	0.000117503	0.00205629	1.49412	HP-51302	Chip10B
HP-51302_Chip10B	ZNF703	0.476211	0.125176	61	3.80434	0.000331605	0.00386872	1.43773	HP-51302	Chip10B
HP-51302_Chip10B	CCND1	0.350289	0.102205	61	3.42731	0.00109711	0.00959968	1.56885	HP-51302	Chip10B
HP-51302_Chip10B	FGFR1	0.340005	0.102205	61	3.32668	0.00149237	0.0104466	1.58008	HP-51302	Chip10B
HP-51302_Chip10B	AKT1	0.309044	0.102205	61	3.02375	0.00364896	0.0212856	1.61435	HP-51302	Chip10B
HP-51302_Chip10B	RPS6KB1	0.212433	0.102205	61	2.07849	0.0418781	0.20939	1.72616	HP-51302	Chip10B
HP-51302_Chip10B	MYC	0.198943	0.102205	61	1.9465	0.056204	0.24055	1.74238	HP-51302	Chip10B
HP-51302_Chip10B	STK11	0.238122	0.125176	61	1.9023	0.0618558	0.24055	1.6957	HP-51302	Chip10B
HP-51302_Chip10B	EGFR	0.175191	0.102205	61	1.71411	0.0915869	0.249472	1.7713	HP-51302	Chip10B
HP-51302_Chip10B	SOX2	0.173281	0.102205	61	1.69542	0.0950944	0.249472	1.77365	HP-51302	Chip10B
HP-51302_Chip10B	CCNE1	0.163312	0.102205	61	1.59788	0.115237	0.249472	1.78595	HP-51302	Chip10B
HP-51302_Chip10B	FGFR2	0.161379	0.102205	61	1.57897	0.119515	0.249472	1.78834	HP-51302	Chip10B
HP-51302_Chip10B	IGF1R	0.160646	0.102205	61	1.57179	0.121172	0.249472	1.78925	HP-51302	Chip10B
HP-51302_Chip10B	TP53	0.155117	0.125176	61	1.23919	0.220021	0.350033	1.79612	HP-51302	Chip10B
HP-51302_Chip10B	PHLPP2	0.0861228	0.102205	61	0.842644	0.402719	0.587299	1.8841	HP-51302	Chip10B
HP-51302_Chip10B	PAK1	0.0161287	0.102205	61	0.157807	0.87513	0.87513	1.97777	HP-51302	Chip10B
HP-51324_Chip10B	INPP4B	-1.09055	0.0874931	61	-12.4644	2.02e-18	7.09e-17	4.2591	HP-51324	Chip10B
HP-51324_Chip10B	AKT1	-0.750323	0.0874931	61	-8.5758	4.52e-12	7.91e-11	3.36434	HP-51324	Chip10B
HP-51324_Chip10B	AR	-0.545579	0.0874931	61	-6.23568	4.68e-08	3.8e-07	2.91921	HP-51324	Chip10B
HP-51324_Chip10B	HIF1A	-0.499764	0.0874931	61	-5.71204	3.54e-07	2.07e-06	2.82797	HP-51324	Chip10B
HP-51324_Chip10B	RPS6KB1	-0.379409	0.0874931	61	-4.33644	5.52e-05	0.000193213	2.60162	HP-51324	Chip10B
HP-51324_Chip10B	AURKA	-0.215335	0.0874931	61	-2.46117	0.016693	0.034368	2.32195	HP-51324	Chip10B
HP-51324_Chip10B	IGF1R	-0.206087	0.0874931	61	-2.35547	0.021731	0.0409431	2.30711	HP-51324	Chip10B
HP-51324_Chip10B	EGFR	-0.205285	0.0874931	61	-2.3463	0.0222262	0.0409431	2.30583	HP-51324	Chip10B
HP-51324_Chip10B	MDM2	-0.17109	0.0874931	61	-1.95546	0.0551133	0.0964483	2.25182	HP-51324	Chip10B
HP-51324_Chip10B	GPR15	-0.263172	0.151543	61	-1.73662	0.0875025	0.145837	2.40023	HP-51324	Chip10B
HP-51324_Chip10B	ZNF703	-0.107023	0.107157	61	-0.99875	0.321861	0.487074	2.15401	HP-51324	Chip10B
HP-51324_Chip10B	RB1	-0.0985485	0.107157	61	-0.919667	0.36137	0.487074	2.14139	HP-51324	Chip10B
HP-51324_Chip10B	MAP2K4	-0.0535693	0.0874931	61	-0.612269	0.542636	0.666343	2.07566	HP-51324	Chip10B
HP-51324_Chip10B	RPP30	-0.090609	0.151543	61	-0.597911	0.552113	0.666343	2.12964	HP-51324	Chip10B
HP-51324_Chip10B	PHLPP2	-0.048812	0.0874931	61	-0.557896	0.578957	0.67545	2.06883	HP-51324	Chip10B
HP-51324_Chip10B	PAK1	-0.0327891	0.0874931	61	-0.374762	0.709138	0.756671	2.04598	HP-51324	Chip10B
HP-51324_Chip10B	RSF1	-0.0150021	0.0874931	61	-0.171466	0.864425	0.889849	2.02091	HP-51324	Chip10B
HP-51324_Chip10B	FGFR1	-0.00792822	0.0874931	61	-0.0906154	0.928095	0.928095	2.01102	HP-51324	Chip10B
HP-51324_Chip10B	ERBB2	0.610947	0.0874931	61	6.9828	2.48e-09	2.89e-08	1.30953	HP-51324	Chip10B
HP-51324_Chip10B	STK11	0.664129	0.107157	61	6.19774	5.42e-08	3.8e-07	1.26214	HP-51324	Chip10B
HP-51324_Chip10B	AKT2	0.485609	0.0874931	61	5.55025	6.56e-07	3.28e-06	1.42839	HP-51324	Chip10B
HP-51324_Chip10B	CDKN1B	0.469216	0.0874931	61	5.36289	1.33e-06	5.83e-06	1.44471	HP-51324	Chip10B
HP-51324_Chip10B	CCND1	0.428817	0.0874931	61	4.90115	7.38e-06	2.87e-05	1.48574	HP-51324	Chip10B
HP-51324_Chip10B	PHLPP1	0.345495	0.0874931	61	3.94882	0.000206115	0.000655819	1.57408	HP-51324	Chip10B
HP-51324_Chip10B	CCNE1	0.29862	0.0874931	61	3.41307	0.00114628	0.00334333	1.62606	HP-51324	Chip10B
HP-51324_Chip10B	FGFR2	0.294812	0.0874931	61	3.36955	0.00130983	0.00352648	1.63036	HP-51324	Chip10B
HP-51324_Chip10B	MTAP	0.339492	0.107157	61	3.16818	0.00239729	0.00599324	1.58064	HP-51324	Chip10B
HP-51324_Chip10B	MYC	0.261894	0.0874931	61	2.99331	0.00398092	0.00928882	1.66798	HP-51324	Chip10B
HP-51324_Chip10B	PPP2R2A	0.267399	0.107157	61	2.4954	0.0153028	0.0334749	1.66163	HP-51324	Chip10B
HP-51324_Chip10B	SOX2	0.137351	0.0874931	61	1.56985	0.121623	0.193491	1.81837	HP-51324	Chip10B
HP-51324_Chip10B	PIK3CA	0.0654079	0.0677719	61	0.965119	0.338296	0.487074	1.91135	HP-51324	Chip10B
HP-51324_Chip10B	TP53	0.0984541	0.107157	61	0.918785	0.361827	0.487074	1.86807	HP-51324	Chip10B
HP-51324_Chip10B	AKT3	0.060226	0.0874931	61	0.688352	0.493841	0.640164	1.91823	HP-51324	Chip10B
HP-51324_Chip10B	PTEN	0.043851	0.107157	61	0.409223	0.68381	0.756671	1.94012	HP-51324	Chip10B
HP-51324_Chip10B	MET	0.0322818	0.0874931	61	0.368964	0.713432	0.756671	1.95574	HP-51324	Chip10B
HP-51447_Chip10B	PHLPP2	-0.561292	0.0979734	61	-5.72902	3.32e-07	1.16e-05	2.95118	HP-51447	Chip10B
HP-51447_Chip10B	AR	-0.33554	0.0979734	61	-3.42481	0.00110558	0.00967379	2.5237	HP-51447	Chip10B
HP-51447_Chip10B	STK11	-0.376619	0.119992	61	-3.13869	0.00261445	0.015251	2.59659	HP-51447	Chip10B
HP-51447_Chip10B	AURKA	-0.290787	0.0979734	61	-2.96803	0.00427778	0.0213889	2.44662	HP-51447	Chip10B
HP-51447_Chip10B	MET	-0.267727	0.0979734	61	-2.73265	0.00820797	0.0287279	2.40782	HP-51447	Chip10B
HP-51447_Chip10B	INPP4B	-0.234959	0.0979734	61	-2.3982	0.0195503	0.0622055	2.35375	HP-51447	Chip10B
HP-51447_Chip10B	AKT2	-0.22605	0.0979734	61	-2.30726	0.0244495	0.0713112	2.33926	HP-51447	Chip10B
HP-51447_Chip10B	FGFR2	-0.181751	0.0979734	61	-1.8551	0.0684154	0.16262	2.26852	HP-51447	Chip10B
HP-51447_Chip10B	MYC	-0.0730866	0.0979734	61	-0.745984	0.458542	0.802449	2.10393	HP-51447	Chip10B
HP-51447_Chip10B	RPP30	-0.0751525	0.169695	61	-0.442869	0.659427	0.970628	2.10694	HP-51447	Chip10B
HP-51447_Chip10B	EGFR	-0.0288611	0.0979734	61	-0.294581	0.769314	0.970628	2.04041	HP-51447	Chip10B
HP-51447_Chip10B	PHLPP1	-0.0281529	0.0979734	61	-0.287353	0.774816	0.970628	2.03941	HP-51447	Chip10B
HP-51447_Chip10B	CCNE1	-0.0228353	0.0979734	61	-0.233077	0.816482	0.970628	2.03191	HP-51447	Chip10B
HP-51447_Chip10B	MDM2	-0.0211803	0.0979734	61	-0.216184	0.829566	0.970628	2.02958	HP-51447	Chip10B
HP-51447_Chip10B	GPR15	-0.0109795	0.169695	61	-0.0647016	0.948623	0.989172	2.01528	HP-51447	Chip10B
HP-51447_Chip10B	TP53	-0.00651711	0.119992	61	-0.0543127	0.956864	0.989172	2.00906	HP-51447	Chip10B
HP-51447_Chip10B	FGFR1	0.342034	0.0979734	61	3.49109	0.000900346	0.00967379	1.57786	HP-51447	Chip10B
HP-51447_Chip10B	RPS6KB1	0.340815	0.0979734	61	3.47865	0.000935873	0.00967379	1.57919	HP-51447	Chip10B
HP-51447_Chip10B	CDKN1B	0.312286	0.0979734	61	3.18746	0.00226459	0.015251	1.61073	HP-51447	Chip10B
HP-51447_Chip10B	CCND1	0.282216	0.0979734	61	2.88054	0.00547095	0.0227039	1.64465	HP-51447	Chip10B
HP-51447_Chip10B	HIF1A	0.279926	0.0979734	61	2.85717	0.00583816	0.0227039	1.64727	HP-51447	Chip10B
HP-51447_Chip10B	PIK3CA	0.15461	0.0758899	61	2.0373	0.045965	0.123752	1.79675	HP-51447	Chip10B
HP-51447_Chip10B	ZNF703	0.221548	0.119992	61	1.84635	0.0696944	0.16262	1.71529	HP-51447	Chip10B
HP-51447_Chip10B	RSF1	0.166784	0.0979734	61	1.70235	0.0937821	0.205148	1.78165	HP-51447	Chip10B
HP-51447_Chip10B	SOX2	0.103008	0.0979734	61	1.05139	0.297226	0.611936	1.86218	HP-51447	Chip10B
HP-51447_Chip10B	IGF1R	0.0926185	0.0979734	61	0.945344	0.348213	0.677081	1.87564	HP-51447	Chip10B
HP-51447_Chip10B	RB1	0.103467	0.119992	61	0.862276	0.391913	0.721945	1.86159	HP-51447	Chip10B
HP-51447_Chip10B	AKT3	0.0466998	0.0979734	61	0.476658	0.635309	0.970628	1.9363	HP-51447	Chip10B
HP-51447_Chip10B	PPP2R2A	0.0416235	0.119992	61	0.346885	0.729872	0.970628	1.94312	HP-51447	Chip10B
HP-51447_Chip10B	PAK1	0.0338876	0.0979734	61	0.345885	0.730619	0.970628	1.95357	HP-51447	Chip10B
HP-51447_Chip10B	PTEN	0.0334467	0.119992	61	0.27874	0.781387	0.970628	1.95417	HP-51447	Chip10B
HP-51447_Chip10B	ERBB2	0.0208772	0.0979734	61	0.21309	0.831967	0.970628	1.97127	HP-51447	Chip10B
HP-51447_Chip10B	MAP2K4	0.00821923	0.0979734	61	0.0838925	0.933417	0.989172	1.98864	HP-51447	Chip10B
HP-51447_Chip10B	MTAP	0.00186356	0.119992	61	0.0155306	0.98766	0.989172	1.99742	HP-51447	Chip10B
HP-51447_Chip10B	AKT1	0.0013351	0.0979734	61	0.0136272	0.989172	0.989172	1.99815	HP-51447	Chip10B
HP-51728_Chip10B	CCND1	-0.887909	0.0824548	61	-10.7684	9.73e-16	1.7e-14	3.70098	HP-51728	Chip10B
HP-51728_Chip10B	MDM2	-0.702636	0.0824548	61	-8.52147	5.6e-12	6.53e-11	3.25495	HP-51728	Chip10B
HP-51728_Chip10B	AKT1	-0.579204	0.0824548	61	-7.0245	2.1e-09	1.08e-08	2.98805	HP-51728	Chip10B
HP-51728_Chip10B	AR	-0.404925	0.0824548	61	-4.91087	7.12e-06	3.11e-05	2.64804	HP-51728	Chip10B
HP-51728_Chip10B	PPP2R2A	-0.436204	0.100986	61	-4.31945	5.86e-05	0.000204945	2.70608	HP-51728	Chip10B
HP-51728_Chip10B	PHLPP1	-0.344045	0.0824548	61	-4.17253	9.7e-05	0.000283049	2.53862	HP-51728	Chip10B
HP-51728_Chip10B	AKT2	-0.293474	0.0824548	61	-3.55921	0.000727409	0.00195841	2.45118	HP-51728	Chip10B
HP-51728_Chip10B	INPP4B	-0.274548	0.0824548	61	-3.32968	0.00147885	0.00369712	2.41923	HP-51728	Chip10B
HP-51728_Chip10B	RB1	-0.310964	0.100986	61	-3.07927	0.00310901	0.00680097	2.48107	HP-51728	Chip10B
HP-51728_Chip10B	MET	-0.238319	0.0824548	61	-2.8903	0.00532389	0.0109584	2.35924	HP-51728	Chip10B
HP-51728_Chip10B	IGF1R	-0.235878	0.0824548	61	-2.86069	0.00578136	0.0109584	2.35525	HP-51728	Chip10B
HP-51728_Chip10B	MYC	-0.217042	0.0824548	61	-2.63226	0.010729	0.0178816	2.3247	HP-51728	Chip10B
HP-51728_Chip10B	HIF1A	-0.186043	0.0824548	61	-2.2563	0.0276469	0.0439838	2.27528	HP-51728	Chip10B
HP-51728_Chip10B	AURKA	-0.140661	0.0824548	61	-1.70591	0.0931114	0.135787	2.20482	HP-51728	Chip10B
HP-51728_Chip10B	CCNE1	-0.107714	0.0824548	61	-1.30634	0.196342	0.264306	2.15504	HP-51728	Chip10B
HP-51728_Chip10B	GPR15	-0.153657	0.142816	61	-1.07591	0.286204	0.371006	2.22477	HP-51728	Chip10B
HP-51728_Chip10B	MTAP	-0.0883946	0.100986	61	-0.875314	0.384837	0.481046	2.12637	HP-51728	Chip10B
HP-51728_Chip10B	CDKN1B	-0.0534415	0.0824548	61	-0.648131	0.519333	0.586343	2.07547	HP-51728	Chip10B
HP-51728_Chip10B	FGFR1	-0.0343004	0.0824548	61	-0.41599	0.678877	0.727472	2.04812	HP-51728	Chip10B
HP-51728_Chip10B	ZNF703	-0.0381804	0.100986	61	-0.378075	0.706687	0.727472	2.05364	HP-51728	Chip10B
HP-51728_Chip10B	PIK3CA	-0.0152991	0.0638692	61	-0.239538	0.811492	0.811492	2.02132	HP-51728	Chip10B
HP-51728_Chip10B	MAP2K4	1.78827	0.0824548	61	21.6879	2.3e-30	8.04e-29	0.579038	HP-51728	Chip10B
HP-51728_Chip10B	PAK1	0.636705	0.0824548	61	7.72186	1.32e-10	1.16e-09	1.28636	HP-51728	Chip10B
HP-51728_Chip10B	EGFR	0.58025	0.0824548	61	7.03718	2e-09	1.08e-08	1.3377	HP-51728	Chip10B
HP-51728_Chip10B	RSF1	0.57872	0.0824548	61	7.01864	2.15e-09	1.08e-08	1.33911	HP-51728	Chip10B
HP-51728_Chip10B	PHLPP2	0.390171	0.0824548	61	4.73194	1.36e-05	5.3e-05	1.52608	HP-51728	Chip10B
HP-51728_Chip10B	TP53	0.432562	0.100986	61	4.28338	6.63e-05	0.000211074	1.48189	HP-51728	Chip10B
HP-51728_Chip10B	RPS6KB1	0.269709	0.0824548	61	3.271	0.0017654	0.00411927	1.65897	HP-51728	Chip10B
HP-51728_Chip10B	STK11	0.28785	0.100986	61	2.85039	0.00594883	0.0109584	1.63824	HP-51728	Chip10B
HP-51728_Chip10B	AKT3	0.222496	0.0824548	61	2.6984	0.00899958	0.0157493	1.71416	HP-51728	Chip10B
HP-51728_Chip10B	ERBB2	0.15603	0.0824548	61	1.89231	0.0631986	0.0961718	1.79498	HP-51728	Chip10B
HP-51728_Chip10B	PTEN	0.166504	0.100986	61	1.64878	0.104334	0.146068	1.782	HP-51728	Chip10B
HP-51728_Chip10B	SOX2	0.0697131	0.0824548	61	0.84547	0.401153	0.48415	1.90565	HP-51728	Chip10B
HP-51728_Chip10B	FGFR2	0.0568049	0.0824548	61	0.688921	0.493485	0.575733	1.92278	HP-51728	Chip10B
HP-51728_Chip10B	RPP30	0.0576269	0.142816	61	0.403504	0.687988	0.727472	1.92169	HP-51728	Chip10B
HP-51741_Chip10B	MYC	-0.749619	0.112367	61	-6.67115	8.49e-09	9.9e-08	3.3627	HP-51741	Chip10B
HP-51741_Chip10B	ZNF703	-0.763107	0.137621	61	-5.54498	6.69e-07	5.86e-06	3.39428	HP-51741	Chip10B
HP-51741_Chip10B	FGFR1	-0.570516	0.112367	61	-5.07724	3.86e-06	2.7e-05	2.97011	HP-51741	Chip10B
HP-51741_Chip10B	AKT3	-0.449559	0.112367	61	-4.0008	0.000173331	0.000758325	2.73125	HP-51741	Chip10B
HP-51741_Chip10B	AURKA	-0.272402	0.112367	61	-2.42421	0.0183207	0.0641223	2.41563	HP-51741	Chip10B
HP-51741_Chip10B	MAP2K4	-0.211153	0.112367	61	-1.87913	0.0650057	0.169398	2.31523	HP-51741	Chip10B
HP-51741_Chip10B	INPP4B	-0.208964	0.112367	61	-1.85965	0.0677593	0.169398	2.31172	HP-51741	Chip10B
HP-51741_Chip10B	PIK3CA	-0.138998	0.0870393	61	-1.59695	0.115444	0.26937	2.20228	HP-51741	Chip10B
HP-51741_Chip10B	MET	-0.174613	0.112367	61	-1.55395	0.125369	0.274245	2.25732	HP-51741	Chip10B
HP-51741_Chip10B	SOX2	-0.137164	0.112367	61	-1.22068	0.226906	0.467159	2.19948	HP-51741	Chip10B
HP-51741_Chip10B	PHLPP1	-0.132858	0.112367	61	-1.18235	0.241654	0.469883	2.19293	HP-51741	Chip10B
HP-51741_Chip10B	AR	-0.0703981	0.112367	61	-0.6265	0.533325	0.764593	2.10001	HP-51741	Chip10B
HP-51741_Chip10B	MTAP	-0.0818291	0.137621	61	-0.594596	0.554312	0.764593	2.11672	HP-51741	Chip10B
HP-51741_Chip10B	RPP30	-0.106632	0.194626	61	-0.54788	0.585774	0.764593	2.15342	HP-51741	Chip10B
HP-51741_Chip10B	EGFR	-0.0545564	0.112367	61	-0.485519	0.629048	0.764593	2.07708	HP-51741	Chip10B
HP-51741_Chip10B	IGF1R	-0.0544223	0.112367	61	-0.484325	0.62989	0.764593	2.07689	HP-51741	Chip10B
HP-51741_Chip10B	AKT2	-0.0416098	0.112367	61	-0.370302	0.71244	0.804368	2.05852	HP-51741	Chip10B
HP-51741_Chip10B	STK11	-0.037269	0.137621	61	-0.270809	0.787452	0.835177	2.05234	HP-51741	Chip10B
HP-51741_Chip10B	MDM2	-0.0252558	0.112367	61	-0.224761	0.822917	0.84712	2.03532	HP-51741	Chip10B
HP-51741_Chip10B	PAK1	0.931151	0.112367	61	8.28667	1.41e-11	4.95e-10	1.04888	HP-51741	Chip10B
HP-51741_Chip10B	RSF1	0.828464	0.112367	61	7.37282	5.29e-10	9.26e-09	1.12626	HP-51741	Chip10B
HP-51741_Chip10B	PHLPP2	0.525952	0.112367	61	4.68065	1.64e-05	9.55e-05	1.389	HP-51741	Chip10B
HP-51741_Chip10B	RB1	0.580253	0.137621	61	4.2163	8.36e-05	0.000417772	1.33769	HP-51741	Chip10B
HP-51741_Chip10B	PPP2R2A	0.486007	0.137621	61	3.53148	0.000793593	0.0030862	1.428	HP-51741	Chip10B
HP-51741_Chip10B	ERBB2	0.242762	0.112367	61	2.16044	0.0346762	0.110333	1.69025	HP-51741	Chip10B
HP-51741_Chip10B	CDKN1B	0.219271	0.112367	61	1.95138	0.055608	0.16219	1.718	HP-51741	Chip10B
HP-51741_Chip10B	TP53	0.140574	0.137621	61	1.02146	0.311073	0.573028	1.81432	HP-51741	Chip10B
HP-51741_Chip10B	CCND1	0.106187	0.112367	61	0.944998	0.348388	0.60968	1.85808	HP-51741	Chip10B
HP-51741_Chip10B	CCNE1	0.0958815	0.112367	61	0.853287	0.396838	0.63381	1.8714	HP-51741	Chip10B
HP-51741_Chip10B	RPS6KB1	0.0955639	0.112367	61	0.850461	0.398395	0.63381	1.87181	HP-51741	Chip10B
HP-51741_Chip10B	GPR15	0.0969978	0.194626	61	0.498381	0.620008	0.764593	1.86995	HP-51741	Chip10B
HP-51741_Chip10B	FGFR2	0.0538447	0.112367	61	0.479185	0.63352	0.764593	1.92673	HP-51741	Chip10B
HP-51741_Chip10B	PTEN	0.0551877	0.137621	61	0.401012	0.689813	0.804368	1.92494	HP-51741	Chip10B
HP-51741_Chip10B	AKT1	0.0305376	0.112367	61	0.271766	0.78672	0.835177	1.95811	HP-51741	Chip10B
HP-51741_Chip10B	HIF1A	0.00513758	0.112367	61	0.0457213	0.963682	0.963682	1.99289	HP-51741	Chip10B
HP-51755_Chip10B	ERBB2	-1.80142	0.152862	61	-11.7846	2.31e-17	8.07e-16	6.97125	HP-51755	Chip10B
HP-51755_Chip10B	CCND1	-0.697082	0.152862	61	-4.56021	2.52e-05	0.000440447	3.24244	HP-51755	Chip10B
HP-51755_Chip10B	MET	-0.34571	0.152862	61	-2.26159	0.027299	0.136495	2.54155	HP-51755	Chip10B
HP-51755_Chip10B	AKT2	-0.317142	0.152862	61	-2.0747	0.0422405	0.179035	2.49172	HP-51755	Chip10B
HP-51755_Chip10B	AURKA	-0.273343	0.152862	61	-1.78817	0.0787149	0.275502	2.41721	HP-51755	Chip10B
HP-51755_Chip10B	PHLPP2	-0.221857	0.152862	61	-1.45136	0.151804	0.361541	2.33247	HP-51755	Chip10B
HP-51755_Chip10B	AR	-0.220139	0.152862	61	-1.44012	0.154946	0.361541	2.32969	HP-51755	Chip10B
HP-51755_Chip10B	INPP4B	-0.161924	0.152862	61	-1.05929	0.293646	0.540928	2.23756	HP-51755	Chip10B
HP-51755_Chip10B	AKT3	-0.14397	0.152862	61	-0.941834	0.349993	0.611645	2.20988	HP-51755	Chip10B
HP-51755_Chip10B	RB1	-0.140566	0.187217	61	-0.750818	0.455649	0.693378	2.20467	HP-51755	Chip10B
HP-51755_Chip10B	FGFR2	-0.0706741	0.152862	61	-0.46234	0.645483	0.725072	2.10041	HP-51755	Chip10B
HP-51755_Chip10B	STK11	-0.0319906	0.187217	61	-0.170875	0.864888	0.890326	2.04484	HP-51755	Chip10B
HP-51755_Chip10B	GPR15	-0.0328134	0.264764	61	-0.123934	0.901775	0.901775	2.04601	HP-51755	Chip10B
HP-51755_Chip10B	FGFR1	0.614895	0.152862	61	4.02255	0.000161158	0.00188018	1.30596	HP-51755	Chip10B
HP-51755_Chip10B	ZNF703	0.647832	0.187217	61	3.46033	0.000990633	0.00866804	1.27648	HP-51755	Chip10B
HP-51755_Chip10B	RPS6KB1	0.505749	0.152862	61	3.30854	0.00157661	0.0110363	1.40859	HP-51755	Chip10B
HP-51755_Chip10B	PTEN	0.540034	0.187217	61	2.88454	0.00541024	0.0315597	1.37551	HP-51755	Chip10B
HP-51755_Chip10B	MDM2	0.311318	0.152862	61	2.0366	0.0460377	0.179035	1.61181	HP-51755	Chip10B
HP-51755_Chip10B	RPP30	0.428349	0.264764	61	1.61785	0.110855	0.352719	1.48622	HP-51755	Chip10B
HP-51755_Chip10B	SOX2	0.240169	0.152862	61	1.57115	0.121321	0.353854	1.69329	HP-51755	Chip10B
HP-51755_Chip10B	CCNE1	0.231767	0.152862	61	1.51619	0.134637	0.361541	1.70318	HP-51755	Chip10B
HP-51755_Chip10B	PAK1	0.185378	0.152862	61	1.21271	0.229915	0.482564	1.75884	HP-51755	Chip10B
HP-51755_Chip10B	PHLPP1	0.183589	0.152862	61	1.20101	0.234388	0.482564	1.76102	HP-51755	Chip10B
HP-51755_Chip10B	PIK3CA	0.130043	0.118406	61	1.09828	0.276398	0.537441	1.82761	HP-51755	Chip10B
HP-51755_Chip10B	EGFR	0.138934	0.152862	61	0.908887	0.366987	0.611645	1.81638	HP-51755	Chip10B
HP-51755_Chip10B	TP53	0.152972	0.187217	61	0.817084	0.41706	0.663505	1.79879	HP-51755	Chip10B
HP-51755_Chip10B	PPP2R2A	0.129823	0.187217	61	0.693438	0.490667	0.715556	1.82789	HP-51755	Chip10B
HP-51755_Chip10B	CDKN1B	0.0997954	0.152862	61	0.652847	0.516308	0.717793	1.86633	HP-51755	Chip10B
HP-51755_Chip10B	MTAP	0.113338	0.187217	61	0.605383	0.54717	0.717793	1.84889	HP-51755	Chip10B
HP-51755_Chip10B	HIF1A	0.0858151	0.152862	61	0.56139	0.576588	0.717793	1.8845	HP-51755	Chip10B
HP-51755_Chip10B	RSF1	0.0821415	0.152862	61	0.537358	0.592975	0.717793	1.88931	HP-51755	Chip10B
HP-51755_Chip10B	IGF1R	0.0817481	0.152862	61	0.534784	0.594743	0.717793	1.88982	HP-51755	Chip10B
HP-51755_Chip10B	MAP2K4	0.0744644	0.152862	61	0.487136	0.627908	0.725072	1.89939	HP-51755	Chip10B
HP-51755_Chip10B	AKT1	0.0669557	0.152862	61	0.438015	0.662923	0.725072	1.9093	HP-51755	Chip10B
HP-51755_Chip10B	MYC	0.060996	0.152862	61	0.399027	0.691267	0.733162	1.9172	HP-51755	Chip10B
HP-51760_Chip10B	AKT1	-1.18806	0.192577	61	-6.16927	6.06e-08	2.12e-06	4.55692	HP-51760	Chip10B
HP-51760_Chip10B	MET	-0.433665	0.192577	61	-2.25191	0.0279395	0.155301	2.70132	HP-51760	Chip10B
HP-51760_Chip10B	AKT3	-0.43366	0.192577	61	-2.25188	0.0279415	0.155301	2.70131	HP-51760	Chip10B
HP-51760_Chip10B	STK11	-0.511427	0.235858	61	-2.16837	0.03404	0.155301	2.85092	HP-51760	Chip10B
HP-51760_Chip10B	PAK1	-0.402715	0.192577	61	-2.09119	0.0406832	0.158212	2.64399	HP-51760	Chip10B
HP-51760_Chip10B	AKT2	-0.279193	0.192577	61	-1.44977	0.152245	0.380611	2.42703	HP-51760	Chip10B
HP-51760_Chip10B	CDKN1B	-0.231295	0.192577	61	-1.20105	0.234374	0.526337	2.34778	HP-51760	Chip10B
HP-51760_Chip10B	MYC	-0.217568	0.192577	61	-1.12977	0.262996	0.526337	2.32554	HP-51760	Chip10B
HP-51760_Chip10B	PHLPP1	-0.214062	0.192577	61	-1.11156	0.270688	0.526337	2.3199	HP-51760	Chip10B
HP-51760_Chip10B	CCND1	-0.197418	0.192577	61	-1.02514	0.309346	0.569847	2.29329	HP-51760	Chip10B
HP-51760_Chip10B	RSF1	-0.140654	0.192577	61	-0.730378	0.467955	0.744474	2.20481	HP-51760	Chip10B
HP-51760_Chip10B	TP53	-0.104052	0.235858	61	-0.441164	0.660654	0.889342	2.14958	HP-51760	Chip10B
HP-51760_Chip10B	PPP2R2A	-0.0731138	0.235858	61	-0.309991	0.757624	0.92317	2.10397	HP-51760	Chip10B
HP-51760_Chip10B	GPR15	-0.0182792	0.333553	61	-0.0548015	0.956476	0.956476	2.0255	HP-51760	Chip10B
HP-51760_Chip10B	PHLPP2	0.527497	0.192577	61	2.73915	0.0080651	0.0858044	1.38751	HP-51760	Chip10B
HP-51760_Chip10B	FGFR2	0.526105	0.192577	61	2.73192	0.00822409	0.0858044	1.38885	HP-51760	Chip10B
HP-51760_Chip10B	MAP2K4	0.513454	0.192577	61	2.66622	0.00980622	0.0858044	1.40109	HP-51760	Chip10B
HP-51760_Chip10B	RPP30	0.717266	0.333553	61	2.15038	0.0354975	0.155301	1.2165	HP-51760	Chip10B
HP-51760_Chip10B	IGF1R	0.38843	0.192577	61	2.01701	0.0481013	0.168354	1.52792	HP-51760	Chip10B
HP-51760_Chip10B	PIK3CA	0.23245	0.14917	61	1.55829	0.124338	0.380611	1.70238	HP-51760	Chip10B
HP-51760_Chip10B	INPP4B	0.290102	0.192577	61	1.50642	0.137121	0.380611	1.63569	HP-51760	Chip10B
HP-51760_Chip10B	PTEN	0.351087	0.235858	61	1.48856	0.141756	0.380611	1.56799	HP-51760	Chip10B
HP-51760_Chip10B	ERBB2	0.217926	0.192577	61	1.13163	0.262219	0.526337	1.7196	HP-51760	Chip10B
HP-51760_Chip10B	CCNE1	0.174195	0.192577	61	0.904547	0.369264	0.646212	1.77252	HP-51760	Chip10B
HP-51760_Chip10B	MDM2	0.14762	0.192577	61	0.766549	0.446306	0.743843	1.80548	HP-51760	Chip10B
HP-51760_Chip10B	MTAP	0.151413	0.235858	61	0.641966	0.523301	0.796327	1.80074	HP-51760	Chip10B
HP-51760_Chip10B	HIF1A	0.10528	0.192577	61	0.546688	0.586587	0.846179	1.85925	HP-51760	Chip10B
HP-51760_Chip10B	SOX2	0.100288	0.192577	61	0.520768	0.604414	0.846179	1.86569	HP-51760	Chip10B
HP-51760_Chip10B	FGFR1	0.0594025	0.192577	61	0.308461	0.758782	0.92317	1.91932	HP-51760	Chip10B
HP-51760_Chip10B	AURKA	0.0578454	0.192577	61	0.300375	0.764912	0.92317	1.9214	HP-51760	Chip10B
HP-51760_Chip10B	RB1	0.0584837	0.235858	61	0.247962	0.804997	0.939163	1.92055	HP-51760	Chip10B
HP-51760_Chip10B	ZNF703	0.0441467	0.235858	61	0.187175	0.852144	0.954132	1.93973	HP-51760	Chip10B
HP-51760_Chip10B	RPS6KB1	0.0290357	0.192577	61	0.150775	0.880651	0.954132	1.96015	HP-51760	Chip10B
HP-51760_Chip10B	AR	0.0243957	0.192577	61	0.12668	0.89961	0.954132	1.96646	HP-51760	Chip10B
HP-51760_Chip10B	EGFR	0.011944	0.192577	61	0.062022	0.950748	0.956476	1.98351	HP-51760	Chip10B
HP-51776_Chip10B	ERBB2	-0.89371	0.106558	61	-8.38709	9.52e-12	3.33e-10	3.71589	HP-51776	Chip10B
HP-51776_Chip10B	RPS6KB1	-0.426676	0.106558	61	-4.00418	0.000171385	0.00149962	2.68827	HP-51776	Chip10B
HP-51776_Chip10B	AKT1	-0.403019	0.106558	61	-3.78217	0.000356429	0.00237387	2.64454	HP-51776	Chip10B
[truncated: 44,004 more rows]
